# Supplementary material for: The ultrastructural and proteomic analysis of mitochondria‐associated endoplasmic reticulum membrane in the midbrain of a Parkinson's disease mouse model
Source: Aging Cell. 2024 Nov 29;24(4):e14436. doi: 10.1111/acel.14436 (PMC11984660; doi:10.1111/acel.14436)
Supplement: Supplementary file 8 — Table S2. Total proteomic data in MAM proteomics. [file ACEL-24-e14436-s006.xlsx]

## Sheet: Sheet1
Supplementary Table 2 Total proteomic data in MAM proteomics
Protein accession number	Protein accession name	Protein accession gene	Molecular weight	Number of unique peptides assigned to each protein	Q value	p value of Shapiro-Wilk in Saline group	p value of Shapiro-Wilk in MPTP group	Saline_1	Saline_2	Saline_3	Saline_4	Saline_5	MPTP_1	MPTP_2	MPTP_3	MPTP_4	MPTP_5	FC	p value	adjust_p
Q9Z160	Conserved oligomeric Golgi complex subunit 1	Cog1	109050.13	2	0	0.638704	0.106767	14.387	14.5	15.928	15.317	15.147	14.486	15.388	15.84	13.899	9.49	-1.235	0.344	0.771
Q8BMN7;Q8CFB4	Guanylate-binding protein 5	Gbp5	80410.37;66929.92	1	0	0.278683	0.0250702	15.892	15.334	15.641	15.633	14.6	15.625	15.647	16.014	14.205	9.52	-1.218	0.375	0.783
Q80U44	Zinc finger FYVE domain-containing protein 16	Zfyve16	166670.42	1	0	0.63445	0.0842601	16.061	14.567	15.949	15.183	15.328	15.587	15.29	15.605	12.063	10.081	-1.692	0.212	0.734
P70333	Heterogeneous nuclear ribonucleoprotein H2	Hnrnph2	49279.57	1	0	0.354845	0.141521	15.764	15.934	16.54	16.006	15.659	15.905	15.522	16.406	13.973	10.203	-1.579	0.235	0.735
Q6WKZ8	E3 ubiquitin-protein ligase UBR2	Ubr2	199155.45	3	0	0.0228085	0.00313678	15.027	15.666	15.379	15.796	12.384	15.329	15.525	15.125	15.78	10.395	-0.42	0.736	0.919
Q5RL51	Glutathione S-transferase C-terminal domain-containing protein	Gstcd	70618.05	2	0.000537346	0.0616178	0.655796	15.453	12.922	15.289	12.549	12.399	12.991	11.09	15.341	13.081	10.484	-1.125	0.335	0.771
Q6P5E6	ADP-ribosylation factor-binding protein GGA2	Gga2	66049.11	1	0	0.144674	0.347771	15.093	14.798	14.709	15.127	14.788	15.863	15.827	14.652	12.769	10.976	-0.886	0.403	0.791
A2AGL5;Q9D9K3	Apoptosis, caspase activation inhibitor, isoform CRA_c;Cell death regulator Aven	Aven	24072.59;37195.48	2	0	0.00933767	0.121426	15.135	15.19	14.739	15.103	13.062	13.806	14.657	15.335	14.677	11.039	-0.743	0.419	0.797
Q6A009	E3 ubiquitin-protein ligase listerin	Ltn1	198920.92	4	0	0.425284	0.345562	14.158	14.031	14.925	16.327	13.548	14.235	14.048	15.168	10.479	11.356	-1.541	0.183	0.722
F8WHT2;Q76I79	Protein phosphatase Slingshot homolog 1	Ssh1	110768.8;115296.74	3	0.000, NA	0.777325	0.16532	15.755	16.325	16.099	16.911	16.768	15.448	14.777	15.112	14.039	11.693	-2.158	0.03	0.712
H3BIX2;H3BK17;H3BKU0;Q9CZ00	Dysbindin domain-containing protein 1	Dbndd1	10048.43;15892.9;20901.22;17479.23	1	0	0.106334	0.181478	14.755	16.468	16.354	16.23	15.044	15.664	16.1	14.622	11.859	11.714	-1.779	0.133	0.712
Q6PD21	SH2 domain-containing adapter protein B	Shb	54707.93	4	0	0.172396	0.599041	12.667	12.3	14.029	12.713	14.223	13.852	14.659	15.618	14.984	12.152	1.067	0.18	0.719
A0A0A6YVX4;Q8CII2	Cell division cycle protein 123 homolog (Fragment);Cell division cycle protein 123 homolog	Cdc123	NA;38816.29	1	0	0.223108	0.165597	16.448	15.211	16.366	14.051	13.879	15.934	15.341	16.371	11.642	12.228	-0.888	0.459	0.808
O35425	Bcl-2-related ovarian killer protein	Bok	23456.31	2	0	0.612798	0.978013	14.56	13.828	13.932	16.027	13.071	13.273	14.812	15.756	14.068	12.518	-0.198	0.799	0.944
Q91W69	Epsin-3	Epn3	68240.47	1	0	0.246765	0.277927	15.292	14.902	15.073	16.034	14.799	15.012	15.462	15.152	13.912	12.569	-0.799	0.22	0.734
Q9JIL5	Tubby-related protein 4	Tulp4	169638.46	3	0	0.0676308	0.0858943	17.108	16.427	16.733	13.739	16.201	16.272	16.096	16.086	14.643	12.817	-0.859	0.363	0.777
E9QPA1;F6S7U1;Q69ZJ7	RAB6A-GEF complex partner protein 1;RAB6A-GEF complex partner protein 1 (Fragment);RAB6A-GEF complex partner protein 1	Ric1	158881.85;NA;158828.8	3	0	0.142487	0.559495	12.226	15.02	16.008	15.238	14.815	14.778	15.435	15.122	13.805	12.902	-0.253	0.759	0.928
A0A0R4J216	Cystin-1	Cys1	15564.93	2	0	0.0934343	0.477397	12.94	14.168	12.917	14.575	14.411	12.519	11.613	14.484	14.383	12.935	-0.615	0.383	0.783
Q9D0Y8	39S ribosomal protein L52, mitochondrial	Mrpl52	13657.85	2	0.00146277	0.463738	0.285468	16.562	16.731	14.878	14.514	15.719	15.412	16.111	15.441	13.564	13.085	-0.958	0.232	0.735
E9PYR6;Q9ESF1	Otoferlin	Otof	227007.24;227033.32	5	0	0.0405021	0.332723	15.527	14.372	15.412	15.357	12.14	14.458	14.758	14.48	14.069	13.271	-0.354	0.628	0.883
Q6PEM6;Q9D2W5	GRAM domain-containing protein 2B;GRAM domain-containing 3	Gramd2b;Gramd3	49272.44;47932.08	3	0	0.110994	0.734359	16.123	14.629	14.148	13.811	14.092	15.234	14.18	14.578	11.77	13.306	-0.747	0.338	0.771
Q8CG73	Protein fantom	Rpgrip1l	145000.37	2	0	0.445335	0.319344	15.474	15.628	16.2	16.264	15.989	16.098	14.906	15.631	16.286	13.31	-0.665	0.293	0.766
A0A140LJ45;Q9EPL4	Methyltransferase-like protein 9 (Fragment);Methyltransferase-like protein 9	Mettl9	19385.28;36425.96	1	0	0.248574	0.952985	14.439	13.682	15.253	14.814	11.358	14.253	13.077	15.682	11.207	13.333	-0.399	0.702	0.905
Q8K1G2	Limbin	Evc2	137638.6	4	0	0.11819	0.200659	14.375	14.665	14.993	14.43	14.398	14.156	14.303	14.518	14.143	13.368	-0.475	0.078	0.712
Q68EF8	Rap guanine nucleotide exchange factor-like 1	Rapgefl1	73695.33	2	0	0.740349	0.17597	14.676	14.596	15.265	15.709	14.227	15.035	14.991	15.456	13.079	13.391	-0.504	0.392	0.787
Q80W65	Proprotein convertase subtilisin/kexin type 9	Pcsk9	74823.14	1	0	0.737924	0.940185	15.142	15.303	16.525	14.847	13.31	14.921	14.486	16.185	12.756	13.431	-0.67	0.42	0.797
A2AH98;A2AH99;A2AHA2;Q6PHN7	Transmembrane protein 164	Tmem164	15049.62;17066.45;9516.38;33440.73	1	0	0.709223	0.299688	16.561	15.377	16.229	15.189	15.723	15.213	13.961	16.395	13.7	13.466	-1.269	0.085	0.712
D3Z6W0;Q62160	Rho GDP-dissociation inhibitor 3 (Fragment);Rho GDP-dissociation inhibitor 3	Arhgdig	21749.34;25296.31	1	0	0.276999	0.978685	14.632	15.28	15.042	15.175	14.591	14.625	15.367	14.47	14.036	13.49	-0.546	0.166	0.714
Q62273	Sulfate transporter	Slc26a2	81604.32	2	0	0.844286	0.58915	14.359	14.842	15.363	14.944	15.063	14.722	14.842	16.311	10.783	13.54	-0.875	0.402	0.79
A0A1B0GSX9	Histamine H2 receptor	Hrh2	47292.25	1	0.00198913	0.155845	0.209113	17.306	17.014	17.322	17.314	17.451	16.66	16.102	17.088	15.893	13.571	-1.418	0.08	0.712
Q3U0B3	Dehydrogenase/reductase SDR family member 11	Dhrs11	28274.24	2	0	0.41119	0.20314	17.447	16.697	16.67	15.465	16.962	16.717	14.131	17.053	16.297	13.598	-1.089	0.215	0.734
H3BIX9;H3BLL3;Q921G6	Leucine-rich repeat and calponin homology domain-containing protein 4	Lrch4	67896.28;69987.05;73163.03	1	0	0.0818922	0.823145	14.576	14.485	15.076	14.539	14.67	14.094	14.967	13.017	13.571	13.692	-0.801	0.067	0.712
B1AT66	Monocarboxylate transporter 7	Slc16a6	66236.07	1	0.000134807	0.401276	0.112874	16.045	15.315	16.203	15.667	15.268	14.082	14.538	16.29	13.617	13.695	-1.255	0.061	0.712
Q91YI1	Autophagy-related protein 13	Atg13	56440.73	1	0.0017262	0.0120441	0.952279	17.054	17.145	16.94	17.065	16.129	15.698	16.385	17.083	14.874	13.734	-1.312	0.088	0.712
Q8CB27	Ubiquitin thioesterase OTU1	Yod1	37485.49	1	0	0.250641	0.592661	16.819	15.536	17.003	16.224	15.533	15.905	15.421	16.606	13.18	13.779	-1.245	0.136	0.712
Q8VHP7	Leukocyte elastase inhibitor B	Serpinb1b	42887.39	3	0	0.772548	0.5513	16.792	15.434	14.824	14.427	13.851	16.331	15.596	17.196	14.025	13.792	0.322	0.708	0.906
E0CZ69;F8WGX0;Q91ZT5	FYVE, RhoGEF and PH domain-containing protein 4 (Fragment);FYVE, RhoGEF and PH domain-containing protein 4 (Fragment);FYVE, RhoGEF and PH domain-containing protein 4	Fgd4	43666.9;85244.56;86541.06	1	0	0.366772	0.267777	16.354	16.494	17.248	16.616	16.191	16.346	15.828	16.996	13.893	13.824	-1.204	0.138	0.712
E0CZ22;G3XA21	Maestro heat-like repeat family member 1;MCG134445, isoform CRA_a	Mroh1	181795.04;180826.84	3	0	0.366913	0.36137	16.84	15.685	14.249	14.229	16.103	16.317	14.863	16.857	14.029	13.854	-0.237	0.773	0.934
A0A0R4J069;F6ZFP8;F7D651;Q9JLI6	Selenocysteine lyase;Selenocysteine lyase (Fragment);Selenocysteine lyase (Fragment);Selenocysteine lyase	Scly	47203.86;27247.2;24415.14;47173.84	2	0	0.0331386	0.672552	17.13	16.511	16.614	16.422	14.025	15.63	15.557	17.051	14.265	13.857	-0.868	0.3	0.766
A2AII6;Q8BHR8	RIKEN cDNA 1110051M20 gene;UPF0705 protein C11orf49 homolog	1110051M20Rik;	26105.69;37549.72	4	0	0.072824	0.683629	14.976	14.79	14.046	12.544	14.798	15.466	14.78	15.807	16.129	13.871	0.98	0.144	0.712
Q3UCG9;Q6ZQM0	E3 ubiquitin-protein ligase rififylin	Rffl	44272.22;42248.95	3	0	0.218185	0.86774	15.994	17.081	16.796	16.891	14.957	16.35	17.033	15.938	15.245	13.921	-0.646	0.359	0.776
E9QP09;Q80TT8;S4R1Y1	Cullin-9	Cul9	281251.49;209159.79;282498.64	3	0	0.995979	0.392683	15.481	14.788	15.078	16.067	14.022	14.727	13.499	14.715	13.106	13.927	-1.093	0.049	0.712
A0A1D5RLG2;P50294	Arylamine N-acetyltransferase 1	Nat1	34002.71;33713.36	1	0	0.0656453	0.0432654	15.957	16.113	15.828	15.628	14.405	15.359	15.408	15.286	13.705	13.953	-0.844	0.121	0.712
Q3TQS0	Calreticulin 4	Calr4	49447.65	2	0	0.0764964	0.767137	18.429	18.439	18.378	19.249	20.051	17.159	17.869	20.987	18.162	13.98	-1.278	0.327	0.771
Q14DH7	Acyl-CoA synthetase short-chain family member 3, mitochondrial	Acss3	74517.97	1	0.00329511	0.0352589	0.286192	15.63	15.555	15.341	14.802	12.662	14.772	14.925	14.608	13.989	14.051	-0.329	0.599	0.869
A0A0U1RNX2;Q8CA44;Q9D7K5	Distal membrane-arm assembly complex protein 2 (Fragment);Distal membrane-arm assembly complex protein 2;Distal membrane-arm assembly complex protein 2	Dmac2	11040.56;29219.46;29179.42	1	0.00212145	0.403627	0.0359379	16.64	15.53	16.585	14.677	12.863	16.003	14.024	16.098	13.835	14.086	-0.45	0.619	0.882
Q9DBY4	TLR4 interactor with leucine rich repeats	Tril	88809.59	4	0	0.0199058	0.888236	16.091	15.927	15.682	15.802	14.106	16.453	13.541	15.479	15.15	14.089	-0.579	0.387	0.784
Q99P88	Nuclear pore complex protein Nup155	Nup155	155117.91	5	0	0.337752	0.0601183	15.337	17.366	16.739	15.585	17.066	17.012	16.611	17.101	16.245	14.089	-0.207	0.771	0.932
P56726	Smoothened homolog	Smo	87450.01	1	0.00735101	0.574947	0.885621	15.759	13.345	16.02	15.179	14.115	15.235	15.662	16.299	15.13	14.096	0.401	0.538	0.845
B1AV60;B9EJX2	NHS actin-remodeling regulator	Nhs	179030.77;176626.05	3	0.000, NA	0.41257	0.239496	15.153	15.605	15.841	14.061	14.261	15.488	14.938	15.2	15.355	14.114	0.035	0.938	0.986
A0A0A0MQ80;A0A0G2JFY0;Q3UMC0	Spermatogenesis-associated protein 5	Spata5	97156.66;91287.7;97255.79	2	0.000, NA	0.148756	0.207428	14.923	15.455	15.455	15.229	14.136	15.783	15.506	14.221	14.508	14.122	-0.211	0.631	0.884
Q9CQY1	Ubiquitin-like protein ATG12	Atg12	15207.36	1	0	0.622013	0.575162	17.455	12.965	16.163	15.895	15.341	15.739	15.766	17.826	15.26	14.129	0.18	0.854	0.959
P35831	Tyrosine-protein phosphatase non-receptor type 12	Ptpn12	86526.44	2	0	0.245039	0.599831	11.047	13.296	14.686	13.731	14.47	13.515	13.232	13.921	12.255	14.151	-0.032	0.967	0.992
Q5PT53	Sodium/bile acid cotransporter 7	Slc10a7	37255.62	1	0	0.524939	0.12876	15.817	15.682	15.705	15.95	16.034	13.318	13.434	15.88	13.875	14.16	-1.704	0.02	0.712
Q62101	Serine/threonine-protein kinase D1	Prkd1	102037.43	5	0	0.228376	0.80963	15.908	16.414	16.228	15.822	14.705	15.558	15.15	16.224	13.744	14.165	-0.847	0.162	0.714
P70275	Semaphorin-3E	Sema3e	89543.16	1	0	0.914071	0.824306	15.27	13.768	16.828	15.544	14.38	14.787	14.449	15.924	12.56	14.168	-0.78	0.332	0.771
Q5NCS9	Mitochondrial dynamics protein MID49	Mief2	49624.22	2	0	0.899287	0.754348	15.103	14.768	14.922	15.723	14.022	15.152	13.873	15.924	13.371	14.18	-0.407	0.473	0.816
A2AHQ7;Q8BWJ3	Phosphorylase b kinase regulatory subunit;Phosphorylase b kinase regulatory subunit alpha, liver isoform	Phka2	133807.15;138492.36	3	0	0.0686163	0.217911	16.876	15.946	15.708	15.791	15.571	16.098	16.18	16.844	13.948	14.182	-0.528	0.436	0.801
Q60700	Mitogen-activated protein kinase kinase kinase 12	Map3k12	96084.31	3	0	0.609906	0.0621878	16.754	17.258	18.006	18.434	17.039	17.756	18.355	17.116	18.203	14.197	-0.373	0.669	0.894
Q6PAQ9	Transmembrane gamma-carboxyglutamic acid protein 3	Prrg3	25877.26	1	0	0.339129	0.0951146	13.353	10.816	15.398	14.177	15.192	14.255	14.946	16.986	16.858	14.213	1.664	0.149	0.712
Q8K2D3	Enhancer of mRNA-decapping protein 3	Edc3	55957.4	4	0	0.0118797	0.0112817	16.988	16.987	17.049	16.951	17.423	16.897	16.958	17.456	17.049	14.245	-0.558	0.391	0.786
Q8K3I4	Rab effector MyRIP	Myrip	94923.83	3	0	0.214884	0.50928	14.155	16.372	12.383	16.285	16.832	16.305	16.08	15.308	15.724	14.252	0.328	0.734	0.919
Q9QUQ5	Short transient receptor potential channel 4	Trpc4	111575.42	1	0	0.47211	0.525008	15.698	14.767	16.318	16.008	14.504	15.745	15.479	16.423	14.067	14.271	-0.262	0.659	0.892
A0A2I3BS49;Q9CXU4	Mitochondrial import inner membrane translocase subunit Tim23;Mitochondrial import inner membrane translocase subunit TIM23	Timm23;Gm10273	20749.71;21909.08	2	0	0.424805	0.218802	15.801	14.573	14.406	15.436	14.752	13.851	15.841	15.564	14.204	14.281	-0.245	0.625	0.882
Q80XI6	Mitogen-activated protein kinase kinase kinase 11	Map3k11	93226.4	2	0	0.163944	0.475962	15.3	14.05	15.501	13.783	13.609	15.343	15.291	15.976	15.583	14.299	0.85	0.121	0.712
Q99L48	60S ribosomal export protein NMD3	Nmd3	57611.16	3	0	0.140642	0.40558	18.403	14.396	15.303	13.967	15.286	14.689	14.405	17.484	12.564	14.323	-0.778	0.503	0.831
E9PXR4;E9Q016;Q8VHQ4	Ras-related protein Rab-40C (Fragment);Ras-related protein Rab-40C;Ras-related protein Rab-40C	Rab40c	31019.64;29270.55;31348.06	1	0	0.305925	0.974155	16.719	15.805	16.952	16.551	16.539	15.786	16.505	17.396	15.555	14.332	-0.598	0.321	0.771
A0A0J9YVB8	EKC/KEOPS complex subunit Tprkb (Fragment)	Tprkb	12197.2	2	0.000134807	0.51529	0.169981	14.897	13.241	15.038	12.739	13.915	15.208	14.597	15.213	14.561	14.335	0.817	0.15	0.712
Q8VBZ0	Dehydrogenase/reductase SDR family member on chromosome X homolog	Dhrsx	35957.22	1	0	0.675993	0.033284	15.94	15.371	15.666	15.739	15.293	15.673	15.686	15.801	14.455	14.367	-0.406	0.29	0.766
Q8VEB3	UNC119-binding protein C5orf30 homolog	D1Ertd622e	23130.46	1	0	0.373769	0.513524	16.074	16.125	16.869	15.915	16.635	16.86	16.487	17.232	15.217	14.382	-0.288	0.632	0.884
Q52KG3	Melanoma antigen, family E, 2	Magee2	59721.56	2	0	0.450841	0.424064	16.758	15.899	16.698	15.952	15.181	16.322	15.345	16.444	14.746	14.383	-0.649	0.238	0.737
Q921K2	Poly [ADP-ribose] polymerase	Parp1	112721.45	4	0	0.217665	0.948957	16.284	15.222	16.081	14.815	14.885	15.745	15.269	16.652	13.849	14.409	-0.273	0.653	0.89
P97466	Noggin	Nog	25769.9	1	0	0.110462	0.102477	16.306	16.226	16.81	16.443	16.248	16.365	16.518	16.032	14.52	14.412	-0.837	0.142	0.712
A0A0U1RP54;Q9DB30	Phosphorylase b kinase gamma catalytic chain, liver/testis isoform (Fragment);Phosphorylase b kinase gamma catalytic chain, liver/testis isoform	Phkg2	NA;46572.42	2	0	0.901506	0.659337	16.827	16.053	15.211	15.362	13.841	16.171	15.427	16.312	14.994	14.414	0.005	0.994	0.999
Q9JHJ0	Tropomodulin-3	Tmod3	39502.72	2	0.00407734	0.570177	0.619023	15.844	15.571	15.516	16.115	16.308	16.339	14.824	15.654	14.91	14.421	-0.641	0.141	0.712
Q5SU71;Q61510	E3 ubiquitin/ISG15 ligase TRIM25	Trim25	70754.17;71726.33	2	0	0.492912	0.488848	17.202	15.856	16.649	16.895	16.66	15.722	17.083	15.856	15.754	14.426	-0.884	0.112	0.712
Q9QYC7	Vitamin K-dependent gamma-carboxylase	Ggcx	87194.67	2	0	0.507909	0.70571	16.01	16.421	15.735	15.482	15.44	14.913	14.742	14.471	14.642	14.432	-1.178	0.001	0.712
Q9R0C8	Guanine nucleotide exchange factor VAV3	Vav3	97967.92	1	0	0.268961	0.730125	14.849	16.074	16.147	15.522	15.91	13.43	16.224	14.867	16.612	14.438	-0.586	0.393	0.788
Q3UFY4;Q9DA80	Radial spoke head protein 3 homolog A;Radial spoke head protein 3 homolog B	Rsph3a;Rsph3b	58785.65;45168.31	1	0	0.21963	0.375889	12.47	15.062	15.848	15.287	14.61	15.635	15.215	15.737	15.215	14.47	0.599	0.379	0.783
Q9D8Y7	Tumor necrosis factor alpha-induced protein 8-like protein 2	Tnfaip8l2	20614.86	2	0	0.224553	0.12283	18.298	17.689	18.154	17.896	16.65	17.456	17.243	17.927	14.771	14.483	-1.361	0.139	0.712
Q8R151	NFX1-type zinc finger-containing protein 1	Znfx1	218827.9	5	0	0.592963	0.848393	16.666	16.21	16.968	17.556	16.141	15.628	15.469	13.022	16.705	14.489	-1.646	0.055	0.712
D3Z016;P0C7N9	Proteasome assembly chaperone 4	Psmg4	9205.45;13973.82	1	0.0022466	0.442927	0.022412	15.51	15.167	16.244	15.538	15.633	15.954	15.923	15.988	14.323	14.492	-0.282	0.526	0.84
Q9CXY6	Interleukin enhancer-binding factor 2	Ilf2	43062.13	3	0	0.968892	0.0151495	16.019	15.327	17.159	16.422	16.609	16.726	16.47	16.389	16.302	14.496	-0.23	0.661	0.892
E0CY15;Q8BKF1	DNA-directed RNA polymerase, mitochondrial;DNA-directed RNA polymerase, mitochondrial	Polrmt	102203.31;136704.81	2	0	0.331147	0.883291	15.752	15.368	15.288	15.244	14.435	15.15	15.479	16.02	13.538	14.521	-0.276	0.585	0.867
Q3UHA3	Spatacsin	Spg11	273933.87	6	0	0.286041	0.41409	14.973	13.85	14.738	14.935	14.195	15.473	15.441	15.739	14.791	14.541	0.659	0.071	0.712
B1AUW6;B1AUW8;B1AUW9;Q62406;Q8BR10	Interleukin-1 receptor-associated kinase 1	Irak1	81884.8;68693.42;74384.2;77269.43;77397.56	2	0	0.0690912	0.186311	15.788	15.178	15.909	15.813	14.056	14.603	14.76	16.141	15.356	14.55	-0.267	0.578	0.865
Q9CQ71	Replication protein A 14 kDa subunit	Rpa3	13583.76	1	0	0.175103	0.00382041	15.249	14.753	13.611	14.917	14.727	15.373	14.622	14.601	14.514	14.556	0.082	0.806	0.945
E9PYK8	Rho guanine nucleotide exchange factor 4	Arhgef4	206295.53	3	0	0.542912	0.110075	15.581	14.845	15.757	16.054	14.074	15.241	14.675	15.424	14.551	14.558	-0.372	0.39	0.786
Q99NB8	Ubiquilin-4	Ubqln4	63505.76	3	0	0.502074	0.0450857	16.105	17.143	17.237	17.434	17.898	17.156	16.999	16.305	17.18	14.57	-0.721	0.253	0.746
B9EJR8	Dynein assembly factor 5, axonemal	Dnaaf5	93850.65	1	0	0.649225	0.758363	14.335	13.479	15.177	14.75	15.369	15.853	15.056	15.51	14.395	14.6	0.461	0.32	0.771
G5E8A7	Protein Smaug homolog 2	Samd4b	74993.85	1	0	0.925532	0.197352	16.632	16.087	16.478	16.233	15.758	16.461	16.163	15.92	14.704	14.615	-0.665	0.165	0.714
D6RH90;Q8BXL9	Intermediate filament family orphan 1	Iffo1	40590.57;62415.29	1	0	0.120881	0.533449	15.869	16.48	16.362	15.127	16.358	16.122	15.226	15.407	14.701	14.631	-0.822	0.057	0.712
E9PYK0;E9Q8P6;Q8VCW4	Protein unc-93 homolog B1	Unc93b1	69353.36;47836.51;66980.57	2	0	0.909096	0.291407	14.783	15.133	17.288	12.784	15.724	17.034	16.407	16.651	13.911	14.662	0.59	0.553	0.851
Q920H4	Muscarinic acetylcholine receptor M5	Chrm5	60253.09	2	0	0.905252	0.181211	13.856	15.076	14.643	14.39	14.452	13.576	15.356	13.36	13.584	14.679	-0.373	0.424	0.799
Q62093	Serine/arginine-rich splicing factor 2	Srsf2	25476.35	1	0	0.852828	0.130019	16.256	16.755	17.232	17.552	16.721	15.808	15.347	18.523	15.808	14.679	-0.87	0.266	0.754
Q8R2Z5	von Willebrand factor A domain-containing protein 1	Vwa1	44708.59	2	0	0.0753855	0.180048	15.574	16.133	15.56	15.741	13.966	14.035	14.612	16.012	14.553	14.705	-0.611	0.253	0.746
B1AQ57;Q64446	Copper-transporting ATPase 2	Atp7b	145032.74;157190.42	3	0	0.197004	0.599512	15.505	16.112	16.384	15.56	16.296	16.404	15.681	15.574	16.235	14.711	-0.25	0.499	0.829
Q922H9	Zinc finger protein 330	Znf330	35607.63	3	0	0.463041	0.07467	13.102	17.481	16.36	15.125	12.975	15.594	15.072	12.599	15.171	14.712	-0.379	0.725	0.914
Q9Z0E8	Solute carrier family 22 member 5	Slc22a5	62779.57	2	0	0.0158125	0.135612	16.995	16.869	16.899	17.391	16.874	16.111	17.236	17.001	17.288	14.734	-0.531	0.338	0.771
A2AFR3	FERM and PDZ domain-containing protein 4	Frmpd4	144978.4	1	0	0.0320017	0.831759	15.64	16.002	16.004	16.168	14.269	15.372	15.771	16.119	14.01	14.742	-0.413	0.443	0.802
Q9CX83	Armadillo repeat-containing X-linked protein 1	Armcx1	50643.17	3	0	0.213345	0.0443824	14.66	13.507	14.672	14.936	14.368	14.682	14.787	15.518	14.554	14.744	0.429	0.196	0.727
E9PXS4;Q9D658	Protein tyrosine phosphatase type IVA 3	Ptp4a3	17329.19;19651.88	3	0	0.689622	0.321072	16.207	15.539	16.007	16.844	15.709	16.65	15.901	16.14	14.697	14.745	-0.435	0.369	0.78
Q91Y57	Sialic acid-binding Ig-like lectin 12	Siglec12	51901.49	3	0	0.0101776	0.470535	16.648	16.827	16.409	16.594	14.55	15.958	15.728	14.865	14.36	14.745	-1.074	0.075	0.712
D3YU00;Q9EPQ7	StAR-related lipid transfer (START) domain containing 5, isoform CRA_a;StAR-related lipid transfer protein 5	Stard5	23166.2;23922.11	2	0	0.774048	0.867103	16.676	15.806	16.439	15.291	14.766	16.043	15.684	16.975	14.332	14.745	-0.24	0.695	0.902
P70187	Hippocampus abundant transcript 1 protein	Mfsd14a	53000.3	1	0	0.659675	0.0298201	17.296	17.289	18.175	17.95	16.531	17.485	17.127	17.361	14.77	14.751	-1.149	0.152	0.712
P11031	Activated RNA polymerase II transcriptional coactivator p15	Sub1	14427.44	4	0	0.346088	0.668475	17.437	17.476	16.966	17.714	17.762	16.71	16.857	17.389	18.364	14.76	-0.655	0.335	0.771
Q9D009	Putative lipoyltransferase 2, mitochondrial	Lipt2	24955.15	3	0	0.612249	0.628151	16.429	15.98	16.593	16.335	15.596	15.27	16.837	15.903	17.079	14.766	-0.216	0.67	0.894
E9QQ30;Q9Z2B5	Eukaryotic translation initiation factor 2-alpha kinase 3	Eif2ak3	124670.27;124682.32	4	0.000, NA	0.671686	0.436152	15.972	16.247	17.465	14.957	16.151	16.573	16.431	15.993	15.772	14.768	-0.251	0.638	0.886
Q8CHY3	Dymeclin	Dym	75848.14	2	0	0.00497747	0.258098	15.694	14.747	15.808	15.665	15.781	15.4	15.119	16.361	12.008	14.778	-0.806	0.34	0.771
F6TZU3;Q8CA72	Gigaxonin (Fragment);Gigaxonin	Gan	NA;67670.61	2	0	0.0714486	0.740611	16.685	18.946	19.186	19.809	19.596	17.856	17.165	16.397	16.365	14.78	-2.332	0.016	0.712
Q9D306	Alpha-1,3-mannosyl-glycoprotein 4-beta-N-acetylglucosaminyltransferase C	Mgat4c	56249.56	2	0	0.0221717	0.818255	19.413	16.672	17.324	16.945	16.724	17.78	16.306	18.998	15.558	14.791	-0.729	0.453	0.806
Q62507	Cochlin	Coch	59949.65	2	0	0.560552	0.21218	16.033	16.238	16.542	15.508	14.574	16.115	15.842	16.125	15.121	14.793	-0.18	0.694	0.902
Q8C4N4	Lysosomal amino acid transporter 1 homolog	Pqlc2	32200.49	1	0	0.110913	0.0134269	15.666	15.876	16.129	15.422	17.684	17.134	17.08	16.899	17.402	14.808	0.509	0.434	0.801
A2A8K5;Q8K0Z9	Probable G-protein-coupled receptor 153;Probable G-protein coupled receptor 153	Gpr153	66199.89;68459.41	3	0	0.986302	0.226591	16.667	15.757	16.097	15.334	14.538	15.3	15.509	15.837	13.234	14.821	-0.739	0.242	0.74
Q8BGW1	Alpha-ketoglutarate-dependent dioxygenase FTO	Fto	58006.83	2	0	0.377871	0.73206	15.903	15.619	16.781	15.802	16.125	15.686	15.042	16.62	14.385	14.822	-0.735	0.144	0.712
B7ZMQ0;F6WLR1;Q14AI6	MCG132976, isoform CRA_b;Mitochondrial mRNA pseudouridine synthase Rpusd3 (Fragment);Mitochondrial mRNA pseudouridine synthase Rpusd3	Rpusd3	30061.52;NA;38076.28	2	0	0.431468	0.00168182	16.046	14.903	16.688	13.538	16.235	11.296	14.957	15.243	14.973	14.856	-1.217	0.233	0.735
A0A217FL58;A2AKQ0;V9GX08	UDP-glucuronic acid/UDP-N-acetylgalactosamine transporter (Fragment);UDP-glucuronic acid/UDP-N-acetylgalactosamine transporter;UDP-glucuronic acid/UDP-N-acetylgalactosamine transporter (Fragment)	Slc35d1	37003.57;39272.15;23379.61	1	0	0.164766	0.0166407	14.4	14.45	16.794	16.87	15.57	14.597	14.9	16.329	14.574	14.87	-0.563	0.403	0.791
F8VPP8	Zinc finger CCCH type-containing 7B	Zc3h7b	110292.47	4	0	0.148369	0.0237864	16.501	15.517	16.431	16.875	16.89	15.869	15.634	20.792	14.584	14.882	-0.091	0.941	0.987
Q6P1G0	HEAT repeat-containing protein 6	Heatr6	128922.4	1	0.0011992	0.336316	0.876461	16.75	16.22	15.42	16.473	15.466	16.246	15.466	16.661	13.863	14.892	-0.64	0.299	0.766
Q45VK7	Cytoplasmic dynein 2 heavy chain 1	Dync2h1	492339.28	5	0	0.692488	0.0930511	15.927	15.5	16.355	14.511	15.553	15.416	13.703	15.167	15.474	14.905	-0.636	0.191	0.724
Q3U9N9	Monocarboxylate transporter 10	Slc16a10	55320.23	2	0	0.499398	0.869898	16.118	16.811	16.23	17.071	17.306	16.493	15.909	17.002	16.041	14.91	-0.636	0.172	0.715
Q8BND3	WD repeat-containing protein 35	Wdr35	133991.48	5	0	0.947352	0.506352	17.873	18.642	18.046	17.004	17.359	16.992	16.432	17.438	17.805	14.912	-1.069	0.112	0.712
Q3TYD4	Arylsulfatase G	Arsg	57433.96	2	0	0.861975	0.115113	18.376	17.676	17.17	17.947	18.004	17.129	17.628	18.196	17.558	14.916	-0.749	0.269	0.756
A0A0A0MQC8;Q99MB3	TM2 domain-containing protein 1 (Fragment);TM2 domain-containing protein 1	Tm2d1	17434.98;22271.62	1	0	0.196323	0.360177	16.008	13.51	16.751	17.376	16.478	12.939	13.062	17.003	13.982	14.931	-1.641	0.14	0.712
Q3U699;Q8C6G1	RIKEN cDNA 1810043G02 gene;Protein C21orf2 homolog	1810043G02Rik;	24086.41;28239.19	1	0.00237624	0.0858392	0.949457	17.348	16.356	17.053	17.225	14.638	15.882	15.333	17.081	14.177	14.935	-1.042	0.174	0.715
D3YUU4;D3Z448;Q61124;Q6PAH4	Battenin (Fragment);Battenin (Fragment);Battenin;Battenin	Cln3	20492.33;16060.51;47657.02;45173.37	2	0	0.257817	0.334744	15.125	14.666	15.57	15.402	15.544	15.522	15.211	15.52	14.8	14.939	-0.063	0.786	0.94
Q9Z1K6	E3 ubiquitin-protein ligase ARIH2	Arih2	57696.78	4	0	0.765563	0.788248	17.446	14.943	14.8	15.928	13.84	14.084	15.509	15.359	15.977	14.943	-0.217	0.763	0.929
Q3UQ44	Ras GTPase-activating-like protein IQGAP2	Iqgap2	180527.89	1	0	0.933944	0.153175	16.414	14.766	14.336	15.354	15.563	15.98	16.148	15.835	14.867	14.954	0.27	0.562	0.856
E9QAN8	Phosphatidylinositol-4-phosphate 3-kinase catalytic subunit type 2 beta	Pik3c2b	184177.86	3	0	0.327937	0.885992	15.509	16.598	16.76	15.746	16.449	16.781	16.184	16.103	15.465	14.962	-0.313	0.456	0.807
P49138	MAP kinase-activated protein kinase 2	Mapkapk2	44049.95	4	0	0.817292	0.393982	17.537	17.228	16.231	15.272	16.502	16.405	16.128	16.882	16.221	14.971	-0.433	0.421	0.797
Q8R216	NAD-dependent protein lipoamidase sirtuin-4, mitochondrial	Sirt4	37524.94	1	0	0.213357	0.354826	16.221	16.025	15.866	14.884	15.759	16.082	15.351	16.529	15.075	14.984	-0.147	0.709	0.906
Q80TE0	RNA polymerase II-associated protein 1	Rpap1	155269.98	5	0	0.501756	0.638782	15.907	15.886	15.377	15.129	14.552	14.319	14.482	15.57	14.082	14.992	-0.681	0.101	0.712
A2AI57;Q923J1	Transient receptor potential cation channel subfamily M member 7	Trpm7	212327.68;212398.76	4	0.000, NA	0.889142	0.294733	16.947	16.579	17.17	15.755	16.254	16.541	15.017	16.902	15.629	14.992	-0.724	0.164	0.714
D3YUW7;E9QMC1;P59242	Cingulin	Cgn	135744.04;136546;136446.87	2	0	0.332137	0.0491599	17.818	15.786	16.463	15.233	15.423	15.58	14.949	17.506	15.498	14.999	-0.438	0.526	0.84
Q9D485	EF-hand domain-containing family member C2	Efhc2	87646.21	3	0	0.500901	0.285612	15.252	15.446	15.484	15.606	16.035	15.94	15.397	15.023	15.264	15.002	-0.239	0.3	0.766
Q7TMY7	Importin-8	Ipo8	117077.86	3	0	0.00648245	0.723728	20.82	15.491	16.034	15.677	15.133	15.657	15.492	16.211	15.52	15.019	-1.051	0.38	0.783
D6REH1;P42925;Q5D073	Peroxisomal membrane protein 2	Pxmp2	9438.21;22265.65;22110.41	3	0	0.255554	0.545581	17.777	16.708	16.99	16.647	16.439	16.601	16.571	17.933	15.276	15.022	-0.631	0.317	0.771
E9PUT6;Q80ZU4	Small integral membrane protein 19	Smim19	12852.68;12282.97	1	0	0.496134	0.790957	16.521	17.05	15.738	16.775	15.863	16.565	16.127	15.157	13.846	15.034	-1.043	0.099	0.712
A2BDP1	Transmembrane protein FAM155B	Fam155b	52388.77	1	0.00459982	0.906125	0.4954	15.848	16.074	15.575	15.253	14.993	16.111	15.798	16.063	15.496	15.037	0.152	0.599	0.869
A0A0J9YUD5;B9EJ54	Nucleoporin 205;MCG21756, isoform CRA_b	Nup205	233097.83;227465.44	2	0	0.540777	0.329518	16.528	15.6	16.442	16.068	15.006	16.915	16.543	16.685	15.565	15.039	0.221	0.644	0.886
F7D1J2;Q60855	Receptor-interacting serine/threonine-protein kinase 1 (Fragment);Receptor-interacting serine/threonine-protein kinase 1	Ripk1	NA;74854.47	1	0.0022466	0.852297	0.985228	15.977	15.519	15.38	15.227	15.785	14.615	15.44	15.995	13.795	15.042	-0.6	0.19	0.724
P53995	Anaphase-promoting complex subunit 1	Anapc1	215993.67	7	0	0.626678	0.756241	17.106	16.772	16.987	16.701	17.485	17.614	16.967	15.955	15.526	15.046	-0.789	0.173	0.715
E9QAB8;F2Z4A9;H3BJK2;H3BLH0;Q6DIC0	Probable global transcription activator SNF2L2	Smarca2	172551.62;180721.61;174032.75;182735.87;180253.1	2	0.000, NA	0.348128	0.425412	16.282	15.563	13.281	14.523	16.254	15.633	16.019	15.942	14.702	15.049	0.289	0.663	0.893
D3Z0B7;D3Z0T3;Q9DCK3	Tetraspanin (Fragment);Tetraspanin (Fragment);Tetraspanin-4	Tspan4	16617.63;17195.22;26053.52	2	0	0.350112	0.418844	16.933	15.946	17.376	16.667	14.183	17.834	15.592	16.348	18.029	15.06	0.351	0.678	0.896
Q9DBL9	1-acylglycerol-3-phosphate O-acyltransferase ABHD5	Abhd5	39154.81	2	0	0.804342	0.620438	16.001	15.17	16.743	15.778	15.682	15.118	14.577	16.066	15.294	15.068	-0.65	0.102	0.712
G5E846;P15331	Peripherin	Prph	54297.69;54267.6	3	0	0.865005	0.201555	14.738	15.679	14.988	15.502	16.321	15.937	15.351	15.036	13.206	15.082	-0.523	0.363	0.777
B9EKX1;E9QMK6	Patched domain-containing protein 4	Ptchd4	103114.87;102751.39	1	0	0.12076	0.0622955	17.272	16.72	17.333	16.781	16.839	16.943	16.692	17.041	14.998	15.112	-0.832	0.143	0.712
Q3UFQ8	Capping protein, Arp2/3 and myosin-I linker protein 3	Carmil3	150416.04	5	0	0.55088	0.0110581	20.054	13.882	18.67	15.853	14.724	15.496	15.257	19.781	16.036	15.117	-0.299	0.844	0.956
A0A1W2P880;A0A1Y7VJP4;Q6NV72	WD repeat and coiled-coil-containing protein (Fragment);WD repeat and coiled-coil-containing protein;WD repeat and coiled-coil-containing protein	Wdcp	58361.34;77197.91;72268.49	2	0	0.398293	0.0957644	14.962	15.504	15.733	14.904	14.721	15.091	15.291	12.441	14.009	15.119	-0.774	0.233	0.735
Q3UML2;Q8K004	Spermatogenesis-associated 2	Spata2	46862.39;57811.77	3	0	0.86218	0.54409	16.465	16.723	16.22	15.847	15.305	16.447	14.362	14.089	15.169	15.12	-1.074	0.062	0.712
E9QMH7;Q9DBZ1	Inhibitor of nuclear factor kappa-B kinase-interacting protein	Ikbip	42497.97;42531.99	2	0	0.416751	0.827231	14.974	16.058	16.333	16.761	15.083	15.96	16.778	18.396	16.64	15.123	0.738	0.291	0.766
E9PZJ8	Activating signal cointegrator 1 complex subunit 3	Ascc3	250556.97	5	0	0.505134	0.98017	15.367	15.948	16.08	14.985	15.814	16.748	16.204	16.018	15.758	15.123	0.332	0.354	0.773
Q8VCH7	Retinol dehydrogenase 10	Rdh10	38075.48	2	0	0.509223	0.41212	17.078	15.975	14.457	14.527	15.672	16.538	16.371	15.722	15.272	15.125	0.264	0.656	0.891
I6L9J1;Q9WTP5	Cadherin-22	Cdh22	44697.77;87952.87	4	0	0.766943	0.740916	10.768	12.5	14.211	12.183	14.836	13.566	11.842	13.469	15.744	15.129	1.05	0.326	0.771
Q8JZY4;V9GXP4	Mitochondrial ribonuclease P catalytic subunit;RIKEN cDNA 1110008L16 gene	Kiaa0391;1110008L16Rik	66856.57;64999.43	2	0	0.253038	0.032064	15.45	14.625	15.256	14.613	14.82	15.077	14.728	14.777	13.272	15.138	-0.354	0.389	0.785
D3Z5A8;O35594	Intraflagellar transport protein 81 homolog (Fragment);Intraflagellar transport protein 81 homolog	Ift81	25452.56;79285.19	1	0	0.0521533	0.831757	16.33	16.31	16.802	16.896	14.484	15.2	15.866	16.464	14.572	15.141	-0.716	0.228	0.735
A0A1C7CYU5;J3QP99;Q3U2I3	FTS and Hook-interacting protein	Fam160a2	108024.04;106541.46;106541.46	4	0	0.273067	0.617019	15.944	15.472	15.369	15.894	15.252	15.437	15.442	15.623	14.899	15.148	-0.276	0.184	0.723
A0A0X1KG62;Q8C4Y3	Negative elongation factor B	Nelfb	70321.29;65636.26	3	0.000, NA	0.445729	0.214468	15.113	14.293	15.503	15.647	13.456	15.104	14.506	16.341	15.028	15.149	0.423	0.433	0.801
Q9Z0E6	Guanylate-binding protein 2	Gbp2	66739.48	1	0	0.904876	0.637313	16.08	15.667	15.44	15.974	15.77	15.506	15.561	16.073	15.607	15.154	-0.206	0.3	0.766
Q6GQT1	Alpha-2-macroglobulin-P	A2m	164352.63	2	0	0.669608	0.207845	15.257	15.928	15.312	13.899	14.9	15.561	15.25	15.723	15.72	15.161	0.424	0.285	0.763
Q8BH65	Protein DENND6A	Dennd6a	68967.01	3	0.000134807	0.494771	0.141422	15.762	16.463	16.659	16.556	16.983	15.881	15.444	17.038	15.425	15.165	-0.694	0.12	0.712
G3X9N1	Rho GTPase activating protein 24, isoform CRA_b	Arhgap24	84113.98	3	0	0.974234	0.29941	17.076	16.572	16.427	15.985	15.563	16.46	15.69	16.517	13.46	15.17	-0.865	0.213	0.734
E9PWM3	Armadillo repeat-containing, X-linked 4	Armcx4	242954.19	9	0	0.000804016	0.519732	16.744	16.859	16.861	13.396	17.002	15.442	17.116	16.299	17.438	15.179	0.122	0.886	0.971
O35841	Apoptosis inhibitor 5	Api5	56785.18	3	0	0.942522	0.482381	18.69	17.145	16.427	15.84	17.889	17.398	16.85	18.064	17.141	15.213	-0.265	0.713	0.907
Q3TGW2	Endonuclease/exonuclease/phosphatase family domain-containing protein 1	Eepd1	62953.47	5	0	0.162472	0.759736	17.42	15.686	15.323	15.32	16.898	16.743	16.276	15.559	15.695	15.225	-0.23	0.667	0.894
F7BEQ1;Q0P5V9	Solute carrier family 45 member 4 (Fragment);Solute carrier family 45 member 4	Slc45a4	NA;85765.11	4	0	0.450196	0.433527	16.53	16.376	16.981	15.52	16.38	16.198	16.172	16.128	16.959	15.228	-0.221	0.56	0.855
A0A0N4SUJ3	N-acetylated alpha-linked acidic dipeptidase-like 2	Naaladl2	88516.62	2	0	0.118003	0.430071	15.868	15.661	16.799	15.524	16.835	16.902	16.423	16.933	16.025	15.235	0.166	0.706	0.906
Q8BGJ0	Palmitoyltransferase ZDHHC15	Zdhhc15	39268.77	2	0.0022466	0.481189	0.0935942	16.615	15.707	15.227	16.652	14.625	16.066	15.146	16.422	15.133	15.249	-0.162	0.744	0.921
A0A0N4SUT8;A0A0N4SUV7;A0A0N4SVW1;Q91YP3	Deoxyribose-phosphate aldolase (Fragment);Deoxyribose-phosphate aldolase (Fragment);Deoxyribose-phosphate aldolase;Deoxyribose-phosphate aldolase	Dera	NA;NA;12914.82;34975.44	1	0	0.752778	0.725018	19.21	15.494	15.071	16.024	11.808	15.704	15.524	15.8	15.35	15.257	0.006	0.996	0.999
Q8BQB4	Four-jointed box protein 1	Fjx1	50395.53	1	0	0.301263	0.412453	16.026	15.146	13.075	14.887	15.057	13.899	14.166	14.511	16.6	15.266	0.05	0.943	0.987
A0A1D5RLU4;D3Z2R1;Q9Z101	Partitioning defective 6 homolog alpha	Pard6a	35526.41;35597.49;37333.45	2	0	0.701708	0.844084	17.089	16.23	16.525	16.771	16.318	16.956	15.827	16.408	15.749	15.266	-0.545	0.15	0.712
A0A1Y7VLN4;E9QKQ5;Q91ZP3	Phosphatidate phosphatase LPIN1	Lpin1	98535.72;102041.62;102001.56	5	0	0.867874	0.423307	18.451	14.546	16.091	16.717	15.262	15.942	15.9	16.736	16.686	15.271	-0.106	0.889	0.971
B2RPU2	Pleckstrin homology domain-containing family D member 1	Plekhd1	59097.01	2	0	0.0751958	0.469832	22.313	16.794	18.065	17.558	16.396	17.537	17.474	20.802	16.204	15.279	-0.766	0.603	0.872
P99025	GTP cyclohydrolase 1 feedback regulatory protein	Gchfr	9584.11	2	0.000134807	0.156136	0.0545845	15.794	16.077	15.864	16.847	13.528	15.425	15.141	17.362	17.178	15.282	0.456	0.556	0.853
Q6PHP6	Leucine rich repeat protein 2, neuronal, isoform CRA_b	Lrrn2	81122.53	2	0	0.68924	0.693607	16.466	16.348	17.028	16.834	17.227	16.331	16.522	17.451	17.198	15.286	-0.223	0.611	0.877
E9Q634	Unconventional myosin-Ie	Myo1e	126817.94	7	0	0.237885	0.427542	17.69	17.07	17.84	16.879	16.796	17.037	16.388	17.673	15.304	15.287	-0.918	0.131	0.712
Q9Z2X2	26S proteasome non-ATPase regulatory subunit 10	Psmd10	25083.54	3	0	0.365181	0.510536	15.412	14.691	14.649	15.951	15.651	16.665	16.157	14.027	16.039	15.288	0.365	0.514	0.834
P33267	Cytochrome P450 2F2	Cyp2f2	55948.69	1	0	0.856996	0.30553	15.991	16.659	15.699	15.256	17.037	17.041	17.322	16.755	16.548	15.294	0.463	0.358	0.775
P70426	GTP-binding protein Rit1	Rit1	25168.86	2	0	0.771268	0.466914	16.26	16.124	16.573	16.359	15.69	16.492	15.821	16.512	14.457	15.299	-0.485	0.294	0.766
Q9CT10	Ran-binding protein 3	Ranbp3	52572.72	2	0	0.219151	0.48511	19.248	17.917	15.611	16.08	15.975	12.917	16.005	12.186	16.842	15.31	-2.314	0.078	0.712
A3KGV1	Outer dense fiber protein 2	Odf2	95541.41	4	0	0.89155	0.0829129	15.323	16.201	18.469	16.455	17.54	16.937	17.017	16.305	16.896	15.314	-0.304	0.648	0.887
Q8BZB3	Transmembrane protein 266	Tmem266	58897.28	4	0	0.147296	0.903854	17.372	17.14	16.961	15.858	15.903	16.677	16.189	16.979	16.004	15.317	-0.414	0.364	0.777
A0A0G2JGQ4;P54729	NEDD8 ultimate buster 1	Nub1	73116.87;70306.52	7	0	0.677102	0.192958	16.144	15.935	16.351	15.508	14.92	15.406	15.867	15.327	15.654	15.328	-0.255	0.395	0.789
Q8BND5	Sulfhydryl oxidase 1	Qsox1	82785.31	4	0	0.00597613	0.198493	15.922	13.356	15.964	16.24	16.336	16.056	16.235	15.423	16.027	15.329	0.25	0.688	0.9
Q00977	Gap junction beta-2 protein	Gjb2	26411.36	1	0	0.58652	0.112037	17.942	17.572	18.908	18.562	17.861	18.41	18.516	18.956	15.829	15.33	-0.761	0.384	0.783
B2RXP1;E9QAU9;Q8BVU0	Leucine-rich repeat and calponin homology domain-containing protein 3	Lrch3	82278.34;88524.49;86340.87	4	0	0.775877	0.808491	13.982	15.009	15.382	15.282	16.589	15.843	15.297	15.442	14.956	15.341	0.127	0.785	0.94
Q8VE98	CD276 antigen	Cd276	34001.48	1	0	0.0669228	0.899577	15.402	15.389	15.287	15.443	15.852	13.926	13.42	16.031	14.795	15.342	-0.772	0.178	0.717
Q9WVS7	Dual specificity mitogen-activated protein kinase kinase 5	Map2k5	50104.69	3	0	0.395108	0.267715	16.129	13.505	15.763	13.785	12.669	13.75	14.038	15.705	15.955	15.347	0.589	0.49	0.823
Q9QYR9	Acyl-coenzyme A thioesterase 2, mitochondrial	Acot2	49657.03	4	0	0.0809988	0.266958	17.21	17.179	15.848	16.982	15.622	16.472	16.22	16.511	15.608	15.358	-0.534	0.24	0.739
Q9QY01	Serine/threonine-protein kinase ULK2	Ulk2	112877.47	2	0	0.984304	0.133769	16.305	15.08	15.623	14.518	15.472	14.627	12.97	15.767	15.776	15.364	-0.499	0.439	0.802
Q3U829	AP-5 complex subunit zeta-1	Ap5z1	89406.53	4	0	0.115962	0.0024284	19.312	15.132	16.528	15.271	15.937	15.59	15.676	18.142	15.49	15.372	-0.382	0.692	0.9
A0A075B6A3;A0A0A6YXW6	Immunoglobulin heavy constant alpha (Fragment)	Igha	NA;NA	2	0	0.546083	0.331084	17.482	18.822	16.179	13.634	17.943	18.132	13.753	17.221	17.954	15.373	-0.325	0.799	0.944
Q8CJ53	Cdc42-interacting protein 4	Trip10	68489.34	2	0	0.7675	0.560405	16.691	16.045	15.913	14.157	15.241	16.476	16.825	15.965	16.587	15.376	0.636	0.248	0.744
Q0V8T7	Contactin-associated protein like 5-3	Cntnap5c	146242.04	3	0	0.357937	0.375856	17.249	16.242	17.227	16.817	15.473	16.637	16.258	17.095	17.04	15.382	-0.119	0.802	0.944
B2RUG9	Adenomatosis polyposis coli	Apc	310879.94	33	0	0.219073	0.00191186	17.194	16.466	16.647	16.281	16.347	16.419	16.29	16.426	16.422	15.382	-0.399	0.167	0.714
Q8R238	Serine dehydratase-like	Sdsl	34731.98	4	0	0.955058	0.0424637	17.524	18.588	17.759	15.953	16.705	15.59	15.864	19.392	14.719	15.383	-1.116	0.278	0.76
O54941	SWI/SNF-related matrix-associated actin-dependent regulator of chromatin subfamily E member 1	Smarce1	46638.45	1	0	0.186883	0.616591	14.436	13.781	15.06	15.03	15.188	13.158	15.764	14.83	18.888	15.386	0.906	0.397	0.789
A0A0R4J086;Q8BK62	Olfactomedin-like protein 3	Olfml3	45797.98;45745.94	1	0	0.466312	0.703594	16.597	15.911	17.199	15.128	17.132	16.039	17.205	16.851	16.692	15.394	0.043	0.935	0.986
P97464	Exostosin-1	Ext1	86307.81	2	0	0.184205	0.584978	16.669	13.702	16.277	15.931	15.666	15.237	15.858	16.115	15.08	15.395	-0.112	0.847	0.957
Q9WUI1	Mitogen-activated protein kinase 11	Mapk11	41397.2	2	0	0.747733	0.842893	16.886	15.494	14.961	13.786	14.97	15.944	16.265	14.834	14.034	15.399	0.076	0.909	0.977
P25233	Necdin	Ndn	36831.64	4	0	0.685861	0.0416474	15.33	15.703	16.309	16.151	15.069	15.278	15.526	16.473	15.554	15.409	-0.064	0.844	0.956
A0A2I3BQY4;Q9JK38	Glucosamine 6-phosphate N-acetyltransferase	Gnpnat1	23292.02;20791.18	2	0	0.928098	0.158459	16.332	15.972	16.875	16.205	15.315	16.515	16.433	16.578	15.753	15.41	-0.002	0.996	0.999
Q6P5D3	Putative ATP-dependent RNA helicase DHX57	Dhx57	155762.36	3	0	0.704573	0.298154	16.184	16.088	15.45	17.537	16.501	14.603	15.409	14.873	16.847	15.418	-0.922	0.113	0.712
Q8BH75	E3 ubiquitin-protein ligase NRDP1	Rnf41	35891.09	2	0	0.310292	0.988797	15.671	12.832	13.331	15.684	14.503	15.816	17.989	14.076	16.814	15.424	1.619	0.104	0.712
A0A0G2LB90;A4Q9F0;E9PWB8;E9Q6C6	Tubulin polyglutamylase TTLL7	Ttll7	105490.93;105500.97;103370.55;102706.82	4	0.000, NA	0.372882	0.840935	14.985	15.292	15.807	15.541	16.993	15.941	15.624	15.28	15.591	15.424	-0.151	0.694	0.902
A0A1Y7VKX4;Q3U1V8	Mitogen-activated protein kinase kinase kinase;Mitogen-activated protein kinase kinase kinase 9	Map3k9	121319.67;118804.93	1	0	0.784854	0.25819	14.226	14.887	16.662	16.26	15.758	15.982	15.49	14.446	15.571	15.425	-0.176	0.743	0.921
Q80VQ1	Leucine-rich repeat-containing protein 1	Lrrc1	59412.15	4	0	0.105167	0.909429	16.587	15.148	16.394	16.256	15.086	16.74	15.31	15.809	14.429	15.426	-0.351	0.498	0.828
B1ATR5;Q8CFZ4	Glypican-3	Gpc3	48890.83;65331.54	2	0	0.226427	0.250101	15.981	16.446	15.656	15.732	15.806	15.548	15.814	16.218	15.537	15.428	-0.215	0.314	0.77
E9PUN5;Q9Z138	Tyrosine-protein kinase transmembrane receptor ROR2	Ror2	103727.88;105005.44	4	0	0.299061	0.865131	15.961	14.481	16.179	15.01	14.358	14.237	13.806	14.74	13.497	15.432	-0.855	0.131	0.712
D3YUR6;Q8BG50	Transmembrane protein 169 (Fragment);Transmembrane protein 169	Tmem169	13427.78;33423.91	3	0	0.783096	0.0404842	16.072	16.231	16.204	16.164	16.107	16.411	16.33	16.342	15.302	15.434	-0.192	0.479	0.819
Q91YR5	Methyltransferase-like protein 13	Mettl13	78756.6	4	0	0.138027	0.0515682	16.747	15.666	17.252	16.921	16.855	17.035	17.157	16.612	16.993	15.434	-0.042	0.922	0.982
Q91WB2	Inactive phospholipid phosphatase 7	Plpp7	29709.84	1	0	0.156497	0.19679	12.512	14.205	15.145	15.412	15.544	11.646	15.53	12.17	16.531	15.435	-0.301	0.799	0.944
P26618	Platelet-derived growth factor receptor alpha	Pdgfra	122683.35	10	0	0.912329	0.376753	17.45	16.865	17.019	17.061	16.527	17.065	16.864	17.244	16.018	15.444	-0.458	0.271	0.757
O35242	Protein FAN	Nsmaf	104545.52	1	0	0.473764	0.832042	16.387	16.911	16.944	16.234	16.625	16.152	16.403	16.925	15.133	15.447	-0.608	0.141	0.712
E9Q649	Beta-1,3-galactosyl-O-glycosyl-glycoprotein beta-1,6-N-acetylglucosaminyltransferase 4	Gcnt4	52831.8	1	0	0.617331	0.431736	14.046	15.149	15.167	15.959	14.283	14.995	12.792	14.912	13.961	15.447	-0.5	0.42	0.797
G3X8R1;Q8VCX6	KICSTOR complex protein kaptin	Kptn	47528.77;47544.81	4	0	0.913455	0.0103541	16.548	16.413	16.324	16.471	16.593	16.706	16.476	16.559	16.567	15.448	-0.118	0.637	0.886
Q3U3Q1	Serine/threonine-protein kinase ULK3	Ulk3	53571.66	7	0	0.434834	0.297911	17.309	16.706	17.438	16.403	15.188	16.544	16.458	16.847	14.377	15.454	-0.673	0.301	0.767
B1ARB3;Q08481	Platelet endothelial cell adhesion molecule	Pecam1	81917.46;81262.59	3	0.000, NA	0.520987	0.293766	17.061	16.672	15.285	15.125	16.164	15.659	16.052	15.691	15.671	15.458	-0.355	0.409	0.792
A2A4H9;Q61576	Peptidylprolyl isomerase;Peptidyl-prolyl cis-trans isomerase FKBP10	Fkbp10	52334.19;64697.43	3	0	0.60041	0.81508	16.347	16.169	16.087	16.321	15.996	16.141	16.971	16.252	16.376	15.46	0.056	0.834	0.952
Q9CWB7	Glutaredoxin-like protein C5orf63 homolog	NA	13429.67	1	0	0.891204	0.923172	16.398	14.759	13.893	13.437	15.341	15.103	16.135	15.866	14.62	15.46	0.671	0.299	0.766
E9Q9I2;E9Q9R9	Disks large homolog 5	Dlg5	212096.59;214386.04	3	0	0.630458	0.89022	16.406	16.881	15.032	15.374	14.608	14.239	17.77	15.162	16.569	15.462	0.18	0.815	0.946
A0A0J9YKD4;P07310	Creatine kinase M-type	Ckm	35108.05;43044.96	3	0	0.275059	0.342117	17.667	16.921	16.854	16.863	16.445	17.172	16.808	17.401	14.351	15.466	-0.711	0.299	0.766
O70577	Solute carrier family 22 member 2	Slc22a2	61830.88	1	0	0.189558	0.199048	15.91	15.171	19.045	16.328	19.214	19.363	17.138	19.479	15.231	15.483	0.205	0.872	0.965
D6REU0;Q9CV28	MINDY lysine 48 deubiquitinase 3 (Fragment);Ubiquitin carboxyl-terminal hydrolase MINDY-3	Mindy3;MINDY3	25630.19;49612.38	2	0.000803859	0.376329	0.0575914	18.448	18.548	15.733	15.636	13.309	17.821	17.657	16.98	17.723	15.487	0.799	0.489	0.823
Q61327	Sodium-dependent dopamine transporter	Slc6a3	68805.34	2	0	0.184198	0.412069	17.708	17.724	17.04	16.703	15.003	18.086	16.408	16.615	16.445	15.488	-0.227	0.736	0.919
Q9QWL7	Keratin, type I cytoskeletal 17	Krt17	48161.82	7	0	0.503501	0.249975	17.686	14.166	15.752	16.809	17.878	20.12	19.964	17.126	16.313	15.511	1.349	0.285	0.763
Q8BSK8	Ribosomal protein S6 kinase beta-1	Rps6kb1	59145.58	1	0	0.508894	0.35572	16.625	16.341	17.142	16.733	16.389	15.862	15.08	16.907	15.414	15.521	-0.889	0.045	0.712
Q8BHK3	Proton-coupled amino acid transporter 2	Slc36a2	52062.92	1	0	0.777246	0.366821	16.709	16.568	16.878	16.367	16.801	15.873	13.509	16.808	15.572	15.525	-1.208	0.088	0.712
A2RSX7	tRNA wybutosine-synthesizing protein 5	Tyw5	36632.75	2	0	0.952462	0.00483291	16.698	16.566	16.348	16.496	16.914	16.089	16.096	16.01	16.109	15.526	-0.638	0.003	0.712
A2ASQ1;M0QWP1;Z4YK85	Agrin	Agrn	207538.68;216648.99;204953.77	6	0.000, NA	0.301563	0.858306	16.725	15.047	16.219	14.754	16.407	16.016	16.457	16.642	16.12	15.537	0.324	0.486	0.822
Q3TAP4	AP-5 complex subunit beta-1	Ap5b1	94678.73	1	0	0.542703	0.814575	15.12	15.121	14.537	15.562	15.386	15.21	14.866	15.753	14.629	15.549	0.056	0.841	0.955
Q8VI56	Low-density lipoprotein receptor-related protein 4	Lrp4	211953.79	6	0	0.371052	0.700514	16.072	15.75	16.211	15.118	15.922	16.013	16.146	16.628	15.446	15.554	0.143	0.632	0.884
Q60992;Q7TSI6	Guanine nucleotide exchange factor VAV2	Vav2	99915.44;94258.43	2	0	0.641896	0.886546	16.267	15.856	16.744	16.025	14.801	15.41	15.257	16.049	15.806	15.56	-0.322	0.397	0.789
B0R0S4;Q8VCH5	Rab9 effector protein with kelch motifs	Rabepk	40207.07;41119.19	5	0.000, NA	0.757763	0.129778	16.867	16.65	16.759	16.338	16.609	17.727	15.582	16.168	15.224	15.563	-0.592	0.258	0.747
Q5Y5T2	Palmitoyltransferase ZDHHC18	Zdhhc18	41147.76	2	0	0.965709	0.796435	16.467	14.762	15.138	15.651	15.894	16.22	15.193	15.737	15.715	15.571	0.105	0.767	0.93
Q9QZ03	Zinc transporter ZIP1	Slc39a1	34292.63	1	0	0.473228	0.434392	12.343	14.309	14.836	15.662	14.362	12.847	14.027	14.312	15.563	15.572	0.162	0.835	0.952
Q99JP6	Homer protein homolog 3	Homer3	39694.1	2	0	0.814877	0.403637	16.529	17.27	16.916	16.354	15.481	16.325	16.252	17.392	17.32	15.573	0.063	0.895	0.973
Q9DBX2	Phosducin-like protein	Pdcl	34406.7	1	0.000134807	0.538256	0.790479	17.211	15.842	16.247	16.436	16.388	16.795	14.943	17.934	15.866	15.575	-0.202	0.735	0.919
Q3UMW8	Ceroid-lipofuscinosis neuronal protein 5 homolog	Cln5	39329.21	2	0	0.984632	0.900025	14.89	15.904	15.717	17.024	16.364	15.499	15	16.249	15.988	15.576	-0.318	0.469	0.813
Q9R0M5	Thiamin pyrophosphokinase 1	Tpk1	27068.06	1	0	0.216432	0.398483	16.325	16.283	16.122	16.298	16.007	15.268	16.197	15.535	15.648	15.584	-0.561	0.017	0.712
Q5SU48;Q7TN98	Cytoplasmic polyadenylation element-binding protein 4	Cpeb4	78284;80122.01	3	0	0.169704	0.889443	15.419	14.047	15.076	14.978	14.978	15.31	14.822	15.21	15.162	15.586	0.318	0.264	0.751
B1AVN9;B1AVP0;F7D4H5;Q3UQ19	Phosphatase and actin regulator	Phactr2	61331.04;69249.05;68478.82;61928.66	5	0.000, NA	0.681873	0.532571	14.829	14.405	14.621	14.496	14.535	13.619	14.834	15.568	16.201	15.587	0.585	0.259	0.749
Q8C142	Low density lipoprotein receptor adapter protein 1	Ldlrap1	33975.4	1	0	0.994821	0.69966	13.645	12.492	15.889	14.642	14.213	14.295	14.281	13.066	16.091	15.588	0.488	0.546	0.849
A0A0R4J015;B2RX12;J3QML2	Canalicular multispecific organic anion transporter 2	Abcc3	169151.7;169123.64;169222.78	4	0	0.0755072	0.539503	15.77	15.543	15.558	15.809	14.816	15.549	15.136	16.963	16.093	15.589	0.367	0.347	0.771
Q5S006	Leucine-rich repeat serine/threonine-protein kinase 2	Lrrk2	284731.82	1	0	0.849351	0.209268	14.609	14.817	14.231	14.062	15.298	15.116	15.486	15.282	16.496	15.591	0.991	0.016	0.712
Q5SX79	Protein Shroom1	Shroom1	89951.32	1	0	0.735731	0.548317	15.892	15.924	16.779	14.926	16.343	16.397	16.04	16.037	15.496	15.596	-0.06	0.87	0.964
Q3TCH7	Cullin-4A	Cul4a	87753.4	12	0	0.861174	0.470482	18.64	17.395	17.877	16.176	16.548	18.441	17.166	17.558	15.444	15.6	-0.485	0.526	0.839
Q9QZD4	DNA repair endonuclease XPF	Ercc4	103690.05	3	0	0.329437	0.898526	15.762	15.664	15.46	14.82	14.542	15.386	15.792	15.529	15.08	15.601	0.228	0.43	0.801
A0A0U1RQB6;F8VPR5;P45481	CREB-binding protein	Crebbp	261209.14;265567.12;265494.14	4	0	0.739539	0.0545633	15.047	15.234	15.736	14.906	15.317	15.195	15.156	15.295	15.149	15.603	0.032	0.854	0.959
Q8BHA1	Leucine-rich repeat-containing protein 24	Lrrc24	56334.24	2	0	0.393759	0.944367	16.347	15.341	16.865	17.299	15.38	16.32	15.437	17.436	13.974	15.617	-0.49	0.5	0.829
E9PWV7;Q923K4	tRNA modification GTPase GTPBP3, mitochondrial;tRNA modification GTPase GTPBP3, mitochondrial	Gtpbp3	52304.59;52175.47	2	0	0.97622	0.0097957	16.44	17.147	15.801	17.802	15	15.614	15.539	18.406	15.066	15.62	-0.389	0.629	0.883
A2VDH7	Apolipoprotein L 8	Apol8	36196.48	3	0	0.257711	0.299429	17.126	15.473	17.359	15.747	15.965	15.76	15.821	15.197	15.587	15.622	-0.736	0.126	0.712
Q9CU62	Structural maintenance of chromosomes protein 1A	Smc1a	143234.86	3	0	0.794293	0.022526	17.278	17.753	16.106	15.682	14.883	16.823	15.901	16.613	11.038	15.623	-1.141	0.374	0.783
P49312;Q5EBP8	Heterogeneous nuclear ribonucleoprotein A1	Hnrnpa1	34196.19;38833.72	4	0.000, NA	0.642933	0.925864	17.764	17.272	17.257	15.833	16.524	16.444	14.34	17.685	15.476	15.626	-1.016	0.165	0.714
Q8C436	Protein-lysine methyltransferase METTL21D	Vcpkmt	25535.26	2	0	0.154738	0.732994	16.044	15.869	15.549	15.65	17	16.112	15.342	16.317	15.09	15.628	-0.325	0.376	0.783
Q9D0I6	WD repeat, SAM and U-box domain-containing protein 1	Wdsub1	51690.97	4	0	0.87699	0.0773138	17.556	16.778	16.245	16.948	16.635	15.872	16.085	17.904	16.267	15.629	-0.481	0.332	0.771
O09118	Netrin-1	Ntn1	67810.32	3	0	0.937245	0.747895	16.492	16.997	16.919	16.13	17.567	15.541	16.147	15.91	16.43	15.632	-0.889	0.019	0.712
Q5NBU8	XIAP-associated factor 1	Xaf1	31116.82	1	0	0.725891	0.446433	15.855	15.324	17.265	16.99	16.568	16.662	16.712	16.987	15.968	15.637	-0.007	0.987	0.997
P36423	Thromboxane-A synthase	Tbxas1	60391.02	3	0	0.962759	0.767061	16.429	15.789	16.895	16.283	16.063	16.883	16.324	16.482	15.097	15.642	-0.206	0.594	0.869
Q8BZF2	Magnesium transporter NIPA4	Nipal4	44059.15	1	0	0.164607	0.0771416	16.138	13.379	17.287	16.003	16.288	14.525	16.482	16.38	16.366	15.646	0.061	0.938	0.986
P26369;Q3KQM4;Q80XR5	Splicing factor U2AF 65 kDa subunit;U2 snRNP auxiliary factor large subunit;U2 snRNP auxiliary factor large subunit	U2af2	53517.02;33901.76;53120.53	1	0	0.276984	0.293461	16.543	15.168	16.91	16.805	16.138	16.805	16.767	15.657	14.964	15.647	-0.344	0.49	0.824
D6RGR0;Q9CPY2;Q9ESK3	Calpain-10;Calpain 10, isoform CRA_a;Calpain-10	Capn10	57487.66;29946.35;74596.13	1	0	0.767571	0.83025	17.888	16.728	16.478	15.405	16.355	17.11	16.621	16.84	16.17	15.66	-0.09	0.854	0.959
Q9WV31	Activity-regulated cytoskeleton-associated protein	Arc	45320.88	1	0	0.0100965	0.963801	16.503	16.07	15.682	16.147	12.09	14.874	16.13	16.825	13.959	15.661	0.191	0.847	0.957
M0QW59;Q3UVC0	Kinase suppressor of Ras 2	Ksr2	107655.28;108572.3	6	0.000, NA	0.244141	0.0378443	15.524	15.654	15.618	16.202	15.807	15.499	15.555	15.644	16.219	15.662	-0.045	0.804	0.944
A0A0R4J065;Q8BGE6	Cysteine protease;Cysteine protease ATG4B	Atg4b	44403.41;44375.36	7	0	0.285415	0.0916246	16.298	15.939	17.635	17.433	15.695	15.873	16.255	17.324	15.877	15.671	-0.4	0.443	0.802
Q9ET01	Glycogen phosphorylase, liver form	Pygl	97463.07	6	0	0.448898	0.723038	16.099	15.757	16.905	15.611	17.414	15.966	16.343	17.065	16.309	15.68	-0.085	0.845	0.956
A2AHM4;Q8BYK5	Phosphatase and actin regulator;Phosphatase and actin regulator 3	Phactr3	62406.98;62651.91	4	0	0.000586979	0.0486267	19.577	19.405	19.353	15.549	19.418	18.937	16.269	19.095	19.185	15.683	-0.827	0.471	0.814
F6RLD8;P97812;Q62226	Hedgehog protein;Indian hedgehog protein;Sonic hedgehog protein	Ihh;Ihh;Shh	45484.93;45484.93;47773.48	2	0	0.919763	0.103408	15.047	16.021	13.79	15.581	16.716	14.983	15.124	14.781	17.319	15.685	0.147	0.832	0.952
A0A0R4J1U7;D3Z6Z7;Q8C2K5	RAS protein activator-like-3;MCG125477, isoform CRA_a;RAS protein activator like-3	Rasal3	66263.71;112191.32;114782.25	2	0	0.142511	0.155415	19.237	18.608	14.58	15.525	18.632	14.518	14.486	14.878	15.796	15.685	-2.244	0.075	0.712
Q9CZP0	Ufm1-specific protease 1	Ufsp1	23420.65	1	0	0.619311	0.0913884	16.165	16.14	16.057	16.536	15.573	15.669	15.343	15.136	17.166	15.689	-0.294	0.481	0.82
Q61712	DnaJ homolog subfamily C member 1	Dnajc1	63869.81	2	0	0.622194	0.510986	14.039	15.395	15.139	16.1	15.137	13.505	14.804	14.078	15.604	15.693	-0.425	0.455	0.807
Q66GT5	Phosphatidylglycerophosphatase and protein-tyrosine phosphatase 1	Ptpmt1	21942.51	6	0	0.245146	0.902988	18.475	16.167	16.389	18.277	16.919	16.183	16.062	16.885	14.84	15.702	-1.311	0.059	0.712
Q8JZP9	GAS2-like protein 1	Gas2l1	72411.1	3	0	0.00186982	0.602421	13.126	15.397	15.655	15.463	15.453	15.538	16.302	14.424	13.239	15.711	0.024	0.975	0.993
P13634	Carbonic anhydrase 1	Ca1	28330.55	2	0	0.297555	0.670837	16.189	16.021	16.674	16.6	16.197	16.786	16.549	16.295	16.326	15.713	-0.002	0.992	0.998
F6VQ19;Q3UMG5	Leucine-rich repeat and calponin homology domain-containing protein 2 (Fragment);Leucine-rich repeat and calponin homology domain-containing protein 2	Lrch2	NA;84988.77	2	0	0.253025	0.721202	16.204	15.953	16.343	16.535	15.049	15.457	15.43	16.477	14.863	15.713	-0.429	0.279	0.76
D3YYS7;D3Z478;Q9D0L8	mRNA cap guanine-N7 methyltransferase (Fragment);mRNA cap guanine-N7 methyltransferase (Fragment);mRNA cap guanine-N7 methyltransferase	Rnmt	27097.36;22889.55;53291.35	3	0	0.37935	0.402645	15.722	15.928	16.1	16.529	16.522	16.602	15.803	15.461	17.156	15.719	-0.012	0.974	0.993
Q6PGC1	ATP-dependent RNA helicase DHX29	Dhx29	153975.28	6	0	0.0640284	0.690353	16.341	16.259	16.939	16.333	17.04	16.147	16.72	17.062	16.683	15.721	-0.116	0.701	0.904
H3BJ51;Q64FW2	All-trans-retinol 13,14-reductase;All-trans-retinol 13,14-reductase	Retsat	61168.4;67334.48	2	0	0.999832	0.307709	16.924	16.757	17.404	17.08	16.443	16.64	16.632	17.205	15.678	15.721	-0.546	0.153	0.712
Q9JMG2	C1GALT1-specific chaperone 1	C1galt1c1	36067.48	2	0	0.177498	0.367103	15.879	17.096	17.775	18.075	18.114	16.687	16.667	17.76	16.7	15.721	-0.681	0.236	0.736
Q3UDP0	WD repeat-containing protein 41	Wdr41	51510.62	5	0	0.175179	0.719738	19.657	19.31	19.826	18.926	17.355	18.805	17.794	19.732	16.252	15.727	-1.353	0.169	0.715
F8VQ28;Q8VI36	Paxillin	Pxn	64506.33;64476.3	3	0	0.104091	0.370748	15.438	15.737	15.549	16.425	15.384	15.609	15.582	16.356	14.437	15.728	-0.164	0.666	0.894
P58391	Small conductance calcium-activated potassium channel protein 3	Kcnn3	81333.36	4	0	0.876018	0.865287	17.418	16.76	16.825	16.143	15.549	16.675	16.414	17.11	15.219	15.735	-0.308	0.525	0.839
P30678	Guanine nucleotide-binding protein subunit alpha-15	Gna15	43535.81	3	0	0.889923	0.362653	14.864	15.877	16.154	17.098	14.322	13.983	15.436	15.011	15.278	15.737	-0.574	0.352	0.773
Q8CFP6	DnaJ homolog subfamily C member 27	Dnajc27	30831.33	5	0	0.621981	0.317502	16.318	16.306	16.97	15.326	15.548	15.975	15.924	16.096	15.283	15.739	-0.29	0.412	0.794
Q6A051	Attractin-like protein 1	Atrnl1	152467.1	5	0	0.197759	0.00102039	10.006	15.346	16.657	17.566	15.068	16.026	15.917	12.706	15.915	15.744	0.333	0.827	0.951
Q62392	Pleckstrin homology-like domain family A member 1	Phlda1	45582.89	1	0	0.709236	0.519323	16.49	16.226	17.199	17.047	15.503	14.888	15.794	17.058	15.352	15.745	-0.726	0.164	0.714
A0A0A0MQ70;Q5SWT3	Solute carrier family 25 member 35	Slc25a35	32167.24;32630.79	2	0	0.310033	0.0874541	16.52	17.018	16.739	16.751	15.832	17.048	15.91	17.514	15.76	15.753	-0.175	0.691	0.9
O54904	Beta-1,3-galactosyltransferase 1	B3galt1	37993.04	1	0	0.986062	0.873822	17.139	16.762	16.584	16.324	15.833	16.827	16.434	17.604	16.111	15.756	0.018	0.964	0.992
Q91ZV3	Discoidin, CUB and LCCL domain-containing protein 2	Dcbld2	83774.02	4	0	0.744031	0.0226638	15.589	15.82	16.92	15.908	14.913	15.882	17.457	16.149	15.962	15.763	0.413	0.384	0.783
A0A140LI56;A0A140LIM2;A0A140LJF3;Q9DCH6	AN1-type zinc finger protein 6 (Fragment);AN1-type zinc finger protein 6 (Fragment);AN1-type zinc finger protein 6 (Fragment);AN1-type zinc finger protein 6	Zfand6	19952.13;23260.8;19555.66;24000.72	1	0.00198913	0.616263	0.480105	16.725	17.611	17.043	16.899	17.454	15.962	16.213	17.585	16.731	15.771	-0.694	0.107	0.712
A0A0R4J0M2;E9QPP7;Q5XF90;S4R234	Cation-transporting ATPase;Cation-transporting ATPase;Probable cation-transporting ATPase 13A4;Cation-transporting ATPase	Atp13a4	97359.58;130823.42;132803.84;132752.74	1	0	0.528079	0.997811	16.524	15.827	17.214	17.004	15.983	15.966	16.286	16.687	15.336	15.772	-0.501	0.198	0.727
Q8VCB1	Nucleoporin NDC1	Ndc1	75409.42	8	0	0.35906	0.666243	18.056	17.067	17.337	17.127	16.813	16.996	16.339	18.13	15.494	15.775	-0.733	0.21	0.734
Q8C0J6	Ankyrin repeat domain-containing protein SOWAHC	Sowahc	54937.91	2	0	0.400239	0.422635	15.664	16.644	15.622	16.302	16.233	15.826	14.249	12.481	13.291	15.775	-1.768	0.054	0.712
A0A1D5RLD1;E9PWZ6;E9PZW8;E9QKV6;Q9QY06	Unconventional myosin-IXb	Myo9b	222641.46;223925.95;240316;222442.25;238834.34	2	0	0.600168	0.595594	16.323	15.973	17.369	16.644	16.401	16.826	16.057	17.24	15.514	15.779	-0.259	0.537	0.844
Q8CEG5	Coiled-coil domain-containing protein 28B	Ccdc28b	22032.72	2	0	0.905176	0.0763411	16.297	17.127	16.765	15.981	16.692	16.279	16.191	16.279	17.608	15.787	-0.144	0.707	0.906
A0A0R4J1X6;Q6NSR3	AarF domain containing kinase 2, isoform CRA_a;Uncharacterized aarF domain-containing protein kinase 2	Adck2	68649.37;68677.38	2	0	0.291107	0.255323	16.419	15.965	15.179	13.059	15.418	16.289	15.214	16.046	13.755	15.789	0.211	0.782	0.939
Q8K0S5	Reticulon-4 receptor-like 1	Rtn4rl1	49836.16	4	0	0.604937	0.0292296	17.095	15.797	17.49	17.056	16.342	16.522	16.495	16.689	16.584	15.792	-0.34	0.359	0.776
Q8BKL6;Q8BYN2;Q9D4F8	Gamma-tubulin complex component;Gamma-tubulin complex component;Gamma-tubulin complex component 4	Tubgcp4	71310.15;76055.31;76126.39	4	0	0.774436	0.0693266	14.692	15.531	15.608	16.803	14.252	14.592	15.673	16.087	15.858	15.792	0.223	0.676	0.895
Q6Q899	Probable ATP-dependent RNA helicase DDX58	Ddx58	105975.44	3	0	0.112824	0.618703	15.638	15.689	15.024	15.05	15.518	16.324	15.761	15.301	16.454	15.794	0.543	0.069	0.712
B2RR83	Probable ATP-dependent RNA helicase YTHDC2	Ythdc2	161092.04	5	0	0.758319	0.582438	16.513	14.897	15.667	15.948	16.028	16.661	16.056	16.474	15.986	15.795	0.384	0.259	0.749
Q06180	Tyrosine-protein phosphatase non-receptor type 2	Ptpn2	47360.08	5	0	0.0812956	0.420491	16.641	17.154	16.526	16.63	17.189	16.85	17.335	16.612	17.378	15.796	-0.034	0.92	0.982
P62320	Small nuclear ribonucleoprotein Sm D3	Snrpd3	13916.24	2	0	0.0209535	0.482854	15.811	15.791	16.987	17.183	15.796	16.403	16.46	17.249	15.914	15.798	0.051	0.904	0.977
O35286;Q497W9	Pre-mRNA-splicing factor ATP-dependent RNA helicase DHX15;DEAH (Asp-Glu-Ala-His) box polypeptide 15	Dhx15	91006.9;79971.25	2	0	0.129283	0.977122	16.341	17.175	17.318	17.282	15.759	16.575	16.9	16.278	16.076	15.801	-0.449	0.26	0.749
Q5SSW2	Proteasome activator complex subunit 4	Psme4	211196.85	5	0	0.48794	0.974623	15.957	15.577	16.002	16.497	15.647	15.605	15.431	16.025	15.765	15.81	-0.209	0.313	0.77
A0A0A6YXG1;E9PWX8;E9QPR4;Q811L6	Microtubule-associated serine/threonine-protein kinase 4 (Fragment);Microtubule-associated serine/threonine-protein kinase 4;Microtubule-associated serine/threonine-protein kinase 4;Microtubule-associated serine/threonine-protein kinase 4	Mast4	NA;264581.56;266040.28;284004.41	5	0	0.777567	0.204077	15.682	16.826	15.979	15.966	15.093	15.841	14.833	13.997	16.06	15.819	-0.599	0.251	0.745
A0A0R4J1Z6;Q9CW73	Galactosylgalactosylxylosylprotein 3-beta-glucuronosyltransferase;Galactosylgalactosylxylosylprotein 3-beta-glucuronosyltransferase 1	B3gat1	38237.01;38237.01	3	0	0.361614	0.750361	15.893	15.708	16.319	16.353	14.925	15.419	16.07	15.1	14.917	15.824	-0.374	0.302	0.767
A0A087WNZ7;G5E870	E3 ubiquitin-protein ligase TRIP12	Trip12	220661.17;224127.96	13	0.000, NA	0.356204	0.60876	16.813	16.211	17.218	16.92	16.886	16.947	16.394	17.041	16.185	15.825	-0.331	0.279	0.76
Q9D6Z0	Alpha-ketoglutarate-dependent dioxygenase alkB homolog 7, mitochondrial	Alkbh7	24970.38	3	0	0.183902	0.860665	18.479	16.898	16.269	16.986	17.016	16.657	16.541	17.333	17.011	15.825	-0.456	0.337	0.771
D3Z6W7;Q3UHH8	Glucoside xylosyltransferase 1	Gxylt1	50254.98;46490.64	2	0	0.0191855	0.181502	15.688	15.876	15.801	15.598	14.522	16.034	15.048	16.047	14.561	15.826	0.006	0.987	0.997
O54905	Beta-1,3-galactosyltransferase 2	B3galt2	49095.32	2	0	0.226494	0.80427	15.446	16.177	16.663	12.596	17.192	17.334	16.879	15.55	16.303	15.826	0.764	0.419	0.797
Q0VE82	Copine-7	Cpne7	61891.06	2	0	0.319447	0.348561	15.874	15.825	16.242	14.832	16.42	15.85	15.666	15.467	16.492	15.829	0.022	0.947	0.988
D3Z5N5;Q9Z1T6	1-phosphatidylinositol 3-phosphate 5-kinase	Pikfyve	232079.62;236876.89	12	0	0.462618	0.280893	16.356	15.615	16.963	15.758	15.925	17.859	18.069	16.987	15.699	15.829	0.765	0.216	0.734
D3YZR2;P56974	Pro-neuregulin-2, membrane-bound isoform;Pro-neuregulin-2, membrane-bound isoform	Nrg2	92548.56;82213.37	4	0	0.369413	0.581844	16.285	17.903	16.32	15.871	17.431	17.165	16.024	14.7	15.825	15.836	-0.852	0.16	0.714
E9Q1L7;Q8VCE1	DnaJ homolog subfamily C member 28	Dnajc28	47542.21;44873.03	2	0	0.717429	0.34744	16.133	16.45	16.069	16.541	15.805	15.375	15.803	16.05	16.096	15.837	-0.367	0.082	0.712
Q80YR4	E3 ubiquitin-protein ligase ZNF598	Znf598	99192.04	3	0	0.629366	0.956487	16.063	16.68	16.167	15.519	16.778	15.944	16.118	15.699	15.917	15.839	-0.338	0.218	0.734
Q99MS8	Tubulin polyglutamylase complex subunit 1	Tpgs1	32625.61	2	0	0.988741	0.889641	16.453	15.656	16.913	17.452	16.136	15.72	16.538	16.993	14.806	15.839	-0.543	0.298	0.766
Q6PAN7	Proline-rich protein 18	Prr18	32214.06	2	0	0.635311	0.244946	14.282	14.067	15.405	16.855	15.655	13.634	14.805	13.315	13.214	15.844	-1.09	0.166	0.714
Q8BUB6	Uronyl 2-sulfotransferase	Ust	47729.99	1	0	0.232788	0.533007	17.197	16.314	16.634	16.454	16.253	16.71	16.228	16.876	15.691	15.845	-0.301	0.329	0.771
A0A0R4J234;A0A1L1SRH8;Q9D2Z4	SUMO/sentrin specific peptidase 8, isoform CRA_a;Sentrin-specific protease 8;Sentrin-specific protease 8	Senp8	25057.45;26661.44;25057.45	2	0	0.943818	0.287319	16.475	15.269	16.758	16.049	15.817	15.647	15.723	15.842	15.37	15.854	-0.386	0.218	0.734
Q8K4P7	Suppressor of tumorigenicity 7 protein-like	St7l	63368.14	4	0	0.0226772	0.0497162	17.62	16.451	17.599	17.653	17.312	17.481	17.554	17.629	18.019	15.872	-0.016	0.972	0.993
Q3TRP8;Q8C0D9	Centrosomal protein of 68 kDa	Cep68	67695.43;78748.95	6	0	0.740397	0.0910309	17.54	17.166	17.637	17.372	16.853	16.972	17.03	16.893	15.494	15.872	-0.861	0.053	0.712
Q8R059	UDP-glucose 4-epimerase	Gale	38224.52	3	0	0.0159527	0.243697	17.304	17.331	17.175	16.586	17.355	16.691	16.764	17.153	17.062	15.878	-0.441	0.145	0.712
Q8K1N4	Spermatogenesis-associated serine-rich protein 2	Spats2	58955.92	2	0	0.521016	0.498175	13.752	14.7	16.102	15.574	15.633	16.245	15.065	15.091	15.518	15.879	0.407	0.423	0.798
E9Q0W8;E9Q4F4;P62305	Small nuclear ribonucleoprotein E	Snrpe	6159.32;10872.62;10803.6	1	0	0.626279	0.980729	16.614	15.73	15.908	16.704	17.21	16.341	16.499	17.146	15.402	15.879	-0.18	0.665	0.894
D3YWT1;D3Z3N4	Heterogeneous nuclear ribonucleoprotein H3	Hnrnph3	35181.61;36869.44	4	0.000, NA	0.262608	0.147702	15.916	15.238	16.27	16.235	14.987	16.216	16.916	16.176	16.205	15.88	0.549	0.124	0.712
Q0KL01	UBX domain-containing protein 2B	Ubxn2b	37443.95	2	0	0.0604081	0.953233	15.148	15.095	15.748	15.797	15.197	15.496	14.361	15.201	16.354	15.886	0.063	0.871	0.964
Q9JMD0	BUB3-interacting and GLEBS motif-containing protein ZNF207	Znf207	52792.81	3	0	0.414328	0.761907	15.375	16.559	17.052	15.932	17.023	15.778	16.029	16.538	16.231	15.887	-0.296	0.436	0.802
P52963	Band 4.1-like protein 4A	Epb41l4a	78533.09	6	0	0.578564	0.748351	17.107	17.992	16.924	15.83	16.936	18.532	17.872	16.672	16.761	15.888	0.187	0.756	0.926
D3YTU6;D3Z649	Potassium channel, subfamily T, member 2;Potassium channel, subfamily T, member 2	Kcnt2	127502.82;130350.16	5	0	0.909298	0.537048	16.226	16.553	15.636	15.411	14.707	15.395	14.997	15.852	15.485	15.889	-0.183	0.631	0.884
P15975	Inactive ubiquitin carboxyl-terminal hydrolase 53	Usp53	119255.17	3	0	0.03904	0.0351497	16.521	14.832	16.087	16.333	16.278	16.26	16.172	16.802	13.025	15.89	-0.38	0.624	0.882
A0A140T8V5;P17918	Proliferating cell nuclear antigen	Pcna-ps2;Pcna	28784.87;28784.87	1	0	0.0211569	0.158707	12.88	16.649	17.552	16.79	16.606	17.434	17.335	17.283	16.585	15.894	0.811	0.396	0.789
Q7TNE3	Sperm-associated antigen 7	Spag7	25921.23	3	0	0.436366	0.535858	16.395	17.144	17.71	16.16	17.873	15.199	15.739	16.795	15.49	15.894	-1.233	0.023	0.712
A0A0G2JFC0;A0A0G2JGV2;Q9QZK2	Breast cancer anti-estrogen resistance protein 3 (Fragment);Breast cancer anti-estrogen resistance protein 3 (Fragment);Breast cancer anti-estrogen resistance protein 3	Bcar3	20325.98;28639.7;92263.12	1	0	0.722389	0.686046	16.345	16.723	16.606	16.028	16.344	16.001	16.485	16.174	16.133	15.896	-0.272	0.122	0.712
Q9WVI9	C-Jun-amino-terminal kinase-interacting protein 1	Mapk8ip1	77282.2	2	0	0.273031	0.236794	16.054	16.967	15.851	15.502	15.911	12.718	13.474	15.71	16.411	15.899	-1.215	0.178	0.717
D3Z7R7;G3X9Q3;Q3TBD2	Rho GTPase-activating protein 45;Histocompatibility (Minor) HA-1, isoform CRA_a;Rho GTPase-activating protein 45	Arhgap45	124030.29;122860.07;122902.15	6	0	0.0345933	0.970485	16.301	15.316	16.516	16.46	16.241	15.997	16.712	15.432	16.351	15.903	-0.088	0.782	0.939
Q80UY2	E3 ubiquitin-protein ligase KCMF1	Kcmf1	41791.21	4	0	0.611922	0.838648	15.664	15.371	15.989	15.881	15.82	15.311	15.747	15.518	16.423	15.906	0.036	0.875	0.965
Q80TI1	Pleckstrin homology domain-containing family H member 1	Plekhh1	150908.85	4	0	0.686787	0.0781123	17.582	17.228	17.749	17.276	16.676	15.931	15.809	17.086	16.856	15.912	-0.983	0.019	0.712
Q9D9I4	TBC1 domain family member 20	Tbc1d20	45825.02	4	0	0.70955	0.914182	18.119	17.582	17.612	17.109	17.702	18.265	20.276	17.426	18.416	15.912	0.434	0.58	0.866
A0A0R4J0J0;Q3UVT7;Q9JHU2	Palmdelphin	Palmd	62644.91;62616.73;62699.94	1	0	0.160469	0.0755181	17.956	18.026	17.301	17.587	17.964	17.267	16.942	17.348	17.064	15.914	-0.86	0.026	0.712
Q9CW03	Structural maintenance of chromosomes protein 3	Smc3	141555.67	4	0	0.806642	0.239376	19.478	18.3	17.809	21.543	19.95	19.544	19.773	19.121	20.938	15.919	-0.357	0.747	0.923
Q99N57	RAF proto-oncogene serine/threonine-protein kinase	Raf1	72917.3	6	0	0.178989	0.376458	16.136	16.294	18.042	16.657	15.86	16.484	16.609	16.501	16.182	15.925	-0.258	0.552	0.851
Q8BZR6;Q923U0	TOM1-like protein 1	Tom1l1	44086.86;52694.71	1	0	0.905708	0.968521	16.854	16.48	16.287	16.339	15.899	14.959	15.653	15.389	16.2	15.937	-0.744	0.025	0.712
A2AIX1;E9QAT4	Protein transport protein sec16	Sec16a	256472.73;254202.22	9	0.000, NA	0.113932	0.268073	15.55	16.256	16.524	16.548	16.248	16.095	15.986	16.076	16.372	15.94	-0.132	0.529	0.84
Q4VC33	Macrophage erythroblast attacher	Maea	45336.37	4	0	0.591926	0.733332	17.562	16.606	17.353	17.129	15.93	16.494	16.215	16.75	16.849	15.943	-0.466	0.215	0.734
Q9D6L8	Peptidyl-prolyl cis-trans isomerase-like 3	Ppil3	18127.51	1	0	0.884849	0.984898	16.087	16.369	15.925	16.679	16.455	16.52	16.034	16.253	15.58	15.944	-0.237	0.285	0.763
A0A0R4J0G4;Q6VN19	Ran-binding protein 10	Ranbp10	70087.85;67188.41	3	0	0.570226	0.680916	17.349	15.988	15.734	16.629	16.141	17.894	15.675	16.781	16.593	15.96	0.212	0.67	0.894
Q9JKY0	CCR4-NOT transcription complex subunit 9	Cnot9	33601.15	4	0	0.0748819	0.122499	16.913	16.177	17.369	17.346	17.265	17.36	16.92	16.911	16.918	15.967	-0.199	0.553	0.851
Q9JM62	Receptor expression-enhancing protein 6	Reep6	22203.9	2	0	0.9881	0.472651	17.24	16.164	16.528	16.701	15.583	16.803	15.352	16.871	16.047	15.972	-0.234	0.57	0.86
A2AWP6;A2AWP8	Rho guanine nucleotide exchange factor 10-like protein	Arhgef10l	113980.3;139986.77	7	0.000, NA	0.202968	0.193687	16.264	17.191	17.317	16.753	17.213	15.997	16.724	16.667	16.251	15.975	-0.625	0.04	0.712
Q9Z188	Dual specificity tyrosine-phosphorylation-regulated kinase 1B	Dyrk1b	69178.04	1	0	0.00364051	0.755255	19.949	16.006	16.134	16.277	15.741	16.175	16.104	16.416	15.55	15.978	-0.777	0.383	0.783
Q812G0	Alpha-1,3-mannosyl-glycoprotein 4-beta-N-acetylglucosaminyltransferase A	Mgat4a	61479.85	5	0	0.9197	0.767223	17.181	16.975	16.862	16.636	16.896	16.82	16.149	17.165	16.418	15.981	-0.404	0.143	0.712
A0A1W2P7U1;A0A1W2P7U9;A0A1W2P8B1;Q8CFI2	Ubiquitin-conjugating enzyme E2 R1;Ubiquitin-conjugating enzyme E2 R1 (Fragment);Ubiquitin-conjugating enzyme E2 R1 (Fragment);Ubiquitin-conjugating enzyme E2 R1	Cdc34	21439.73;18760.25;18504.9;26621.67	1	0	0.868934	0.333995	15.827	16.162	14.167	14.731	15.13	15.624	15.99	15.747	15.533	15.985	0.573	0.192	0.724
Q9CWN7	CCR4-NOT transcription complex subunit 11	Cnot11	54959.24	2	0	0.148376	0.0528975	14.741	15.172	15.575	17.48	17.471	17.075	17.087	17.392	17.43	15.986	0.906	0.209	0.734
E9PWG9;O35099	Mitogen-activated protein kinase kinase kinase 5	Map3k5	153581.66;154511.74	4	0	0.0125539	0.857581	16.579	20.235	17.088	17.227	16.715	16.587	17.119	16.341	16.454	15.986	-1.071	0.192	0.724
Q8BGV9	Cysteine protease ATG4D	Atg4d	52910.4	3	0.000134807	0.400157	0.160884	15.856	16.277	16.242	16.383	17.115	16.231	15.995	16.67	16.166	15.991	-0.164	0.518	0.836
Q8BJ48	N-acetylglucosamine-1-phosphodiester alpha-N-acetylglucosaminidase	Nagpa	56043.76	3	0	0.74845	0.0836129	17.25	15.93	17.735	13.627	14.735	17.669	18.003	15.71	18.054	15.992	1.23	0.223	0.735
A0A087WSM1;Q3TY65	Islet cell autoantigen 1-like protein	Ica1l	49179.14;48159.82	4	0	0.0314365	0.916464	16.285	16.818	16.214	16.353	16.202	14.658	17.685	16.305	17.031	16	-0.039	0.944	0.987
Q6RUT7	Protein CCSMST1	Ccsmst1	15348.31	1	0	0.721261	0.508573	16.62	18.004	17.417	16.829	18.77	15.921	17.276	17.008	18.424	16	-0.602	0.35	0.772
A0A0B4J1F1;Q8CI66	Stomatin-like protein 1	Stoml1	42932.97;42925.98	2	0	0.636916	0.651191	17.129	16.835	17.49	17.331	16.274	16.964	16.124	16.778	16.453	16	-0.548	0.089	0.712
Q8BZQ7	Anaphase-promoting complex subunit 2	Anapc2	95306.98	3	0	0.0165418	0.777401	17.02	16.392	17.09	16.951	16.994	16.643	16.442	17.162	16.157	16.002	-0.408	0.134	0.712
Q9DAK2	Parkin coregulated gene protein homolog	Pacrg	27726.25	4	0	0.021548	0.233747	17.521	16.848	17.016	16.902	16.862	17.661	17.44	17.242	15.596	16.002	-0.241	0.603	0.871
Q6PGG2	GEM-interacting protein	Gmip	107545.02	2	0	0.863286	0.278918	15.811	15.31	15.966	14.949	16.828	15.383	17.119	15.231	16.98	16.005	0.371	0.486	0.822
Q9Z2N8	Actin-like protein 6A	Actl6a	47447.96	3	0.000803859	0.10929	0.854865	15.106	17.527	17.044	17.316	16.77	16.827	17.2	15.032	15.685	16.006	-0.603	0.33	0.771
E9Q0R0;Q8K2G4	Bardet-Biedl syndrome 7 protein homolog	Bbs7	75493.81;80319.51	5	0.000, NA	0.086117	0.840959	17.422	15.758	17.549	16.053	16.045	16.578	16.451	17.018	16.63	16.007	-0.029	0.947	0.988
Q3TD14;Q9QYT7	Phosphatidylinositol N-acetylglucosaminyltransferase subunit Q	Pigq	72543.4;66264.34	7	0	0.513552	0.162766	17.321	17.153	17.917	17.516	16.139	16.766	16.231	17.657	16.047	16.008	-0.667	0.158	0.714
E9QP44;Q8BZ05	Arf-GAP with Rho-GAP domain, ANK repeat and PH domain-containing protein 2;Arf-GAP with Rho-GAP domain, ANK repeat and PH domain-containing protein 2	Arap2	193422.48;193398.48	5	0	0.278981	0.370501	16.014	17.212	19.319	16.42	17.039	19.022	19.239	17.454	19.706	16.01	1.086	0.259	0.749
A2ACV6;E1U8D0	Protein SOGA1	Soga1	183144.88;159186.41	3	0	0.0206437	0.0988543	15.134	15.398	15.924	15.627	18.839	14.848	15.091	16.04	15.888	16.02	-0.607	0.438	0.802
A0A0R4J038;D3YTY9;O08677	Kininogen-1	Kng1	73101.17;53204.9;73102.11	5	0.000, NA	0.591853	0.191439	17.025	16.826	15.214	15.937	15.741	17.184	16.008	15.837	16.829	16.024	0.228	0.612	0.877
D3Z0H7;G3X8P6;Q99MD6	Thioredoxin reductase 3	Txnrd3	55019.15;67504.55;71318.91	2	0	0.0703008	0.0837402	17.618	17.496	16.432	17.481	16.21	16.042	15.187	16.886	11.526	16.029	-1.913	0.113	0.712
Q3U3E2	Protein FAM117B	Fam117b	61345.05	4	0	0.7465	0.379575	15.113	13.947	14.541	16.246	14.741	14.29	13.902	14.261	15.211	16.032	-0.179	0.752	0.924
Q60575	Kinesin-like protein KIF1B	Kif1b	204080.84	8	0	0.858571	0.00376592	16.2	15.4	15.8	15.571	15.221	15.933	15.879	20.066	15.435	16.032	1.031	0.298	0.766
G3UYR5;Q99KN2	Probable cytosolic iron-sulfur protein assembly protein CIAO1	Ciao1	26165.01;37632.69	2	0	0.513054	0.448469	16.91	15.725	15.99	17.994	17.673	15.108	18.325	17.593	18.587	16.037	0.272	0.747	0.923
A0A0R4J085;A0A0R4J1F6;Q3UHZ7;Q91YN5	UDP-N-acetylhexosamine pyrophosphorylase	Uap1	58495.61;56871.91;58582.69;58608.73	3	0	0.682613	0.156284	16.532	15.517	16.731	16.134	16.31	16.944	16.275	16.118	17.99	16.038	0.428	0.346	0.771
Q08024	Core-binding factor subunit beta	Cbfb	22030.49	3	0	0.668681	0.948244	17.276	16.116	16.734	16.698	16.614	16.758	16.462	17.091	17.825	16.038	0.147	0.691	0.9
B2RXS3	S phase cyclin A-associated protein in the ER	Scaper	157143.91	5	0	0.868913	0.732562	14.17	14.725	14.665	15.27	15.744	14.747	15.457	15.004	16.373	16.039	0.609	0.174	0.715
D3Z2K2;Q9CR88	28S ribosomal protein S14, mitochondrial;28S ribosomal protein S14, mitochondrial	Mrps14	14279.64;14920.47	1	0	0.174268	0.000984461	15.402	16.627	16.505	16.662	16.016	16.092	17.34	16.055	16.141	16.04	0.092	0.799	0.944
A0A087WQ32;A0A087WS03;G3X9F1;Q9R1S3	GPI ethanolamine phosphate transferase 1	Pign	93739.37;90455.35;105063.16;105045.12	6	0.000, NA	0.848162	0.689209	16	16.097	16.295	15.693	15.978	16.001	15.911	16.559	15.363	16.044	-0.037	0.868	0.964
Q91WG2	Rab GTPase-binding effector protein 2	Rabep2	62132.36	4	0	0.298772	0.604507	16.006	16.444	16.456	15.892	15.719	15.728	16.154	15.783	16.529	16.047	-0.055	0.797	0.944
Q3USL1	Kelch domain-containing protein 9	Klhdc9	38185.17	2	0	0.303045	0.0468206	15.953	14.929	16.612	16.667	16.103	15.121	15.149	15.918	15.944	16.049	-0.417	0.304	0.768
G5E8B1	Protein tyrosine phosphatase, non-receptor type 13	Ptpn13	270233.23	5	0	0.296662	0.871987	14.966	15.25	14.547	15.391	15.265	15.482	15.226	14.675	15.183	16.052	0.24	0.405	0.792
G5E889;Q923Z3	Mitochondrial translation optimization 1 homolog (S. cerevisiae), isoform CRA_b;Protein MTO1 homolog, mitochondrial	Mto1	74345.71;74331.68	3	0	0.64179	0.725777	17.043	16.404	16.687	16.44	16.223	16.112	15.948	16.72	15.469	16.052	-0.499	0.08	0.712
Q9CPR1	RWD domain-containing protein 4	Rwdd4	21137.63	2	0	0.675792	0.972464	16.965	16.79	18.326	17.939	17.619	17.845	17.019	17.142	16.588	16.053	-0.599	0.188	0.724
Q8R516	E3 ubiquitin-protein ligase MIB2	Mib2	105960.75	8	0	0.836335	0.05275	18.383	18.148	17.811	17.053	17.376	17.587	17.545	17.297	17.191	16.061	-0.618	0.134	0.712
F8WIU7;Q3U3W5	Protein arginine N-methyltransferase 9	Prmt9	94206.12;94220.15	2	0	0.944311	0.414333	16.398	16.091	15.594	15.802	15.373	15.445	15.181	15.204	15.799	16.064	-0.313	0.245	0.742
Q8VCM4	Lipoyltransferase 1, mitochondrial	Lipt1	42145.75	1	0	0.380538	0.0942245	17.04	16.561	16.762	16.556	17.306	16.244	17.146	17.263	17.108	16.064	-0.08	0.792	0.943
Q3V3N7	Bardet-Biedl syndrome 1 protein homolog	Bbs1	65094.48	5	0	0.943245	0.589961	17.773	17.522	17.343	17.24	16.818	17.108	16.933	17.436	16.83	16.066	-0.465	0.136	0.712
F8VPL2;Q61194	Phosphatidylinositol 4-phosphate 3-kinase C2 domain-containing subunit alpha	Pik3c2a	190743.94;190757.97	14	0.000, NA	0.905941	0.351462	15.8	15.231	16.234	16.655	16.138	15.465	15.656	17.746	16.442	16.068	0.264	0.593	0.869
Q8BUM6	Protein FAM163B	Fam163b	18305.59	1	0	0.412491	0.964256	14.61	17.444	12.924	13.091	16.475	17.955	16.72	14.716	15.436	16.073	1.271	0.27	0.756
Q571F8	Glutaminase liver isoform, mitochondrial	Gls2	66365.92	2	0	0.00975988	0.124391	16.507	16.371	16.566	15.131	16.649	17.209	15.931	17.22	16.91	16.073	0.424	0.316	0.771
Q8K0T2	Cytoplasmic dynein 2 light intermediate chain 1	Dync2li1	39469.37	3	0	0.112292	0.321887	19.057	15.008	15.946	16.031	14.773	16.391	16.487	16.036	15.319	16.076	-0.101	0.904	0.977
Q921F4	Heterogeneous nuclear ribonucleoprotein L-like	Hnrnpll	64124.84	4	0	0.953576	0.228849	15.099	15.671	16.131	16.77	16.318	15.836	16.545	15.898	16.623	16.078	0.198	0.568	0.859
Q8R139	Equilibrative nucleoside transporter 4	Slc29a4	58098.51	1	0	0.149689	0.467153	13.087	12.366	15.123	14.698	15.112	14.449	15.123	15.044	12.469	16.083	0.557	0.52	0.837
Q9JMA2	Queuine tRNA-ribosyltransferase catalytic subunit 1	Qtrt1	44092.88	3	0	0.977889	0.457315	16.028	15.892	16.244	15.637	16.42	15.38	15.208	16.759	17.002	16.087	0.043	0.915	0.979
A0A087WQT0;O88697	Serine/threonine-protein kinase 16 (Fragment);Serine/threonine-protein kinase 16	Stk16	25013.69;34381.51	7	0	0.541302	0.162515	19.223	17.411	17.378	17.109	15.858	17.658	17.75	17.211	17.254	16.087	-0.204	0.751	0.924
F6XVP7;Q924T7	E3 ubiquitin-protein ligase RNF31 (Fragment);E3 ubiquitin-protein ligase RNF31	Rnf31	NA;119314.44	4	0	0.935873	0.255876	16.965	16.584	16.16	16.47	16.644	16.449	16.393	16.186	17.093	16.087	-0.123	0.59	0.868
A0A217FL62;Q60571	Corticotropin-releasing factor-binding protein	Crhbp	36884.55;36047.56	3	0	0.0982257	0.964114	16.928	16.123	16.039	17.221	15.998	16.37	16.271	16.819	15.653	16.088	-0.222	0.507	0.832
E9Q0V6	NHS-like protein 2	Nhsl2	132353.44	3	0	0.931043	0.134955	16.68	16.505	15.989	16.426	16.245	16.588	16.56	16.124	16.696	16.089	0.042	0.812	0.946
E9Q3A0;Q80WG7	E3 ubiquitin-protein ligase Trim36	Trim36	81338.35;82791.16	2	0	0.33587	0.428335	16.808	17.055	16.211	15.468	15.509	17.058	15.33	17.01	16.16	16.092	0.12	0.8	0.944
G3UXH4;G3UZM9;Q8BWW9	Serine/threonine-protein kinase N2	Pkn2	105789.29;109917.11;111606.95	2	0	0.862606	0.506988	17.424	16.743	17.167	16.152	16.835	17.716	17.218	17.617	16.891	16.104	0.245	0.519	0.836
Q91YD4	Transient receptor potential cation channel subfamily M member 2	Trpm2	172201.91	5	0	0.81061	0.870007	16.751	16.449	16.811	16.531	17.044	15.96	16.446	17.25	15.437	16.105	-0.478	0.194	0.726
E9Q238	KN motif and ankyrin repeat domains 1	Kank1	148254.18	3	0	0.201834	0.618813	17.344	12.681	19.577	20.229	18.69	18.278	14.268	18.657	17.284	16.11	-0.785	0.632	0.884
F6QC57;Q5U430	E3 ubiquitin-protein ligase UBR3	Ubr3	213071.9;212756.53	8	0.000, NA	0.23434	0.31545	16.774	16.998	16.788	16.301	15.517	16.652	16.697	17.015	16.103	16.112	0.04	0.904	0.977
J3QNW0;P13864	DNA (cytosine-5)-methyltransferase;DNA (cytosine-5)-methyltransferase 1	Dnmt1	169956.86;183188.94	1	0.00107095	0.117992	0.759129	17.385	17.107	17.226	16.508	15.135	16.593	16.545	17.05	15.417	16.114	-0.328	0.529	0.84
Q9CQE2	Transmembrane protein 223	Tmem223	21856.65	1	0	0.723915	0.990111	17.568	17.168	17.714	16.822	16.546	16.934	16.42	17.833	15.045	16.119	-0.693	0.225	0.735
E9QN70;P02469	Laminin subunit beta-1	Lamb1	202441.56;197090.32	4	0	0.0213187	0.228109	18.357	16.442	16.504	16.397	18.518	15.436	16.617	15.633	15.442	16.119	-1.394	0.044	0.712
Q91V51	Probable tubulin polyglutamylase TTLL1	Ttll1	49110.12	4	0	0.294978	0.645169	16.437	16.38	16.531	15.773	15.959	17.096	16.842	16.355	15.944	16.119	0.255	0.363	0.777
Q8VE52	Opioid growth factor receptor-like protein 1	Ogfrl1	52267.79	6	0	0.479024	0.684784	16.648	16.236	16.717	16.408	17.385	16.572	15.089	17.01	16.222	16.123	-0.476	0.247	0.744
O88325	Alpha-N-acetylglucosaminidase	Naglu	82596.46	4	0	0.146177	0.0603969	17.075	16.657	16.999	16.526	17.045	15.745	15.698	16.932	15.66	16.135	-0.827	0.022	0.712
A2AHG0	Leucine zipper putative tumor suppressor 3	Lzts3	74985.56	3	0	0.191994	0.811681	16.434	16.204	16.123	16.644	15.067	16.295	15.782	16.905	16.352	16.137	0.2	0.561	0.855
Q9WUB0	RanBP-type and C3HC4-type zinc finger-containing protein 1	Rbck1	57534.49	5	0	0.453057	0.723525	15.219	17.177	16.62	16.326	16.787	16.486	16.457	15.793	17.255	16.137	0	1	1
P97346	Nucleoredoxin	Nxn	48344.02	6	0	0.0847086	0.815835	17.017	17.09	17.167	17.057	16.645	16.984	16.973	17.615	16.728	16.142	-0.107	0.692	0.9
Q9CWF6	Bardet-Biedl syndrome 2 protein homolog	Bbs2	79931.57	3	0	0.604287	0.158532	18.803	16.817	18.172	16.58	17.299	16.837	17.207	19.294	16.568	16.145	-0.324	0.652	0.889
Q8CFG0	Extracellular sulfatase Sulf-2	Sulf2	100497.39	3	0	0.52826	0.224996	17.107	15.181	15.65	14.579	15.525	16.602	16.736	14.99	16.966	16.15	0.68	0.249	0.744
Q8VCN5	Cystathionine gamma-lyase	Cth	43567.18	1	0	0.259489	0.939987	16.993	17.526	17.397	16.443	16.458	16.241	16.823	17.634	15.159	16.151	-0.562	0.272	0.758
J3KMQ6;Q9CYI0	RIKEN cDNA 5730455P16 gene;Protein Njmu-R1	5730455P16Rik;	44410.29;44422.35	6	0	0.34298	0.746964	17.731	17.264	17.594	17.108	16.187	17.894	17.685	17.238	16.93	16.152	0.003	0.994	0.999
A0A0G2JGW6	Cyclin-dependent kinase-like 5	Cdkl5	107572.54	9	0	0.146868	0.56079	16.612	16.405	16.315	17.247	17.269	16.81	16.398	16.588	16.179	16.153	-0.344	0.197	0.727
P70671	Interferon regulatory factor 3	Irf3	46852.16	4	0	0.541417	0.745384	17.487	16.682	17.24	17.729	16.56	16.777	15.982	17.347	16.69	16.159	-0.549	0.137	0.712
A2A8V8;A2A8V9;A2A983;E9PUK6;E9QKA4;F6T4M4;Q52KI8	Serine/arginine repetitive matrix protein 1;Serine/arginine repetitive matrix protein 1;Serine/arginine repetitive matrix protein 1 (Fragment);Serine/arginine repetitive matrix protein 1;Serine/arginine repetitive matrix protein 1;Serine/arginine repetitive matrix protein 1 (Fragment);Serine/arginine repetitive matrix protein 1	Srrm1	102660.24;103715.57;23024.4;104306.2;101161.95;16241.69;106862.14	1	0.000134807	0.52375	0.26103	15.799	16.065	17.142	16.041	14.313	16.202	16.338	16.495	15.544	16.161	0.276	0.591	0.868
E0CX53;E9Q6Q8;Q8BYJ6	TBC1 domain family member 4	Tbc1d4	147321.79;140331.12;147450.9	4	0.000, NA	0.975213	0.751327	16.277	16.709	17.76	17.179	17.069	17.39	16.769	16.613	16.449	16.164	-0.322	0.346	0.771
A0A0U1RPM2;P16879	Tyrosine-protein kinase;Tyrosine-protein kinase Fes/Fps	Fes	93521.36;93778.6	2	0	0.369618	0.566117	17.84	17.746	17.339	17.784	17.56	17.2	17.366	17.616	16.922	16.172	-0.598	0.072	0.712
E9Q1K1;Q6ZPR1	Cilia- and flagella-associated protein 97	Cfap97	61480.48;60836.73	2	0	0.439352	0.690113	13.949	17.431	16.345	15.987	16.063	15.292	14.819	17.959	17.349	16.179	0.365	0.668	0.894
A2APT9	Kelch domain-containing protein 7A	Klhdc7a	83590.41	4	0	0.33035	0.711782	17.16	16.646	14.823	14.776	15.545	17.869	16.929	16.842	17.646	16.181	1.304	0.057	0.712
Q8BKI2	Trinucleotide repeat-containing gene 6B protein	Tnrc6b	191962.78	2	0	0.979125	0.191472	14.67	15.347	13.797	16.48	15.816	15.264	16.073	13.673	15.582	16.183	0.133	0.843	0.956
A2ADA5	tRNA pseudouridine synthase-like 1	Pusl1	31992.62	1	0	0.874011	0.470906	17.737	16.855	17.248	17.256	16.419	16.782	16.7	17.725	16.036	16.187	-0.417	0.295	0.766
Q3UPZ0;Q62217	Sema domain, seven thrombospondin repeats (Type 1 and type 1-like), transmembrane domain (TM) and short cytoplasmic domain, (Semaphorin) 5A, isoform CRA_a;Semaphorin-5A	Sema5a	120320.73;120826.31	4	0	0.81199	0.87416	17.606	16.443	16.866	18.488	17.586	16.454	16.677	16.613	17.125	16.187	-0.786	0.09	0.712
O88413	Tubby-related protein 3	Tulp3	51230.6	3	0	0.509329	0.651179	17.32	16.597	17.51	17.592	16.928	16.792	16.697	17.7	15.95	16.19	-0.524	0.186	0.724
Q80TY5	Vacuolar protein sorting-associated protein 13B	Vps13b	444014.72	4	0	0.899014	0.962183	14.949	13.658	15.43	15.891	14.66	14.735	14.153	15.549	13.011	16.192	-0.19	0.785	0.94
Q8R3D1	TBC1 domain family member 13	Tbc1d13	46452.51	5	0	0.0291913	0.102981	17.726	16.877	17.614	17.724	16.897	17.175	17.27	17.446	16.242	16.193	-0.502	0.173	0.715
Q8K3G5	Inactive serine/threonine-protein kinase VRK3	Vrk3	50829.86	2	0	0.39917	0.937231	17.501	15.806	15.63	16.836	16.027	16.464	16.226	16.747	15.808	16.193	-0.072	0.858	0.96
Q4ZJM9	Complement C1q-like protein 4	C1ql4	24928.32	2	0	0.0174914	0.729908	17.965	17.093	17.849	17.945	17.789	18.435	17.968	15.272	16.58	16.194	-0.838	0.228	0.735
A0A0G2JDZ9;A0A1W2P6X1;E9Q804;E9QKG6;Q99NH0	Ankyrin repeat domain-containing protein 17	Ankrd17	263665.89;170429.37;274141.87;246624.66;274212.95	4	0.000, NA	0.177888	0.0247424	16.71	18.623	20.046	16.798	20.192	20.104	20.324	15.781	20.114	16.196	0.03	0.982	0.995
Q6P9R4	Rho guanine nucleotide exchange factor 18	Arhgef18	114335.99	5	0	0.926426	0.400202	16.195	15.977	15.572	15.893	15.69	16.408	15.874	15.946	16.458	16.198	0.311	0.089	0.712
D3Z325;Q921Z5	Tumor necrosis factor alpha-induced protein 8	Tnfaip8	24322.02;22960.44	3	0	0.753204	0.792436	17.713	17.066	17.576	16.526	18.02	16.711	16.758	17.026	17.716	16.199	-0.498	0.206	0.734
Q04573	Neuropeptide Y receptor type 1	Npy1r	44014.73	3	0	0.00208884	0.790178	12.61	15.744	16.09	16.183	16.18	15.776	16.068	15.399	15.904	16.202	0.508	0.509	0.833
D6RCH2;Q6NVG7	Procollagen galactosyltransferase 2	Colgalt2	55051.42;72788.32	2	0	0.522739	0.988729	16.686	15.804	18.042	18.25	13.644	14.937	17.123	18.291	16.597	16.204	0.145	0.889	0.971
Q8BUE4	Apoptosis-inducing factor 2	Aifm2	40634.9	5	0	0.00339748	0.51155	17.987	17.906	17.595	21.208	17.557	18.653	17.537	17.65	17.756	16.206	-0.89	0.305	0.768
Q8CJG0	Protein argonaute-2	Ago2	97304.19	7	0	0.624633	0.616482	16.471	16.595	16.792	16.298	16.269	16.099	16.381	16.474	16.195	16.207	-0.214	0.113	0.712
Q9CZ83	39S ribosomal protein L55, mitochondrial	Mrpl55	15121.57	2	0	0.58153	0.91934	16.547	17.143	16.48	16.35	16.84	16.136	15.746	16.521	16.727	16.211	-0.404	0.106	0.712
Q3U0V1	Far upstream element-binding protein 2	Khsrp	76775.48	2	0	0.615798	0.747656	15.215	15.906	15.316	16.106	16.815	15.552	15.732	15.255	16.846	16.211	0.048	0.909	0.977
A0A0N4SVG2;A0A140LJ89;Q920M7	Synaptotagmin-17;Synaptotagmin-17 (Fragment);Synaptotagmin-17	Syt17	46894.11;53200.28;53293.42	2	0	0.867799	0.298548	15.95	16.378	15.313	15.514	15.884	14.432	15.573	16.608	16.217	16.218	0.002	0.997	0.999
L8AZD2;Q8VE11	Myotubularin-related protein 6	Mtmr6	75712.35;70932.93	8	0.000, NA	0.372096	0.583417	16.755	16.844	16.472	16.347	15.659	16.542	16.88	16.63	16.831	16.218	0.205	0.426	0.8
A0A140LJ04;E9Q5W5;Q5SSH7	Zinc finger ZZ-type and EF-hand domain-containing protein 1	Zzef1	331300.35;328268.92;328311.93	14	0.000, NA	0.670868	0.512446	17.088	16.717	16.345	16.478	17.292	15.98	16.898	16.268	16.75	16.221	-0.361	0.185	0.723
F8WGM5;Q64324	Syntaxin-binding protein 2 (Fragment);Syntaxin-binding protein 2	Stxbp2	NA;66357.42	6	0	0.103973	0.930003	16.563	15.931	15.805	16.054	15.894	16.444	16.787	15.865	16.056	16.221	0.225	0.313	0.77
B9EKI3	TATA element modulatory factor	Tmf1	121802.74	5	0	0.775689	0.779504	16.286	15.622	15.954	15.628	14.95	16.797	16.625	15.374	15.989	16.222	0.514	0.164	0.714
F8WH69;Q09014;S4R293	Neutrophil cytosol factor 1	Ncf1	46015.31;44666.87;43088.88	4	0	0.586506	0.409477	17.207	16.97	17.194	17.467	17.422	17.397	17.218	16.846	16.303	16.224	-0.454	0.13	0.712
Q80XE1	Synembryn-B	Ric8b	58682.51	4	0	0.892948	0.750537	14.285	16.521	15.475	14.898	15.24	16	15.331	16.461	16.709	16.228	0.862	0.091	0.712
Q76N33	AMSH-like protease	Stambpl1	49639.83	4	0	0.465372	0.655798	16.532	17.513	17.393	17.64	16.985	17.116	16.688	16.975	15.939	16.238	-0.622	0.072	0.712
Q9CW79	Golgin subfamily A member 1	Golga1	87337.7	5	0	0.345156	0.364621	17.518	17.351	16.309	18.014	18.103	17.612	17.325	16.144	17.058	16.238	-0.583	0.217	0.734
A0A0G2JDE8;A0A0G2JDM7;A0A0G2JE03;A0A0G2JFH0;Q3TWF7;Q8BTZ4	Anaphase-promoting complex subunit 5	Anapc5	73153.99;82233.58;80831.96;46172.82;82251.64;83097.64	2	0	0.492798	0.0661696	16.999	16.589	16.888	16.021	16.571	16.237	16.153	16.829	16.366	16.239	-0.249	0.271	0.756
Q9JIY0	Pleckstrin homology domain-containing family O member 1	Plekho1	45996.73	6	0	0.208304	0.732628	17.112	16.717	17.163	16.694	17.289	17.482	17.275	16.847	16.83	16.24	-0.06	0.814	0.946
Q8R554	OTU domain-containing protein 7A	Otud7a	100796.72	3	0	0.273588	0.197923	15.011	16.735	16.386	16.6	15.978	15.719	14.672	15.736	15.85	16.243	-0.498	0.255	0.746
A0A2I3BQR1;A0A2I3BR81;A0A2I3BRL0;Q91X76	5'-nucleotidase domain containing 2 (Fragment);5'-nucleotidase domain containing 2;5'-nucleotidase domain containing 2;5'-nucleotidase domain-containing 2	Nt5dc2	NA;63858.3;57897.67;46034.18	1	0.0011992	0.138707	0.918286	16.313	16.438	15.246	15.426	16.555	15.564	17.074	16.449	16.666	16.245	0.404	0.307	0.768
O09164	Extracellular superoxide dismutase [Cu-Zn]	Sod3	27391.9	3	0	0.838616	0.435607	17.125	17.204	18.127	16.776	15.763	16.792	16.604	17.686	17.574	16.253	-0.017	0.972	0.993
Q9D7M1	Glucose-induced degradation protein 8 homolog	Gid8	26778.65	5	0	0.814117	0.908966	19.098	17.452	18.075	17.602	16.826	17.632	17.264	18.777	17.778	16.256	-0.269	0.641	0.886
Q5SUF2	Luc7-like protein 3	Luc7l3	51450.14	2	0	0.789174	0.746162	16.589	15.945	16.591	16.385	16.973	15.944	16.708	15.725	16.567	16.258	-0.256	0.334	0.771
A0A0R4J1W7;G3X8W7;Q8BGZ4	CDC23 (Cell division cycle 23, yeast, homolog), isoform CRA_c;CDC23 (Cell division cycle 23, yeast, homolog), isoform CRA_a;Cell division cycle protein 23 homolog	Cdc23	68564.57;65877.56;68561.55	6	0	0.0871607	0.0413911	16.823	16.666	16.938	17.073	18.056	15.895	15.856	17.495	15.735	16.259	-0.863	0.069	0.712
P60710	Actin, cytoplasmic 1	Actb	41736.73	1	0	0.24031	0.0322695	17.304	18.623	13.793	14.163	17.327	18.19	18.549	16.343	16.242	16.26	0.875	0.451	0.805
E9PVD3	Protocadherin-16	Dchs1	346383.63	3	0	0.353328	0.609768	17.06	17.64	17.587	17.279	17.713	18.013	18.055	17.528	18.789	16.262	0.274	0.56	0.855
Q8CGC4	Protein LSM14 homolog B	Lsm14b	42309.97	4	0	0.254797	0.711418	13.084	16.125	15.683	15.07	15.143	14.353	15.45	14.982	16.466	16.264	0.482	0.483	0.82
Q8BFV2	PCI domain-containing protein 2	Pcid2	46132.06	2	0	0.605909	0.35809	17.633	17.61	17.913	17.167	17.004	17.808	17.562	18.391	16.169	16.273	-0.225	0.651	0.888
Q8C170	Unconventional myosin-IXa	Myo9a	292119.48	15	0	0.20165	0.9232	15.823	15.8	15.983	16.676	15.578	15.647	14.765	16.735	15.837	16.274	-0.12	0.761	0.928
Q61586	Glycerol-3-phosphate acyltransferase 1, mitochondrial	Gpam	93704.57	3	0	0.723738	0.362389	15.734	15.821	16.046	16.288	15.906	16.076	15.967	15.304	16.409	16.275	0.047	0.834	0.952
A0A0R4J0T9;A0A0R4J1I8;A0A0R4J1X0;D3Z3N9;Q8BM65	Neuronal tyrosine-phosphorylated phosphoinositide-3-kinase adapter 2	Nyap2	80179.19;70524.75;78311.04;73882.49;73896.56	3	0	0.505579	0.525005	15.075	14.554	14.621	14.897	14.939	15.512	15.197	14.844	16.413	16.275	0.831	0.05	0.712
J3QK17;P14142	Solute carrier family 2, facilitated glucose transporter member 4;Solute carrier family 2, facilitated glucose transporter member 4	Slc2a4	50821.91;54755.38	1	0	0.185247	0.421503	15.724	17.036	17.068	17.348	16.733	17.265	16.765	17.309	16.009	16.278	-0.057	0.886	0.971
O35445	E3 ubiquitin-protein ligase RNF5	Rnf5	19837.38	2	0	0.364329	0.991445	16.525	16.69	15.716	16.146	15.683	16.585	17.222	15.445	17.887	16.283	0.532	0.295	0.766
A0A2I3BPS6;Q3TVP5	Inactive ubiquitin thioesterase FAM105A	Fam105a	37015;41576.21	2	0	0.845068	0.768288	17.615	15.824	17.464	18.322	16.894	18.651	17.095	17.156	14.343	16.286	-0.518	0.549	0.849
E9PXA4;P61600;Q9DB82	N-alpha-acetyltransferase 20 (Fragment);N-alpha-acetyltransferase 20;N-acetyltransferase 5 (ARD1 homolog, S. cerevisiae), isoform CRA_a	Naa20	12512.24;20368.17;21470.38	2	0	0.21394	0.314166	16.138	16.829	15.878	16.02	15.755	16.92	16.096	15.982	15.84	16.286	0.101	0.714	0.908
E9PUQ8	Diacylglycerol kinase	Dgkd	135208.42	25	0.000, NA	0.846415	0.461393	16.439	17.106	16.845	17.231	16.65	17.217	17.048	16.673	16.354	16.29	-0.138	0.573	0.861
A2AJH3;O70311	Glycylpeptide N-tetradecanoyltransferase;Glycylpeptide N-tetradecanoyltransferase 2	Nmt2	56984.33;60484.27	8	0	0.446705	0.691696	17.622	16.946	17.055	17.243	16.869	17.151	16.778	17.672	16.175	16.292	-0.333	0.322	0.771
E9Q8S8;Q3TRM8	Hexokinase-3	Hk3	95424.45;100100.97	3	0	0.842054	0.602019	16.537	16.522	16.157	16.892	15.811	16.569	16.627	16.764	16.201	16.295	0.107	0.631	0.884
A0A0A0MQD1;Q8K1H1	Tudor domain-containing protein 7	Tdrd7	125837.26;122174.17	2	0	0.996262	0.823184	17.218	17.256	17.348	17.099	17.169	16.891	16.444	17.291	16.665	16.299	-0.5	0.044	0.712
Q9D0T2	Dual specificity protein phosphatase 12	Dusp12	37158.66	2	0	0.348757	0.311309	16.338	17.057	17.091	16.816	16.775	16.869	16.835	15.877	16.674	16.3	-0.304	0.229	0.735
E9PX09;Q6ZPS2	Carnosine synthase 1	Carns1	102137.86;89281.43	4	0.000, NA	0.976157	0.0551311	16.203	15.857	16.671	16.342	16.963	17.932	18.018	16.531	17.852	16.303	0.92	0.071	0.712
D6RGU4	Protein cornichon homolog 1	Cnih1	18562.36	3	0	0.0922674	0.999191	15.92	16.206	11.865	15.847	17.415	16.589	17.39	15.715	16.867	16.306	1.123	0.307	0.768
Q99KR8	Plasma alpha-L-fucosidase	Fuca2	53645.23	2	0	0.997925	0.779519	17.099	15.994	16.556	16.308	16.773	17.124	16.359	17.728	15.722	16.312	0.103	0.805	0.944
P10417	Apoptosis regulator Bcl-2	Bcl2	26407.22	1	0	0.813119	0.595367	17.228	16.185	17.396	16.947	16.667	17.027	16.4	17.226	15.962	16.316	-0.298	0.376	0.783
D3YXM8;Q66L42	Mitogen-activated protein kinase kinase kinase;Mitogen-activated protein kinase kinase kinase 10	Map3k10	103372.12;103186.94	3	0	0.128933	0.891483	16.912	16.903	17.587	17.398	16.829	16.897	17.168	17.328	16.708	16.316	-0.242	0.333	0.771
Q9DCL2	MIP18 family protein FAM96A	Fam96a	18418.12	1	0	0.239886	0.00119029	19.241	16.474	17.845	16.588	16.936	16.776	16.671	22.119	16.443	16.319	0.249	0.847	0.957
P41438	Folate transporter 1	Slc19a1	58150.19	2	0	0.036395	0.14066	16.222	16.379	16.625	16.256	17.688	17.138	14.61	16.964	16.543	16.319	-0.319	0.565	0.857
D3YYN6;Q3UNN8	Inactive phospholipase D5	Pld5	53743.84;61066.05	3	0.000, NA	0.241589	0.0971798	15.642	15.044	16.682	16.523	15.121	15.71	15.634	16.492	16.449	16.323	0.319	0.444	0.802
P11688	Integrin alpha-5	Itga5	115043.22	1	0.00394997	0.447326	0.500598	15.207	16.063	16.695	16.377	16.83	17.211	16.65	16.029	16.165	16.325	0.242	0.521	0.837
F8WIP8;P10923	Osteopontin	Spp1	32587.66;32459.49	4	0.000, NA	0.45022	0.346339	15.642	16.011	15.862	15.813	16.466	14.96	16.254	15.598	16.528	16.325	-0.026	0.939	0.986
Q9QYM5	Rho-related GTP-binding protein RhoN	Rnd2	25398.78	4	0	0.00331745	0.193985	17.204	16.691	16.987	13.262	16.912	17.005	16.45	16.886	17.044	16.326	0.531	0.519	0.836
M0QWN7	Ubiquitin-specific peptidase 35	Usp35	112450.24	7	0	0.000837555	0.368161	16.795	16.668	16.917	20.274	16.666	16.97	18.246	16.751	19.778	16.326	0.15	0.878	0.966
Q8CJF9	Protein argonaute-3	Ago3	97277.07	4	0	0.371772	0.462907	17.727	17.012	18.461	18.232	17.072	17.878	17.482	17.774	16.885	16.329	-0.431	0.328	0.771
Q61247	Alpha-2-antiplasmin	Serpinf2	54971.92	2	0	0.247093	0.743277	16.043	16.345	17.249	17.029	16.109	16.657	15.707	16.854	15.925	16.33	-0.261	0.449	0.804
P61290	Proteasome activator complex subunit 3	Psme3	29506.05	3	0	0.186465	0.807468	17.428	16.31	17.08	16.265	17.532	16.616	16.612	17.181	16.026	16.331	-0.37	0.299	0.766
Q8K093	Thyrotropin-releasing hormone-degrading ectoenzyme	Trhde	117458.04	4	0	0.486245	0.0933275	18.006	16.988	19.795	20.432	17.671	16.268	20.718	17.376	20.467	16.332	-0.346	0.778	0.937
A0A1D5RLQ0;Q8BJ71	Nuclear pore complex protein Nup93	Nup93	80082.37;93281.06	2	0	0.531146	0.348174	16.123	16.334	16.292	16.529	16.547	16.351	16.845	16.812	17.449	16.333	0.393	0.131	0.712
Q61086	Frizzled-3	Fzd3	76207.53	2	0	0.858079	0.39705	15.109	16.202	17.284	16.915	16.024	15.616	15.949	14.527	15.76	16.337	-0.669	0.206	0.734
Q3U487	E3 ubiquitin-protein ligase HECTD3	Hectd3	97347.1	10	0	0.0755841	0.302468	17.492	17.161	17.589	17.532	16.455	16.89	16.373	17.413	16.556	16.337	-0.532	0.105	0.712
Q810L4	Transmembrane protein 39B	Tmem39b	56376.69	3	0	0.436065	0.592268	13.95	15.352	14.546	14.587	15.42	14.863	15.399	13.341	16.563	16.339	0.53	0.442	0.802
G3UYG6;Q6Y7W8	GRB10-interacting GYF protein 2	Gigyf2	148579.08;149192.71	3	0	0.00440376	0.882548	18.317	16.212	16.392	16.117	16.38	16.305	16.255	16.523	16.135	16.341	-0.372	0.42	0.797
A2AIH8;Q9D711	Pirin (Fragment);Pirin	Pir	27942.78;32066.4	3	0	0.649151	0.412214	17.44	17.058	17.385	16.581	16.861	16.942	16.776	18.05	16.148	16.343	-0.213	0.585	0.867
Q8R2Q6	Tectonic-3	Tctn3	64824.14	2	0	0.421207	0.911431	16.531	15.347	15.933	14.996	15.104	15.861	15.138	16.662	15.523	16.348	0.324	0.438	0.802
G3UWH9;Q7TSQ9;Q8R1U1	Conserved oligomeric Golgi complex subunit 4 (Fragment);Component of oligomeric golgi complex 4;Conserved oligomeric Golgi complex subunit 4	Cog4	86212.86;80770.86;88660.71	3	0	0.0147868	0.870268	16.607	19.174	16.5	16.734	17.073	15.164	16.378	17.358	15.728	16.35	-1.022	0.141	0.712
G5E866;Q99NB9	Splicing factor 3B subunit 1	Sf3b1	145830.36;145816.33	2	0	0.205701	0.0645697	15.073	13.737	15.549	15.514	14.865	15.465	15.233	15.262	16.314	16.354	0.778	0.1	0.712
F7D909;Q8R326	Paraspeckle component 1 (Fragment);Paraspeckle component 1	Pspc1	NA;58758.49	1	0	0.331279	0.363217	17.95	15.741	15.019	14.964	16.383	16.301	16.991	15.235	16.478	16.355	0.261	0.689	0.9
E9PZB7;G3UWW9;G3UWY5;Q91V17	E3 ubiquitin-protein ligase ZNRF1;E3 ubiquitin-protein ligase ZNRF1 (Fragment);E3 ubiquitin-protein ligase ZNRF1 (Fragment);E3 ubiquitin-protein ligase ZNRF1	Znrf1	20207.31;NA;NA;23842.63	1	0	0.043886	0.873118	13.856	16.77	17.288	17.159	16.391	14.812	15.559	15.243	16.094	16.358	-0.679	0.365	0.778
Q922G0	Solute carrier family 25 member 36	Slc25a36	34169.53	2	0	0.984216	0.016511	15.84	16.35	16.508	16.816	17.152	16.394	16.275	16.395	16.919	16.362	-0.064	0.805	0.944
D6REH5;P48441;Q8BMG0	Alpha-L-iduronidase	Idua	32141.7;71254.35;72234.5	3	0	0.164845	0.711757	16.98	16.398	16.503	16.552	16.342	16.729	16.484	16.665	16.262	16.364	-0.054	0.716	0.909
Q3UW53	Protein Niban	Fam129a	102649.07	4	0	0.365145	0.294966	15.553	15.437	15.109	15.24	15.1	15.278	15.981	14.218	16.199	16.365	0.32	0.468	0.813
P29699	Alpha-2-HS-glycoprotein	Ahsg	37325.62	3	0	0.378199	0.0787085	16.381	16.026	16.919	14.432	17.183	16.477	17.041	14.602	16.939	16.367	0.097	0.886	0.971
Q8R2V5	Arf-GAP with dual PH domain-containing protein 2	Adap2	43989.42	3	0	0.459993	0.796653	19.313	15.94	16.69	16.45	14.872	16.578	16.836	16.42	16.67	16.367	-0.079	0.92	0.982
A0A2I3BQ07;Q505D1	Serine/threonine-protein phosphatase 6 regulatory ankyrin repeat subunit A	Ankrd28	116033.25;112897.7	5	0	0.108366	0.661608	16.717	16.523	16.107	16.795	16.758	16.206	16.935	16.848	15.783	16.368	-0.152	0.56	0.855
Q3UMR0	Ankyrin repeat domain-containing protein 27	Ankrd27	116809.02	3	0	0.174753	0.252943	16.772	15.417	15.62	15.843	15.834	15.617	16.228	16.199	15.325	16.369	0.05	0.874	0.965
P52483	Ubiquitin-conjugating enzyme E2 E3	Ube2e3	22912.61	3	0	0.99327	0.146512	16.34	16.877	17.11	17.39	16.732	16.844	16.572	16.798	16.826	16.37	-0.208	0.338	0.771
D3Z7A7;Q6ZPF4	Formin-like protein 3	Fmnl3	116917.37;117168.62	6	0	0.419272	0.788078	17.399	17.04	17.001	17.342	17.237	17.208	16.673	17.241	17.686	16.371	-0.168	0.523	0.838
Q8CIH5	1-phosphatidylinositol 4,5-bisphosphate phosphodiesterase gamma-2	Plcg2	147591.88	16	0	0.815016	0.124054	16.726	16.43	16.945	16.447	15.96	16.845	16.461	16.89	16.47	16.372	0.106	0.608	0.875
Q96DY5	RING finger protein 112	Rnf112	71275.21	4	0	0.101622	0.355284	16.93	16.944	17.097	17.109	16.504	16.557	16.481	16.357	16.805	16.378	-0.401	0.02	0.712
Q8VDV3	Guanine nucleotide exchange factor for Rab-3A	Rab3il1	42712.55	3	0	0.201795	0.773544	17.814	16.192	17.739	17.204	16.296	16.936	19.023	17.685	17.493	16.388	0.456	0.442	0.802
Q9D799	Methionyl-tRNA formyltransferase, mitochondrial	Mtfmt	43092.25	5	0	0.120668	0.860315	18.83	17.011	17.007	16.276	16.645	17.026	16.704	16.804	16.081	16.388	-0.553	0.292	0.766
Q5SW45	Meckel syndrome type 1 protein homolog	Mks1	64415.5	2	0	0.101587	0.384102	16.59	16.143	16.037	17.54	16.224	16.658	15.675	16.01	16.645	16.389	-0.231	0.511	0.834
Q9QYK9	Calcium/calmodulin-dependent protein kinase type 1B	Pnck	38518.9	5	0	0.291706	0.112895	18.104	16.731	16.912	16.552	17.8	16.671	16.279	18.309	16.939	16.39	-0.303	0.545	0.848
E9Q8D5;Q8C5L3	CCR4-NOT transcription complex subunit 2	Cnot2	54278.68;59710.67	3	0	0.442247	0.278579	15.727	15.398	16.828	15.816	16.012	15.761	16.568	14.852	16.707	16.391	0.1	0.818	0.946
F7D4S5;Q68FF7	SLAIN motif-containing protein 1 (Fragment);SLAIN motif-containing protein 1	Slain1	56964.12;61307.33	7	0	0.00717345	0.846177	16.285	16.263	16.101	16.263	15.389	15.92	17.804	17.082	17.064	16.391	0.792	0.073	0.712
Q921Y4	Molybdate-anion transporter	Mfsd5	49679.47	4	0	0.76028	0.3435	17.207	16.691	17.201	17.492	17.051	16.833	16.341	17.31	16.197	16.391	-0.514	0.072	0.712
Q8BTW9	Serine/threonine-protein kinase PAK 4	Pak4	64622.9	1	0	0.495522	0.460972	17.149	15.862	15.329	16.472	17.203	15.676	17.042	17.034	16.163	16.392	0.059	0.9	0.975
P03893	NADH-ubiquinone oxidoreductase chain 2	Mtnd2	38752.42	2	0	0.232594	0.414246	17.616	17.743	19.46	18.966	17.942	17.961	17.327	19.673	16.559	16.393	-0.763	0.312	0.769
Q9JJC6	RILP-like protein 1	Rilpl1	47323.19	9	0	0.972135	0.617859	16.988	17.733	17.496	16.625	17.197	17.262	15.79	17.114	17.586	16.397	-0.378	0.353	0.773
Q91YD3	mRNA-decapping enzyme 1A	Dcp1a	65218.66	3	0	0.432212	0.613908	16.954	16.51	16.464	16.322	16.858	16.482	16.005	16.823	16.476	16.4	-0.185	0.33	0.771
Q9JHE3	Neutral ceramidase	Asah2	83509.02	4	0	0.460196	0.110484	16.277	16.812	17.964	18.635	18.344	16.68	16.479	18.35	17.113	16.401	-0.602	0.33	0.771
Q9ERE8	Talin rod domain-containing protein 1	Tlnrd1	37786.22	2	0	0.0627662	0.693824	17.63	16.842	16.865	16.603	16.756	16.915	16.8	17.406	16.297	16.403	-0.175	0.53	0.84
G3X957;O35711	Liprin-beta-2	Ppfibp2	98653.6;98752.74	5	0.000, NA	0.812984	0.112922	16.49	16.705	16.389	15.973	16.854	16.44	16.167	17.194	16.119	16.403	-0.017	0.945	0.988
H3BIZ7;Q8BIE6	FERM domain-containing protein 4A	Frmd4a	115449.34;113879.4	8	0.000, NA	0.289548	0.93488	16.071	15.119	15.376	16.699	15.067	14.858	16.87	15.973	17.469	16.404	0.649	0.269	0.756
P11214	Tissue-type plasminogen activator	Plat	63096.53	5	0	0.0356778	0.489007	17.124	16.505	17.247	17.298	17.13	16.965	17.048	16.727	16.297	16.408	-0.372	0.109	0.712
Q6NZM9	Histone deacetylase 4	Hdac4	118562.12	5	0	0.910551	0.470358	15.361	15.067	15.637	15.772	15.43	14.656	13.74	15.207	16.396	16.409	-0.172	0.759	0.928
A2AII2;H9H9S8;P21237	Brain-derived neurotrophic factor	Bdnf	29177.51;32617.45;28123.22	3	0.000, NA	0.00734785	0.0773514	16.584	12.465	15.844	16.36	16.302	16.304	16.38	16.588	17.165	16.414	1.059	0.244	0.742
Q8BHK0	Paraneoplastic antigen Ma2 homolog	Pnma2	41201.19	3	0	0.9196	0.359722	16.876	16.616	17.097	17.326	16.895	17.298	16.742	17.364	16.732	16.414	-0.052	0.818	0.946
Q9ES46	Beta-parvin	Parvb	41669.16	3	0	0.610014	0.236977	17.292	17.442	17.882	17.655	17.395	17.298	16.631	17.667	16.382	16.415	-0.655	0.062	0.712
F6WVB0	Ephrin type-A receptor 10 (Fragment)	Epha10	NA	6	0	0.455692	0.280503	17.895	17.43	18.076	17.84	16.947	17.74	17.305	17.913	16.306	16.416	-0.502	0.24	0.739
Q8C7D2	Protein cereblon	Crbn	50880.07	4	0	0.778885	0.351019	16.477	17.482	17.308	18.31	18.06	16.856	16.525	16.56	16.922	16.416	-0.872	0.051	0.712
Q3UGB5;Q9JII5	DAZ associated protein 1, isoform CRA_b;DAZ-associated protein 1	Dazap1	43157.15;43214.2	1	0	0.294111	0.328631	14.763	16.106	16.44	15.703	16.198	15.947	16.051	14.826	14.99	16.418	-0.196	0.661	0.892
E9PZA4;E9Q323;Q8BJ56	Patatin-like phospholipase domain-containing protein 2 (Fragment);Patatin-like phospholipase domain-containing protein 2 (Fragment);Patatin-like phospholipase domain-containing protein 2	Pnpla2	33551.83;17099.43;53656.88	1	0	0.0673261	0.472784	16.841	16.884	16.922	16.197	16.682	16.679	16.871	17.02	16.974	16.42	0.088	0.627	0.882
Q91ZV7	Plexin domain-containing protein 1	Plxdc1	55635.25	8	0	0.699191	0.81383	17.533	17.286	18.28	17.264	16.723	17.675	16.812	17.885	17.195	16.423	-0.219	0.57	0.86
D3Z7B1;Q80U62	Run domain Beclin-1-interacting and cysteine-rich domain-containing protein	Rubcn	98573.43;106859.86	4	0.000, NA	0.52675	0.273754	15.262	16.941	16.82	16.085	16.046	15.609	16.571	16.085	16.606	16.424	0.028	0.939	0.986
Q61161	Mitogen-activated protein kinase kinase kinase kinase 2	Map4k2	91265.43	5	0	0.822356	0.609754	16.581	16.062	17.092	15.495	16.644	16.059	18.3	15.669	14.861	16.424	-0.112	0.866	0.964
Q03719	Potassium voltage-gated channel subfamily D member 1	Kcnd1	71697.79	3	0	0.965994	0.746574	18.425	17.446	17.76	18.135	18.967	17.918	14.056	17.513	15.36	16.426	-1.892	0.053	0.712
Q811C2	Cysteine protease ATG4C	Atg4c	52056.04	2	0	0.362957	0.553046	16.723	15.988	16.667	16.456	16.095	16.466	16.71	16.974	16.31	16.431	0.193	0.342	0.771
H3BLG3;Q504M8	Ras-related protein Rab-26	Rab26	32629.37;28618.7	1	0	0.373649	0.519744	15.862	16.646	17.285	17.515	15.749	16.745	16.671	17.041	15.747	16.443	-0.082	0.852	0.958
Q8BFW7	Lipoma-preferred partner homolog	Lpp	65890.7	4	0	0.827872	0.216999	16.152	18.131	17.42	17.073	17.129	16.639	18.23	17.079	18.156	16.443	0.129	0.801	0.944
A0A1L1SVE7;B7ZP31;Q7TN84	Synaptotagmin-14	Syt14	92872.79;64174.55;62043.96	4	0.000, NA	0.363758	0.0818624	17.178	17.18	17.151	17.539	16.667	17.055	18.723	16.563	18.717	16.446	0.358	0.53	0.84
A0A286YDT6;Q3ULA2	F-box/WD repeat-containing protein 1A	Btrc	58035.42;68922.87	7	0	0.943177	0.667699	16.961	17.151	17.367	16.753	17.533	17.357	16.929	17.468	17.111	16.447	-0.091	0.701	0.904
Q9D7N6	39S ribosomal protein L30, mitochondrial	Mrpl30	18342.49	2	0	0.990159	0.757134	17.626	16.789	15.732	17.139	16.424	16.104	16.322	16.036	16.613	16.45	-0.437	0.255	0.746
A0A0R4J1V1;Q75N73	Solute carrier family 39 (Zinc transporter), member 14, isoform CRA_a;Zinc transporter ZIP14	Slc39a14	53754.48;53961.85	4	0	0.281229	0.782477	16.047	14.462	16.081	16.933	15.965	16.384	16.338	16.431	16.287	16.45	0.481	0.296	0.766
A0A0G2JEY3;A0A0G2JGY6;Q7TT00	Suppressor of Ty 20;Suppressor of Ty 20;Transcription factor SPT20 homolog	Supt20;Supt20;Supt20h	59391.11;86077.05;59519.25	1	0	0.603508	0.973786	14.702	15.718	18.584	18.215	17.199	16.607	15.654	17.711	17.013	16.454	-0.196	0.818	0.946
Q9CZP7	Hsp90 co-chaperone Cdc37-like 1	Cdc37l1	38439.21	7	0	0.854339	0.879064	17.688	18.477	19.654	16.71	17.442	19.056	18.121	21.064	17.666	16.457	0.479	0.619	0.882
P70268	Serine/threonine-protein kinase N1	Pkn1	104410.75	4	0	0.799168	0.963128	17.964	17.397	17.793	17.64	17.299	17.486	17.355	17.934	16.965	16.458	-0.379	0.223	0.735
Q9CR41	Huntingtin-interacting protein K	Hypk	14679.45	4	0	0.320176	0.519752	16.053	16.436	16.964	17.149	16.093	16.028	18.522	14.787	16.204	16.46	-0.139	0.838	0.953
A0A0R4J0K5;Q18PI6	SLAM family member 5	Cd84	37344.97;37377.97	2	0	0.0855946	0.325492	16.693	15.708	17.45	17.531	17.425	17.14	16.711	17.007	15.509	16.46	-0.396	0.408	0.792
Q8CHG5	Apoptosis-resistant E3 ubiquitin protein ligase 1	Arel1	94198.7	4	0	0.301268	0.673622	15.175	16.902	17.059	16.552	15.513	16.944	17.259	16.026	14.874	16.464	0.073	0.9	0.975
Q9R0N9	Synaptotagmin-9	Syt9	56265.05	2	0	0.0667268	0.584595	17.734	17.228	17.51	17.258	15.749	18.163	17.855	17.182	16.668	16.464	0.171	0.731	0.918
Q8BYW1	Rho GTPase-activating protein 25	Arhgap25	73382.72	5	0	0.573579	0.0564922	17.244	17.381	17.591	16.767	16.199	15.746	15.987	18.022	15.901	16.465	-0.612	0.251	0.745
E9Q4A0;Q9DCB4	cAMP-regulated phosphoprotein 21	Arpp21	65203.04;88567	3	0	0.389404	0.508969	16.727	16.164	16.442	16.249	17.323	16.97	17.412	15.386	17.596	16.468	0.185	0.693	0.902
A2RSQ0	DENN domain-containing protein 5B	Dennd5b	144629.05	5	0	0.739328	0.527556	16.637	17.123	17.773	16.448	16.155	16.293	17.128	16.612	17.344	16.475	-0.057	0.874	0.965
A0A087WQS1;A0A087WR70;Q9ERE3	Serine/threonine-protein kinase Sgk3;MCG131353, isoform CRA_b;Serine/threonine-protein kinase Sgk3	Sgk3	40075.28;38545.3;57145.36	3	0	0.21359	0.323004	17.108	16.454	17.072	17.133	18.325	17.655	16.737	17.398	16.643	16.475	-0.237	0.553	0.851
H3BJI5;O54998	Peptidylprolyl isomerase;Peptidyl-prolyl cis-trans isomerase FKBP7	Fkbp7	13804.82;24913.22	1	0	0.707338	0.98225	16.231	15.699	16.358	16.882	14.694	15.75	15.056	17.213	14.21	16.476	-0.232	0.729	0.917
Q8VEA4	Mitochondrial intermembrane space import and assembly protein 40	Chchd4	15524.95	3	0	0.939689	0.632902	15.991	17.453	18.334	16.66	19.301	17.218	17.369	16.294	16.82	16.476	-0.713	0.305	0.768
P54751	CMP-N-acetylneuraminate-beta-galactosamide-alpha-2,3-sialyltransferase 1	St3gal1	39072.91	3	0	0.0421309	0.891162	17.232	17.974	17.284	17.948	17.333	17.53	17.402	18.026	16.838	16.491	-0.297	0.381	0.783
D3Z148;P49817	Caveolin (Fragment);Caveolin-1	Cav1	13228.01;20538.66	2	0	0.502577	0.0996659	15.028	16.144	16.381	15.913	15.808	16.199	15.853	16.354	14.586	16.492	0.042	0.922	0.982
P01027	Complement C3	C3	186483.89	13	0	0.78661	0.491692	17.47	16.563	17.7	16.786	18.298	17.711	16.519	18.457	17.272	16.504	-0.071	0.888	0.971
Q8R1R4	Interleukin-34	Il34	26764.18	2	0	0.456882	0.627079	17.596	17.189	16.497	17.505	17.112	17.598	17.436	17.783	17.038	16.505	0.092	0.766	0.93
Q14CH7	Alanine--tRNA ligase, mitochondrial	Aars2	106783.39	6	0	0.402668	0.798496	17.368	16.737	16.42	16.283	17.261	15.878	15.414	17.071	15.129	16.506	-0.814	0.094	0.712
Q9CXX9	CUE domain-containing protein 2	Cuedc2	31852.23	3	0	0.164313	0.834895	18.211	16.825	20	20.011	17.013	16.704	17.492	17.96	17.128	16.509	-1.254	0.15	0.712
Q8CJ26	Death domain-containing membrane protein NRADD	Nradd	24726.99	2	0	0.658096	0.0710368	18.181	17.346	17.55	18.025	17.916	17.631	17.489	17.871	17.598	16.515	-0.383	0.216	0.734
Q9ET43	Claudin-12	Cldn12	26994.65	2	0	0.939772	0.782206	18.074	17.682	17.511	17.777	17.105	17.515	18.203	17.839	16.848	16.515	-0.246	0.508	0.833
Q9WUV2	Alpha-N-acetylgalactosaminide alpha-2,6-sialyltransferase 3	St6galnac3	35414	4	0	0.306781	0.0670822	12.963	17.142	15.199	16.314	16.749	16.262	16.255	14.765	14.617	16.515	0.009	0.992	0.998
P15626	Glutathione S-transferase Mu 2	Gstm2	25716.7	2	0	0.126416	0.275414	16.334	15.892	17.197	17.307	17.35	17.232	16.983	16.531	16.973	16.518	0.031	0.927	0.984
F2Z470;Q01237	3-hydroxy-3-methylglutaryl coenzyme A reductase;3-hydroxy-3-methylglutaryl-coenzyme A reductase	Hmgcr	89899.33;97039.67	5	0	0.65932	0.359944	16.906	17.359	17.072	17.249	17.239	18.329	16.143	16.698	17.93	16.518	-0.041	0.928	0.985
A0A0H2UH13;Q8BK75	Elongator complex protein 6	Elp6	28721.92;29326.54	2	0	0.943809	0.296615	16.384	16.142	17.641	16.859	15.617	15.631	15.461	16.5	15.935	16.519	-0.52	0.243	0.74
Q8BH48	Ubiquitin-associated protein 1	Ubap1	55028.4	2	0	0.769665	0.106292	18.513	17.311	17.753	17.853	16.273	17.439	16.711	16.63	16.401	16.521	-0.8	0.102	0.712
Q3UGX8;Q3UHC1;Q91ZZ2	Rap guanine nucleotide exchange factor (GEF) 1;Rap guanine nucleotide exchange factor (GEF) 1;Guanine nucleotide exchange factor	Rapgef1	135454.78;136482.19;121923.35	5	0	0.892805	0.684873	17.359	17.232	17.438	17.126	16.944	17.278	16.465	17.918	15.993	16.527	-0.383	0.329	0.771
E9PW83	Family with sequence similarity 184, member A	Fam184a	132973.08	5	0	0.13611	0.452503	17.412	17.549	17.348	16.5	17.194	17.001	16.808	17.094	16.967	16.528	-0.321	0.175	0.715
Q8K0V4	CCR4-NOT transcription complex subunit 3	Cnot3	81945.77	1	0.000134807	0.0289398	0.244935	15.619	15.924	15.523	15.679	17.079	13.665	16.431	15.453	15.483	16.528	-0.452	0.47	0.814
Q3UFY8	tRNA methyltransferase 10 homolog C	Trmt10c	48385.79	5	0	0.339012	0.112262	17.136	16.914	16.849	16.969	17.144	16.602	16.217	17.517	16.348	16.53	-0.36	0.195	0.726
Q0PHV7	Dapper homolog 3	Dact3	63286.5	1	0.000134807	0.143096	0.627488	14.686	14.415	14.404	14.766	14.357	17.257	14.755	14.548	15.715	16.533	1.236	0.074	0.712
Q4LDD4	Arf-GAP with Rho-GAP domain, ANK repeat and PH domain-containing protein 1	Arap1	162275.81	7	0	0.237231	0.183051	17.201	16.874	17.269	16.428	17.133	16.811	16.746	17.399	16.498	16.534	-0.183	0.436	0.801
D6RFU9	Synaptophysin-like protein	Sypl	8914.32	2	0	0.0603701	0.0441105	17.603	24.67	24.168	18.391	18.559	25.294	17.434	18.759	16.267	16.537	-1.82	0.446	0.803
D3Z5H8;Q9CR24	Nucleoside diphosphate-linked moiety X motif 8	Nudt8	18662.25;23252.76	2	0	0.114079	0.474114	17.822	17.504	17.333	15.617	17.148	17.459	16.51	18.183	17.066	16.538	0.067	0.896	0.974
Q9D706	RNA polymerase II-associated protein 3	Rpap3	74095.56	5	0	0.216594	0.916674	21.756	16.188	15.855	16.895	18.423	16.216	16.612	15.598	17.362	16.543	-1.357	0.283	0.762
Q80ZU5	Coiled-coil domain-containing protein 181	Ccdc181	59241.31	1	0	0.999305	0.527756	16.809	16.557	16.079	16.425	16.292	16.623	16.454	16.467	16.743	16.545	0.134	0.36	0.776
Q8VDC1	FYVE and coiled-coil domain-containing protein 1	Fyco1	162336.29	10	0	0.89304	0.525732	16.555	16.264	17.095	16.807	16.88	16.743	18.008	19.178	18.079	16.545	0.99	0.11	0.712
P51141	Segment polarity protein dishevelled homolog DVL-1	Dvl1	75359.06	4	0	0.730751	0.107672	17.054	16.721	16.693	17.413	15.902	15.458	16.909	16.706	17.033	16.548	-0.226	0.565	0.857
Q8BH82	N-acyl-phosphatidylethanolamine-hydrolyzing phospholipase D	Napepld	45815.84	5	0	0.686853	0.0958226	18.374	17.849	18.213	18.067	17.379	17.826	17.914	17.854	17	16.549	-0.548	0.139	0.712
E9PXF8;E9Q0D4;E9Q305	SET-binding factor 2	Sbf2	210458.38;205025.24;207634.31	12	0.000, NA	0.13998	0.00501132	18.864	18.615	18.349	16.777	19.117	16.785	16.565	18.37	16.471	16.55	-1.396	0.034	0.712
P57774	Pro-neuropeptide Y	Npy	10873.52	1	0	0.347031	0.17681	17.891	17.623	17.872	17.589	17.47	17.86	18.213	18.226	15.516	16.55	-0.416	0.484	0.821
Q3U0D9	E3 ubiquitin-protein ligase HACE1	Hace1	102113.55	4	0	0.206028	0.798109	16.489	16.583	14.836	17.436	16.577	17.002	16.896	16.773	16.374	16.553	0.335	0.482	0.82
Q91W96	Anaphase-promoting complex subunit 4	Anapc4	91707.81	4	0	0.824813	0.430776	17.365	17.129	16.861	16.827	16.319	16.674	16.11	16.961	16.099	16.554	-0.421	0.12	0.712
A0A0N4SUV6;Q9JHW4	Selenocysteine-specific elongation factor	Eefsec	58016.28;63538.72	6	0	0.223447	0.0762261	16.52	16.392	17.751	17.615	16.785	16.69	16.341	17.505	16.357	16.554	-0.323	0.389	0.785
A0A2C9F2A2	Ras and Rab interactor 1	Rin1	84314.25	3	0	0.779213	0.188018	15.142	15.677	15.679	15.879	16.401	15.603	16.371	16.231	16.315	16.557	0.46	0.116	0.712
Q8BQB6	Stabilizer of axonemal microtubules 2	Saxo2	45532.86	2	0	0.68497	0.839455	16.485	15.778	16.813	16.497	17.101	17.804	17.386	16.872	16.965	16.558	0.582	0.097	0.712
O54732	Matrix metalloproteinase-15	Mmp15	74665.64	3	0.0013312	0.311603	0.0429083	17.768	16.644	16.949	17.025	17.068	16.591	16.555	16.159	16.093	16.563	-0.699	0.016	0.712
Q9CR27;S4R287	WASH complex subunit 3	Washc3	21092.5;20964.37	1	0	0.343292	0.48136	13.639	14.225	15.572	16.499	16.402	15.889	16.459	15.289	15.508	16.564	0.674	0.329	0.771
P54869	Hydroxymethylglutaryl-CoA synthase, mitochondrial	Hmgcs2	56822.76	3	0	0.699374	0.84512	15.197	16.628	16.197	17.343	17.057	15.848	16.976	17.169	16.397	16.566	0.107	0.816	0.946
A0A087WPL5;E9QNN1;O70133	ATP-dependent RNA helicase A	Dhx9	149619;149690.08;149474.87	3	0	0.972107	0.0448086	17.378	16.249	17.099	16.772	16.656	17.323	17.361	16.452	17.285	16.566	0.167	0.566	0.857
A0A286YCV9;E9Q4K7	Kinesin family member 13B	Kif13b	204941.74;204575.35	10	0.000, NA	0.63762	0.411078	16.93	14.959	16.582	16.662	18.136	17.697	17.585	16.905	16.944	16.567	0.486	0.416	0.796
A0A2I3BQ43;A0JP53;D3YXJ0	Diacylglycerol kinase	Dgkh	114256.4;119870.02;127361.77	25	0.000, NA	0.462505	0.0613257	19.53	18.07	20.535	17.443	20.801	17.718	17.357	20.836	16.868	16.567	-1.406	0.204	0.734
Q8BG18	N-terminal EF-hand calcium-binding protein 1	Necab1	40933.6	6	0	0.435945	0.119161	17.565	18.913	18.749	18.596	18.249	18.613	18.492	19.133	16.528	16.569	-0.548	0.399	0.789
Q9WVL1	AP-4 complex subunit sigma-1	Ap4s1	16817.5	1	0	0.33438	0.111112	17.446	17.139	17.076	16.938	17.031	17.149	16.972	17.171	16.563	16.571	-0.241	0.177	0.717
Q8BGS1	Band 4.1-like protein 5	Epb41l5	81635.51	4	0	0.254761	0.486691	18.856	17.855	15.528	15.989	16.043	18.032	16.85	15.906	16.169	16.574	-0.148	0.847	0.957
Q8CI43	Myosin light chain 6B	Myl6b	22748.93	7	0	0.831694	0.20768	19.188	18.907	18.357	17.94	17.557	18.795	18.754	18.45	17.352	16.575	-0.405	0.471	0.814
Q9D338	39S ribosomal protein L19, mitochondrial	Mrpl19	33577.91	5	0	0.962313	0.152868	18.487	18.135	18.707	18.32	17.983	18.616	16.771	18.633	17.286	16.577	-0.75	0.169	0.715
D3Z7M5;Q9CPT5	Nucleolar protein 16	Nop16	21508.71;21139.24	2	0	0.807369	0.0666275	15.036	15.645	16.689	16.456	17.175	14.012	15.887	16.114	16.025	16.582	-0.476	0.44	0.802
Q8VDX6	Ribitol-5-phosphate xylosyltransferase 1	Rxylt1	51385.93	2	0	0.927993	0.906915	16.174	16.999	18.347	17.395	17.498	17.288	17.208	18.263	15.562	16.583	-0.302	0.611	0.876
Q8CAM5	Ras-related protein Rab-36	Rab36	29775.75	3	0	0.244111	0.846726	18.218	16.28	16.958	16.915	16.469	15.359	16.331	17.387	16.911	16.588	-0.453	0.372	0.782
Q8BGV0	Probable asparagine--tRNA ligase, mitochondrial	Nars2	53961.82	8	0	0.737114	0.207855	16.744	16.281	16.961	17.492	16.413	16.683	16.747	16.827	16.18	16.59	-0.173	0.503	0.831
A0A0A0MQL0;Q6PFE7	Tomoregulin-1 (Fragment);Tomoregulin-1	Tmeff1	37432.85;40114.14	4	0	0.151649	0.241141	18.276	18.931	18.497	18.785	16.984	18.271	19.146	18.335	18.66	16.591	-0.094	0.87	0.964
Q80UC6	G-protein coupled receptor 62	Gpr62	37148.06	1	0	0.256491	0.809897	16.357	15.983	18.057	18.265	17.695	16.888	17.364	17.669	16.344	16.591	-0.3	0.586	0.867
Q99LJ0	CTTNBP2 N-terminal-like protein	Cttnbp2nl	69841.16	7	0	0.0524763	0.429654	15.458	15.368	16.585	16.505	16.427	16.858	16.556	16.094	16.916	16.595	0.535	0.13	0.712
A0A1L1M1J8;Q3UHC9;Q60603	Potassium voltage-gated channel subfamily H member 1	Kcnh1	111313.7;108487.52;111281.64	7	0	0.0292942	0.172183	17.679	17.551	17.341	20.931	20.771	17.149	17.285	17.396	16.619	16.599	-1.845	0.086	0.712
A0A1D5RLK7;E9PXI8;E9QNK5;P35347;Q3UQP0;Q60748	Corticotropin-releasing factor receptor 2;Corticotropin-releasing factor receptor 2;Corticotropin-releasing factor receptor 2;Corticotropin-releasing factor receptor 1;Corticotropin-releasing factor receptor 2;Corticotropin-releasing factor receptor 2	Crhr2;Crhr2;Crhr2;Crhr1;Crhr2;Crhr2	49911.28;48588.42;47494.49;47768.97;49783.15;47622.62	1	0	0.144264	0.781772	16.344	16.221	16.959	17.495	16.257	16.004	16.159	16.372	17.055	16.599	-0.217	0.505	0.832
E9Q7T7	Chondroadherin-like protein	Chadl	81360.74	4	0	0.961636	0.678676	16.797	17.137	17.869	19.069	15.89	16.386	16.918	17.032	16.226	16.6	-0.72	0.256	0.746
B1ASU0	Interleukin-1 receptor accessory protein-like 1	Il1rapl1	79780.43	13	0	0.00348653	0.930977	18.915	18.94	18.847	18.85	18.125	17.985	17.508	18.359	17.047	16.603	-1.235	0.013	0.712
A0A0R4J1E8;Q6P8M1	Putative deoxyribonuclease TATDN1	Tatdn1	29802.08;33365.14	1	0	0.703718	0.0013199	16.926	17.001	16.664	17.275	17.34	16.618	14.658	16.47	16.667	16.604	-0.838	0.097	0.712
Q9CXJ1	Probable glutamate--tRNA ligase, mitochondrial	Ears2	58326.35	5	0	0.411989	0.511115	17.828	17.348	17.015	17.26	17.164	17.522	17.137	17.85	16.651	16.604	-0.17	0.564	0.857
D3Z6D2;E2QRQ3;Q8CJ67	Double-stranded RNA-binding protein Staufen homolog 2	Stau2	56255.28;51996.35;62535.31	4	0.000, NA	0.0937841	0.817515	16.834	16.392	16.389	16.451	17.302	17.188	16.26	15.538	16.656	16.604	-0.224	0.512	0.834
Q3U284	Transmembrane protein 231	Tmem231	36261.05	3	0	0.305688	0.187474	16.146	15.635	15.07	16.352	16.191	14.576	16.428	15.788	16.749	16.604	0.15	0.756	0.926
G3X9J0	Signal-induced proliferation-associated 1-like protein 3	Sipa1l3	195063.27	7	0	0.0352661	0.351252	16.425	17.588	16.529	16.705	16.606	16.179	16.516	16.307	16.565	16.605	-0.336	0.193	0.725
Q3U9H3	Bcl-associated death promoter, isoform CRA_a	Bad	17745.37	2	0	0.564371	0.0522835	17.763	16.438	17.306	16.821	17.849	16.865	17.607	16.59	16.765	16.606	-0.349	0.324	0.771
A0A087WNW1;Q504N2	Solute carrier family 22 member 15	Slc22a15	43222.05;60286.04	1	0	0.117909	0.102742	15.888	15.84	17.412	17.5	16.31	16.09	16.02	17.079	16.036	16.61	-0.223	0.612	0.877
A0A0R4J001;Q9WU66	Secreted frizzled-related protein 5	Sfrp5	35409.62;35381.57	2	0	0.675643	0.906215	16.008	18.113	17.819	17.499	16.859	17.169	17.759	16.583	15.813	16.612	-0.472	0.37	0.781
Q3UHH1	Zinc finger SWIM domain-containing protein 8	Zswim8	197061.16	3	0	0.685466	0.36975	15.744	15.421	15.972	15.803	15.186	14.96	16.25	14.909	15.87	16.614	0.096	0.805	0.944
D3YWN5;E9Q8C9;E9QM16;G5E8R5;Q91YK0	Leucine-rich repeat-containing protein 49;Leucine-rich repeat-containing protein 49;Leucine-rich repeat-containing protein 49;Leucine rich repeat containing 49, isoform CRA_c;Leucine-rich repeat-containing protein 49	Lrrc49	78311.79;85073.3;85611.86;78850.35;78876.39	2	0	0.28875	0.135236	16.511	16.472	17.982	17.555	13.843	15.051	16.811	16.339	16.998	16.622	-0.109	0.896	0.974
Q8K2W3	Thioredoxin domain-containing protein 11	Txndc11	105959.02	1	0	0.958439	0.748014	17.851	17.545	17.312	17.217	16.973	16.816	17.294	17.713	16.399	16.626	-0.41	0.188	0.724
E0CXW2;E9PUK2	Uncharacterized aarF domain-containing protein kinase 5	Adck5	64421.43;66684.48	11	0.000, NA	0.428659	0.326356	17.597	17.28	17.307	17.291	16.925	17.275	17.23	18.018	16.628	16.628	-0.124	0.673	0.894
Q6PIX5	Inactive rhomboid protein 1	Rhbdf1	97291.98	3	0	0.999585	0.93309	17.515	17.278	17.159	16.759	17.011	17.097	16.845	17.334	16.442	16.63	-0.275	0.216	0.734
P35546	Proto-oncogene tyrosine-protein kinase receptor Ret	Ret	123873.98	6	0	0.332185	0.78601	18.148	18.768	18.529	17.887	17.888	18.92	17.413	17.9	16.343	16.631	-0.803	0.164	0.714
F8WIE5	E3 ubiquitin-protein ligase HECTD1	Hectd1	289229.17	21	0	0.717574	0.709009	17.727	17.867	17.752	17.428	17.639	17.722	17.231	17.856	16.962	16.632	-0.402	0.158	0.714
D3YWM8;K3W4S5;O35464	Semaphorin-6A	Sema6a	116462.21;111786.93;114432.96	7	0.000, NA	0.755432	0.10391	15.393	16.054	16.476	17.131	16.945	16.44	17.515	16.329	17.493	16.635	0.483	0.27	0.756
Q6P5U7	NACHT and WD repeat domain-containing protein 2	Nwd2	197414.1	6	0	0.556892	0.372732	16.831	16.918	16.892	16.956	16.836	15.934	16.627	17.51	17.56	16.636	-0.033	0.919	0.981
Q8VD72	Tetratricopeptide repeat protein 8	Ttc8	58439.74	2	0	0.666031	0.63549	16.739	17.214	17.029	16.209	16.738	17.159	17.044	17.326	16.412	16.639	0.13	0.603	0.872
Q3UER8;Q8VCM7	Fibrinogen gamma chain	Fgg	50349.46;49391.43	5	0	0.577666	0.414148	16.923	17.355	17.896	18.524	17.099	17.341	17.071	16.745	17.279	16.64	-0.544	0.146	0.712
Q9Z2X1	Heterogeneous nuclear ribonucleoprotein F	Hnrnpf	45729.87	2	0	0.98928	0.0151492	14.827	15.491	14.163	15.87	16.605	16.273	16.339	11.4	15.443	16.64	-0.172	0.877	0.966
Q8R0J7	Vacuolar protein sorting-associated protein 37B	Vps37b	31055.77	3	0	0.875933	0.449385	16.55	17.458	16.888	17.051	16.8	17.208	16.844	16.158	17.197	16.644	-0.139	0.589	0.868
F6XXP5;Q9CY28	GTP-binding protein 8 (Fragment);GTP-binding protein 8	Gtpbp8	26339.53;31872.19	2	0	0.0636756	0.396904	17.906	16.515	16.761	16.752	16.911	16.021	16.897	17.135	15.958	16.645	-0.438	0.231	0.735
G3X8X0;Q05BH3	DEAH (Asp-Glu-Ala-His) box polypeptide 16	Dhx16	119072.33;84039.09	1	0	0.0307885	0.677722	18.489	18.002	10.755	10.859	19.026	18.233	18.08	19.559	16.97	16.646	2.471	0.268	0.756
Q8K337	Type II inositol 1,4,5-trisphosphate 5-phosphatase	Inpp5b	112761.72	3	0	0.461022	0.387245	16.63	14.688	16.193	16.345	15.312	15.286	16.307	16.274	16.067	16.649	0.283	0.53	0.84
A0A1D5RM99;F6V035	Coiled-coil domain-containing 149 (Fragment);Coiled-coil domain-containing 149	Ccdc149	NA;58866.71	1	0	0.405591	0.800625	17.522	16.745	17.455	16.445	16.848	16.824	16.937	17.736	15.823	16.655	-0.208	0.592	0.868
O88909	Solute carrier family 22 member 8	Slc22a8	59246.32	3	0	0.679722	0.241266	16.699	15.549	18.34	17.798	17.573	17.172	16.872	17.749	16.666	16.656	-0.169	0.762	0.928
Q9ES00	Ubiquitin conjugation factor E4 B	Ube4b	133317.62	13	0	0.0480703	0.492893	16.856	17.947	17.968	17.804	16.766	17.767	17.63	18.33	15.228	16.656	-0.346	0.59	0.868
Q8JZW8	Paraneoplastic antigen Ma3 homolog	Pnma3	54040.83	2	0	0.00826826	0.44199	19.078	16.809	16.917	17.009	17.206	17.524	17.533	17.099	17.01	16.66	-0.238	0.622	0.882
G5E8A0;Q8CI95	Oxysterol-binding protein;Oxysterol-binding protein-related protein 11	Osbpl11	84333.24;83629.38	5	0	0.0240692	0.196871	20.394	17.308	17.94	17.91	17.736	17.796	18.006	17.431	17.865	16.661	-0.706	0.286	0.764
A0A0J9YUC8;P30355	Arachidonate 5-lipoxygenase-activating protein	Alox5ap	8587.17;18136.14	1	0	0.956312	0.0440399	18.563	18.258	18.2	17.675	17.94	18.46	18.395	18.293	16.861	16.661	-0.393	0.398	0.789
D3YUD2;D3Z7L2	Afadin (Fragment)	Afdn	26647.95;25564.63	1	0	0.69527	0.519815	17.72	17.487	17.944	16.97	17.49	16.923	17.187	17.271	16.563	16.662	-0.601	0.023	0.712
O88968	Transcobalamin-2	Tcn2	47585.76	2	0.000134807	0.459723	0.364161	16.03	16.285	16.608	16.896	16.004	16.02	16.492	16.72	16.86	16.663	0.186	0.432	0.801
Q9ES34	Ubiquitin-protein ligase E3B	Ube3b	122761.89	9	0	0.635064	0.148306	17.539	16.888	17.82	17.395	17.42	17.426	17.434	17.672	16.707	16.663	-0.232	0.395	0.789
Q05A62	Dynein light chain 1, axonemal	Dnal1	21464.87	3	0	0.932239	0.777153	16.663	17.016	16.558	16.043	16.241	16.307	16.857	16.003	16.318	16.666	-0.074	0.751	0.924
E9QMR2	Dedicator of cytokinesis protein 9	Dock9	234917.09	68	0.000, NA	0.506462	0.284401	15.166	16.598	16.216	17.171	16.604	17.167	17.241	15.556	17.549	16.667	0.485	0.345	0.771
E0CX33;E0CYA8;Q3TA38	Transmembrane protein 120B (Fragment);Transmembrane protein 120B;Transmembrane protein 120B	Tmem120b	14550.7;12962.66;40406.93	2	0	0.518167	0.876461	17.15	17.454	17.199	16.744	17.272	16.89	17.176	16.461	17.046	16.668	-0.316	0.107	0.712
P42867	UDP-N-acetylglucosamine--dolichyl-phosphate N-acetylglucosaminephosphotransferase	Dpagt1	46412.23	2	0	0.506768	0.364887	17.896	17.309	17.709	16.827	18.005	16.755	17.052	18.065	16.309	16.668	-0.579	0.158	0.714
P27048;P63163	Small nuclear ribonucleoprotein-associated protein B;Small nuclear ribonucleoprotein-associated protein N	Snrpb;Snrpn	23655.94;24614.03	1	0	0.338233	0.624754	17.987	17.066	18.487	18.373	17.927	17.802	17.808	18.61	16.926	16.669	-0.405	0.375	0.783
E9PUE1;Q8BSI6	R3H and coiled-coil domain-containing protein 1	R3hcc1	54145.2;54163.23	4	0.000, NA	0.0157342	0.719987	16.01	15.496	16.372	12.353	15.987	16.379	15.957	15.174	16.935	16.669	0.979	0.271	0.756
A0A0R4J1P4;Q3TQR0	Post-GPI attachment to proteins factor 2	Pgap2	29327.13;29446.47	2	0.000, NA	0.686282	0.253818	16.898	17.443	16.906	16.286	16.053	17.78	17.505	14.907	17.09	16.669	0.073	0.901	0.976
B2RRI5;Q52KR2	Leucine-rich repeats and immunoglobulin-like domains protein 2	Lrig2	117096.05;117862.89	7	0.000, NA	0.656202	0.393212	16.356	17.198	17.622	17.386	16.638	17.349	16.728	17.279	15.826	16.672	-0.269	0.478	0.819
F6YU65;Q8BUW1	Potassium channel, subfamily K, member 10;Potassium channel, subfamily K, member 10	Kcnk10	57693.28;59401.31	7	0	0.446454	0.410791	17.367	17.808	17.58	16.911	16.934	17.955	17.996	17.59	18.365	16.673	0.396	0.282	0.762
Q80YX1	Tenascin	Tnc	231807.04	3	0	0.537936	0.255465	16.162	16.539	16.121	16.384	16.905	16.611	16.459	16.667	17.075	16.676	0.275	0.159	0.714
A0A0R4IZW6;G3X9U5;Q99J78	Differentially-expressed in FDCP 8;Differentially expressed in FDCP 8, isoform CRA_c;Differentially expressed in FDCP 8	Def8	53629.54;54986.89;52311.01	3	0	0.597197	0.474165	16.665	15.767	16.22	16.404	16.512	16.198	16.811	16.593	16.037	16.677	0.149	0.504	0.832
Q68FE7	Transmembrane protein 151B	Tmem151b	61706.34	5	0	0.379391	0.507324	14.993	16.965	16.589	15.824	16.739	18.43	17.73	18.708	18.159	16.677	1.719	0.009	0.712
Q8VDP3	[F-actin]-monooxygenase MICAL1	Mical1	116784.71	5	0	0.181908	0.821055	17.239	17.208	17.434	17.665	17.181	17.302	16.871	16.998	16.985	16.679	-0.378	0.025	0.712
A2ARP1	Inositol hexakisphosphate and diphosphoinositol-pentakisphosphate kinase 1	Ppip5k1	159922.53	6	0	0.0732145	0.935431	17.257	17.071	17.48	17.55	15.906	16.258	17.044	17.544	17.102	16.679	-0.127	0.74	0.92
Q00342;Q3UEW6	Receptor-type tyrosine-protein kinase FLT3	Flt3	113496.36;113409.34	6	0	0.682045	0.411606	16.581	16.725	17.229	17.026	15.893	16.268	16.453	16.252	16.826	16.687	-0.194	0.479	0.819
P48725	Pericentrin	Pcnt	329464.73	15	0	0.481927	0.945329	17.461	16.808	17.46	17.782	16.302	16.481	16.849	16.106	16.405	16.69	-0.656	0.071	0.712
Q80TA9	Ectopic P granules protein 5 homolog	Epg5	290801.38	12	0	0.759897	0.267294	17.339	16.586	16.728	17.013	17.013	16.555	16.391	17.131	16.541	16.691	-0.274	0.17	0.715
B1ATM1;B1ATM2;P57787	Monocarboxylate transporter 4 (Fragment);Monocarboxylate transporter 4 (Fragment);Monocarboxylate transporter 4	Slc16a3	26947.02;30960.77;50373.39	2	0	0.460121	0.852363	17.201	15.946	17.312	17.646	16.318	16.372	16.065	16.965	16.311	16.695	-0.403	0.304	0.768
Q64444	Carbonic anhydrase 4	Ca4	34351.45	4	0	0.320781	0.891753	16.63	17.111	17.719	17.613	17.822	17.66	17.279	17.039	16.903	16.696	-0.263	0.374	0.783
Q9D0B6	Protein PBDC1	Pbdc1	22223.49	8	0	0.961271	0.0934605	18.913	17.904	17.805	18.378	17.126	17.804	17.825	18.258	18.248	16.696	-0.259	0.548	0.849
Q5SX75;Q60716	Procollagen-proline, 2-oxoglutarate 4-dioxygenase (Proline 4-hydroxylase), alpha II polypeptide, isoform CRA_f;Prolyl 4-hydroxylase subunit alpha-2	P4ha2	61015.16;61002.12	1	0	0.208217	0.274745	18.255	17.532	17.091	17.001	16.894	17.129	16.424	17.938	16.569	16.697	-0.403	0.308	0.768
Q9DBS8	Centrosomal protein POC5	Poc5	60955.69	4	0	0.295928	0.65004	16.596	15.432	16.887	16.924	16.204	14.935	14.804	15.882	15.589	16.698	-0.827	0.099	0.712
F6WPW1;Q9WUP4	Polyprenol reductase	Srd5a3	24108.46;37935.81	2	0	0.282041	0.381028	16.759	16.284	16.695	16.366	16.405	16.925	16.468	17.575	16.776	16.698	0.386	0.115	0.712
P49586	Choline-phosphate cytidylyltransferase A	Pcyt1a	41666.88	3	0	0.244083	0.640513	17.578	17.612	17.482	16.784	17.888	17.777	17.26	17.661	17.215	16.701	-0.146	0.596	0.869
A2API8;O54931	A-kinase anchor protein 2	Akap2	101597.78;98578.56	11	0.000, NA	0.515185	0.113871	16.068	16.434	16.252	16.413	16.945	15.939	16.443	16.574	16.648	16.703	0.039	0.851	0.958
Q99MR1	GRB10-interacting GYF protein 1	Gigyf1	116238.13	7	0	0.677929	0.0924184	16.882	16.573	16.796	17.358	16.94	16.782	16.744	16.996	15.992	16.707	-0.266	0.251	0.745
Q9CX98	Cytochrome P450 2U1	Cyp2u1	60577.57	3	0	0.673854	0.0817578	15.748	16.444	15.531	16.301	16.736	16.91	16.04	16.902	16.66	16.709	0.492	0.114	0.712
F8VPK0	Tetratricopeptide repeat domain 37	Ttc37	173942.3	16	0	0.968785	0.100297	17.49	17.378	17.249	16.956	17.137	17.341	17.164	17.353	16.73	16.71	-0.182	0.321	0.771
P36371	Antigen peptide transporter 2	Tap2	77444.84	3	0	0.872059	0.117223	16.474	15.6	16.855	16.047	15.883	16.113	16.991	13.861	16.084	16.71	-0.22	0.726	0.915
A2AW15;Q3UVR3	Tau-tubulin kinase 2	Ttbk2	144457.79;136769.86	6	0	0.976997	0.390081	17.532	16.863	16.961	17.14	16.473	17.151	16.586	17.553	15.077	16.711	-0.378	0.442	0.802
Q5SXA9	Protein KIBRA	Wwc1	124110.32	6	0	0.536506	0.00801125	16.695	17.018	16.87	16.756	17.054	16.734	16.662	17.059	18.612	16.715	0.278	0.499	0.829
Q8BJU9	Peptide chain release factor 1-like, mitochondrial	Mtrf1l	42248.12	3	0	0.747976	0.023633	16.297	17.794	15.606	16.187	16.795	15.923	20.525	15.818	16.763	16.715	0.613	0.541	0.847
Q5F2E7	Nuclear fragile X mental retardation-interacting protein 2	Nufip2	75656.82	4	0	0.319092	0.92022	19.041	19.268	19.501	17.187	18.412	18.173	18.481	18.937	19.945	16.716	-0.231	0.74	0.92
Q9EPL0	Xylosyltransferase 2	Xylt2	96811.37	2	0	0.0807591	0.451733	17.185	16.717	17.291	16.802	15.21	16.172	15.768	15.583	17.855	16.719	-0.222	0.699	0.903
Q8R4S0	Protein phosphatase 1 regulatory subunit 14C	Ppp1r14c	17753.75	2	0	0.961612	0.449817	16.531	16.441	16.696	16.257	16.057	16.43	16.537	17.108	16.629	16.722	0.289	0.109	0.712
A0A286YDN1;Q8VC03	Echinoderm microtubule-associated protein-like 3	Eml3	95608.25;95695.33	5	0	0.640529	0.586462	15.486	15.606	15.04	16.21	17.151	15.675	17.168	14.683	16.556	16.722	0.262	0.66	0.892
P97492	Regulator of G-protein signaling 14	Rgs14	59846.92	3	0	0.158365	0.161359	17.091	15.859	16.07	15.728	16.981	15.977	14.771	16.488	16.809	16.723	-0.192	0.695	0.902
E9PYR1;F8VQK6	F-box and leucine-rich repeat protein 18	Fbxl18	84426.61;77701.17	2	0	0.470308	0.974835	17.145	16.162	15.912	17.402	15.54	15.724	17.155	16.056	16.465	16.724	-0.008	0.986	0.997
E9Q6M7;Q3TTW5;Q80U78	Pumilio homolog 1	Pum1	100362.74;116138.75;126619.37	2	0	0.325855	0.215476	14.956	16.168	16.376	16.367	16.995	16.18	17.01	17.022	16.032	16.724	0.421	0.321	0.771
P49582	Neuronal acetylcholine receptor subunit alpha-7	Chrna7	56631.7	1	0	0.929385	0.505102	16.596	17.585	17.858	18.202	17.139	17.626	17.426	17.884	16.512	16.728	-0.241	0.549	0.849
Q91WA6	Sharpin	Sharpin	39852.17	2	0	0.627596	0.301119	13.194	14.458	14.576	16.595	16.171	15.708	17.107	16.064	17.091	16.729	1.541	0.067	0.712
A0A0U1RNY8;Q8K064	Membrane protein FAM174B (Fragment);Membrane protein FAM174B	Fam174b	NA;16212.75	1	0	0.734639	0.229678	16.43	16.719	16.09	17.464	17.982	17.598	16.637	16.583	17.129	16.731	-0.001	0.998	0.999
Q8R1J9	Torsin-2A	Tor2a	35897.25	6	0	0.0872261	0.315735	17.882	18.042	18.385	17.903	17.965	18.153	17.917	17.958	17.386	16.732	-0.406	0.198	0.727
J3QM78;Q9JIT0	Limb region 1 protein	Lmbr1	51839.05;55114.99	5	0	0.442216	0.694764	18.038	17.412	18.028	17.106	16.722	17.018	16.291	17.202	15.706	16.734	-0.871	0.048	0.712
O70299;Q8BPP1	Putative nucleotidyltransferase MAB21L1;Protein mab-21-like 2	Mab21l1;Mab21l2	40956.37;40907.42	1	0	0.335822	0.917069	17.699	16.654	16.894	16.621	17.128	17.106	17.179	17.846	16.03	16.735	-0.02	0.957	0.99
Q8C7U7	Polypeptide N-acetylgalactosaminyltransferase 6	Galnt6	71536.94	5	0	0.468659	0.629094	17.455	17.543	17.599	17.207	17.025	17.641	17.228	17.422	17.754	16.736	-0.01	0.965	0.992
D3YWC2;D3Z6F1;Q9JM93	ADP-ribosylation factor-like 6 interacting protein 4;ADP-ribosylation factor-like protein 6-interacting protein 4 (Fragment);ADP-ribosylation factor-like protein 6-interacting protein 4	Arl6ip4	22605.68;25294.83;25524.74	2	0	0.00840305	0.36908	16.52	14.797	16.803	16.889	16.707	16.441	16.398	16.249	16.325	16.736	0.087	0.838	0.954
Q8C050	Ribosomal protein S6 kinase alpha-5	Rps6ka5	96583.49	3	0	0.963412	0.593945	17.018	16.17	16.909	17.388	16.574	16.434	16.82	17.189	15.645	16.738	-0.247	0.479	0.819
Q641K1	Cytosolic carboxypeptidase 1	Agtpbp1	137196.92	6	0	0.468301	0.93712	17.157	17.061	17.146	17.461	16.567	16.838	16.361	17.21	16.632	16.74	-0.322	0.147	0.712
D5MCW4;Q9CQ89	Protein CutA	Cuta	16453.11;18865	2	0.000, NA	0.876369	0.907647	19.38	18.68	18.932	18.088	18.763	18.387	18.126	19.483	17.258	16.74	-0.77	0.192	0.724
Q8BWG9	Calcium release-activated calcium channel protein 1	Orai1	33061.81	3	0	0.342212	0.529385	16.437	16.954	17.368	17.248	17.162	16.921	16.839	16.241	17.768	16.743	-0.131	0.671	0.894
Q99LH9	SH3 domain-binding protein 5-like	Sh3bp5l	43374.06	3	0	0.416119	0.350868	16.79	17.232	16.389	16.503	16.586	16.591	16.563	16.705	17.006	16.747	0.023	0.897	0.974
E9Q0T0;G5E8W7;O35448	Lysosomal thioesterase PPT2 (Fragment);Lysosomal thioesterase PPT2 (Fragment);Lysosomal thioesterase PPT2	Ppt2	23143.48;26797.68;34366.27	1	0	0.805769	0.235519	16.575	15.63	17.044	16.413	17.309	16.126	16.86	16.689	15.597	16.748	-0.19	0.626	0.882
Q0VAW6;Q8BH50	RIKEN cDNA 8030462N17 gene;Uncharacterized protein C18orf25 homolog	8030462N17Rik;	42780.5;26445.74	2	0	0.394609	0.235413	15.709	13.369	16.095	17.512	13.266	15.563	16.488	13.832	17.017	16.749	0.739	0.485	0.822
B2RSU7;E0CYI9;E9PWI6;Q8CHG3	GRIP and coiled-coil domain containing 2;GRIP and coiled-coil domain-containing protein 2;GRIP and coiled-coil domain-containing protein 2;GRIP and coiled-coil domain-containing protein 2	Gcc2	194557.79;183008.34;190734.41;194444.63	4	0	0.190595	0.0788684	15.417	16.715	17.204	15.3	16.746	20.773	21.216	15.008	21.177	16.75	2.708	0.106	0.712
G3X9H7;Q8R1S4	Metastasis suppressor 1, isoform CRA_e;Metastasis suppressor protein 1	Mtss1	82422.23;82408.16	7	0	0.328265	0.621574	16.994	17.112	17.375	17.397	17.472	17.076	17.334	16.523	16.646	16.751	-0.404	0.056	0.712
Q9CXM0	Chondrolectin	Chodl	30330.65	2	0	0.793818	0.0747357	17.415	17.767	17.937	17.337	17.63	17.815	17.694	17.502	17.635	16.752	-0.138	0.549	0.849
Q91XY5	Protocadherin gamma A3	Pcdhga3	100174.5	2	0	0.136183	0.174762	17.978	16.998	17.21	17.26	17.304	18.082	18.075	18.398	16.962	16.753	0.304	0.445	0.802
A0A1B0GR19;A0A1B0GR86;Q8BH97	Reticulocalbin-3 (Fragment);Reticulocalbin-3 (Fragment);Reticulocalbin-3	Rcn3	31842.95;32523.71;38001.59	2	0	0.510535	0.786837	16.644	15.727	16.299	15.698	17.308	16.464	17.029	16.677	16.633	16.754	0.376	0.289	0.766
A0A087WSE3;E9QQ25;Q62407	Striated muscle-specific serine/threonine-protein kinase (Fragment);Striated muscle-specific serine/threonine-protein kinase;Striated muscle-specific serine/threonine-protein kinase	Speg	NA;354314.5;354342.55	3	0	0.270472	0.76536	15.284	13.009	14.414	15.845	15.796	14.834	15.624	14.452	15.366	16.755	0.536	0.443	0.802
G3X8X6;Q62230	Sialic acid binding Ig-like lectin 1, sialoadhesin, isoform CRA_b;Sialoadhesin	Siglec1	183575.58;182978.88	2	0	0.128781	0.0431187	15.522	15.926	15.887	16.043	14.754	16.854	15.708	16.9	15.79	16.755	0.775	0.062	0.712
A0A0J9YVG0;Q61074	Protein phosphatase 1G	Ppm1g	47802.53;58728.09	3	0	0.137251	0.821951	16.13	18.911	16.379	15.776	18.549	15.723	18.518	17.27	16.649	16.756	-0.166	0.842	0.955
F8WIU9;Q5RKS2	Small integral membrane protein 7	Smim7	7267.61;8555.23	2	0	0.679517	0.0703243	15.512	13.185	16.677	17.139	14.127	15.143	15.081	16.437	15.234	16.756	0.402	0.645	0.886
D3Z5K8	SH3 and multiple ankyrin repeat domains protein 2	Shank2	200122.35	16	0	0.0755693	0.544155	17.691	17.45	16.863	16.806	16.826	19.243	17.64	16.99	18.672	16.757	0.733	0.211	0.734
Q9DB90	Protein SMG9	Smg9	57620.61	4	0	0.925289	0.995227	16.306	16.83	17.158	16.152	15.626	16.332	16.993	15.641	17.718	16.759	0.274	0.548	0.849
A0A2I3BQC0;A0A2I3BRL8;A2AFI3;A2AFI4;Q91VM5;Q9WV02	Predicted gene 7324 (Fragment);Predicted gene 7324;RNA binding motif protein, X chromosome, isoform CRA_b;RNA-binding motif protein, X chromosome (Fragment);RNA binding motif protein, X-linked-like-1;RNA-binding motif protein, X chromosome	Gm7324;Gm7324;Rbmx;Rbmx;Rbmxl1;Rbmx	3235.7;42178.65;32705.01;11297.88;42161.67;42300.85	1	0	0.350103	0.455222	12.667	19.842	17.744	16.418	19.776	17.584	15.765	19.549	16.143	16.761	-0.129	0.933	0.985
E9Q9K8	A kinase (PRKA) anchor protein 6	Akap6	254323.39	2	0	0.619132	0.908633	15.427	15.352	15.72	16.429	15.972	15.927	16.225	15.448	17.591	16.762	0.611	0.193	0.725
Q3V1N5	Hdc homolog, cell cycle regulator	Heca	59116.93	2	0	0.0744375	0.234609	16.289	15.717	16.39	16.295	14.764	15.699	15.344	16.842	12.954	16.762	-0.371	0.648	0.887
P58069	Ras GTPase-activating protein 2	Rasa2	96401.06	2	0	0.794099	0.0128971	16.943	15.219	15.494	16.306	16.187	16.546	16.977	16.65	14.618	16.763	0.281	0.61	0.876
E9PXI0;P27870	Proto-oncogene vav	Vav1	95517.62;98136.76	7	0.000, NA	0.537703	0.510663	18.373	16.892	17.588	17.022	17.475	17.363	17.597	16.999	16.851	16.764	-0.355	0.285	0.763
Q8K157	Aldose 1-epimerase	Galm	37798.61	2	0	0.742075	0.591406	17.212	17.202	17.114	17.385	17.33	16.29	15.971	16.492	17.657	16.764	-0.614	0.098	0.712
O35601	FYN-binding protein 1	Fyb1	90055.46	9	0	0.24251	0.454788	15.971	16.099	16.694	15.742	15.711	16.743	16.863	16.37	16.994	16.765	0.704	0.013	0.712
A0A217FL49;Q9D142	Uridine diphosphate glucose pyrophosphatase	Nudt14	23087.23;24443.73	1	0	0.199782	0.108046	19.179	15.771	16.214	17.443	16.075	20.345	14.974	20.199	14.955	16.765	0.511	0.719	0.911
E9Q1A0;G3X9L9;Q80YT7	Myomegalin	Pde4dip	272422.23;277507.72;250631.07	6	0.000, NA	0.770702	0.377933	16.475	16.547	16.183	16.715	15.969	17.952	17.766	15.991	15.744	16.771	0.467	0.367	0.778
Q8BMS4	Ubiquinone biosynthesis O-methyltransferase, mitochondrial	Coq3	40956.56	5	0	0.674184	0.195033	16.121	15.859	17.626	18.209	17.106	15.869	15.388	15.521	15.733	16.772	-1.127	0.066	0.712
G3UW60	MCG14773	Susd5	66803.18	4	0	0.319869	0.425397	16.601	16.945	17.165	14.112	15.523	16.37	16.53	15.105	17.227	16.773	0.332	0.635	0.885
E9Q8V6	DENN/MADD domain-containing 4A	Dennd4a	209302.04	4	0	0.0834904	0.644401	16.691	15.965	16.572	16.567	16.466	16.358	16.341	16.015	16.214	16.775	-0.112	0.547	0.849
Q8C013	Trophoblast glycoprotein-like	Tpbgl	41085.39	1	0	0.331527	0.31319	15.77	15.305	15.482	16.467	15.613	15.367	15.773	15.44	16.5	16.775	0.243	0.506	0.832
Q9JJ06	Glycoprotein-N-acetylgalactosamine 3-beta-galactosyltransferase 1	C1galt1	42304.14	1	0	0.068092	0.489188	17.13	16.364	15.159	17.101	16.985	15.87	17.566	15.431	17.396	16.775	0.06	0.917	0.98
A0A286YCI0;Q9JI78	Peptide-N(4)-(N-acetyl-beta-glucosaminyl)asparagine amidase	Ngly1	68134.08;74275.17	7	0.000, NA	0.583032	0.661157	18.041	17.855	18.065	17.782	17.653	17.118	17.004	18.105	16.276	16.777	-0.823	0.05	0.712
Q6P4T0	Autophagy-related protein 2 homolog A	Atg2a	210939.49	5	0	0.602315	0.819641	16.706	17.071	16.541	16.312	16.4	16.695	16.432	16.504	16.999	16.779	0.076	0.663	0.893
E9Q679;F6YRI7;Q91VB2	Calcium/calmodulin-dependent protein kinase type 1G;Calcium/calmodulin-dependent protein kinase type 1G (Fragment);Calcium/calmodulin-dependent protein kinase type 1G	Camk1g	41419.37;NA;53296.09	2	0	0.692495	0.870545	16.4	16.762	16.864	17.031	17.13	17.214	17.033	16.514	16.754	16.78	0.021	0.906	0.977
Q2TA57	Aspartate beta-hydroxylase domain-containing protein 1	Asphd1	38265.75	3	0	0.779963	0.214053	16.469	15.658	16.978	16.518	15.92	16.748	17	16.265	16.934	16.78	0.437	0.151	0.712
O54782	Epididymis-specific alpha-mannosidase	Man2b2	115609.6	3	0	0.347773	0.0731696	16.384	17.498	16.543	17.631	14.658	13.859	16.432	15.813	16.501	16.78	-0.666	0.401	0.79
D3YTQ4;O70628	Phosphodiesterase;High affinity cGMP-specific 3',5'-cyclic phosphodiesterase 9A	Pde9a	58859.92;61636.01	6	0	0.716782	0.0493147	18.006	17.762	18.077	17.553	17.293	17.888	17.811	17.943	16.89	16.782	-0.275	0.386	0.783
E9Q7N5;Q8C1C2;Q8R2Q4	Ribosome-releasing factor 2, mitochondrial;Ribosome-releasing factor 2, mitochondrial;Ribosome-releasing factor 2, mitochondrial	Gfm2	82026.07;60496.23;86108.67	6	0	0.382825	0.200579	17.32	17.019	16.945	17.402	16.858	17.139	17.15	17.312	16.784	16.785	-0.075	0.632	0.884
A0A0A6YWH2;Q9EQX4	Allograft inflammatory factor 1-like	Aif1l	15310.93;17023.77	4	0.000, NA	0.811431	0.471835	16.749	17.468	17.715	18.332	17.532	17.321	17.636	17.544	17.802	16.786	-0.141	0.661	0.892
O88843	Death domain-containing protein CRADD	Cradd	22655.96	1	0	0.459365	0.710596	16.244	15.136	17.218	14.836	16.915	15.701	15.876	16.023	16.395	16.787	0.087	0.872	0.964
Q3UH53	Protein sidekick-1	Sdk1	240305.61	6	0	0.796363	0.0611427	16.818	17.984	17.175	17.364	17.823	17.774	16.756	17.736	17.573	16.789	-0.107	0.74	0.92
E0CX80;P70274	Selenoprotein P (Fragment);Selenoprotein P	Selenop	20031.92;42705.63	2	0	0.911154	0.424517	14.919	16.753	16.408	17.188	18.187	17.037	16.143	15.861	15.727	16.79	-0.379	0.547	0.849
F6UK66;Q810U5	Coiled-coil domain-containing protein 50 (Fragment);Coiled-coil domain-containing protein 50	Ccdc50	NA;35321.49	5	0	0.45245	0.317636	16.758	16.848	16.895	17.036	17.331	16.489	16.706	16.337	16.752	16.791	-0.359	0.027	0.712
Q3U816;Q9Z2G9	Oxidoreductase HTATIP2	Htatip2	29965.56;26869.94	1	0	0.598358	0.744255	16.57	16.427	16.763	16.509	16.983	16.23	16.702	17.64	17.405	16.791	0.303	0.315	0.771
Q8R5I6	Glutathione S-transferase mu 4	Gstm4	25519.46	3	0	0.739468	0.222608	16.837	16.609	17.142	16.431	17.267	15.822	15.325	17.142	17.099	16.793	-0.421	0.335	0.771
E9PZW7;Q3USH1	Protein FAM196A	Fam196a	51859.51;46222.13	7	0.000, NA	0.229401	0.916942	17.264	17.338	17.349	17.31	17.15	16.861	16.963	17.189	17.045	16.794	-0.312	0.007	0.712
E9PWH3;E9QPX0;Q3TDW6;Q3TIZ5;Q9DBR4	Amyloid-beta A4 precursor protein-binding family B member 2	Apbb2	80600.66;83230.62;80430.45;82915.29;83200.59	2	0	0.801655	0.144521	17.555	17.336	17.87	17.658	16.909	16.979	17.232	17.936	16.85	16.795	-0.307	0.281	0.762
F7BE84	Ankyrin repeat domain 50 (Fragment)	Ankrd50	150859.97	3	0	0.085545	0.912536	16.643	17.859	17.105	16.579	16.679	17.655	18.119	17.135	17.585	16.797	0.485	0.181	0.719
Q99LB7	Sarcosine dehydrogenase, mitochondrial	Sardh	101682.27	4	0	0.803242	0.633049	16.844	15.934	16.142	15.253	16.186	17.323	18.174	15.65	17.948	16.803	1.108	0.074	0.712
Q8BWY7	Zinc transporter ZIP11	Slc39a11	35466.05	4	0	0.251853	0.157529	17.078	17.119	16.557	17.398	17.11	16.855	16.784	17.172	17.342	16.804	-0.061	0.739	0.92
A3KGJ7;E9Q5A8;Q60952	Centrosome-associated protein CEP250	Cep250	278970.39;278841.27;276814.1	17	0.000, NA	0.170979	0.718172	17.741	17.248	17.535	17.437	16.327	16.846	16.116	17.515	16.989	16.804	-0.404	0.26	0.749
Q60928	Glutathione hydrolase 1 proenzyme	Ggt1	61562.59	6	0	0.00240763	0.751035	21.208	17.388	17.449	17.596	17.135	17.216	17.047	17.006	17.153	16.805	-1.11	0.222	0.735
A0A0A0MQF5;Q8K2H2	OTU domain-containing protein 6B	Otud6b	37187.3;33758.19	3	0	0.171459	0.254423	17.897	17.77	16.797	16.39	16.512	17.128	18.833	17.318	19.366	16.805	0.817	0.216	0.734
A0A1W2P7Y1;B2RRF0;P35822	Receptor-type tyrosine-protein phosphatase kappa;Ptprk protein;Receptor-type tyrosine-protein phosphatase kappa	Ptprk	166011.72;163003.25;164185.63	11	0	0.60668	0.285486	18.14	17.591	17.808	18.791	19.096	17.449	16.829	18.076	17.07	16.807	-1.039	0.024	0.712
Q8R3K3	Pentatricopeptide repeat-containing protein 2, mitochondrial	Ptcd2	43843.5	3	0	0.177546	0.751532	15.7	17.177	18.119	18.028	17.651	17.154	17.172	17.832	17.604	16.808	-0.021	0.966	0.992
Q9JI39	ATP-binding cassette sub-family B member 10, mitochondrial	Abcb10	77188.03	13	0	0.514479	0.722109	17.986	18.08	18.166	17.996	18.281	17.614	17.673	18.601	17.15	16.808	-0.533	0.154	0.712
Q9D115	Zinc finger protein 706	Znf706	8497.82	1	0	0.726862	0.462884	16.689	16.063	16.569	15.22	17.135	18.25	17.601	16.785	17.458	16.808	1.045	0.041	0.712
D3Z0D9;Q9R022	DnaJ (Hsp40) homolog, subfamily C, member 12, isoform CRA_a (Fragment);DnaJ homolog subfamily C member 12	Dnajc12	13285.85;22852.59	1	0	0.736448	0.81606	17.542	18.337	17.601	18.104	17.192	17.57	17.57	18.382	17.967	16.814	-0.095	0.783	0.94
D3Z5I1;Q3UPF5	Zinc finger CCCH-type antiviral protein 1	Zc3hav1	112533.38;106687.55	3	0	0.115122	0.461332	16	13.811	16.161	16.932	16.69	16.521	16.348	16.298	16.502	16.815	0.578	0.358	0.775
G5E8Q0;P97412	Lysosomal trafficking regulator, isoform CRA_a;Lysosomal-trafficking regulator	Lyst	425324.14;425287.05	5	0	0.812466	0.7517	19.007	15.316	16	16.539	17.471	18.513	18.467	20.167	17.454	16.815	1.417	0.137	0.712
E9PWE9;P48025	Tyrosine-protein kinase;Tyrosine-protein kinase SYK	Syk	66066.28;71376.34	5	0	0.238179	0.235955	15.69	16.676	16.964	16.6	16.51	16.893	17.224	15.23	16.428	16.82	0.031	0.941	0.987
E9Q8J6	Phosphodiesterase	Pde8b	93641.49	48	0.000, NA	0.383317	0.236618	17.686	17.527	17.927	17.677	17.002	16.993	17.407	17.455	16.981	16.82	-0.433	0.063	0.712
P61809	Cyclin-dependent kinase 5 activator 1	Cdk5r1	34031.18	5	0	0.500971	0.931669	17.834	16.885	17.654	17.601	17.361	17.061	15.792	18.067	14.788	16.825	-0.96	0.166	0.714
Q6PCN3	Tau-tubulin kinase 1	Ttbk1	141613.1	11	0	0.718988	0.0187251	17.044	17.499	16.998	16.776	17.135	16.691	16.628	15.645	16.873	16.827	-0.558	0.071	0.712
Q8R3S2	Tetraspanin-33	Tspan33	31550.18	3	0	0.966413	0.612055	17.841	17.562	18.032	18.299	18.728	17.335	18.276	18.439	15.599	16.829	-0.797	0.209	0.734
P63089	Pleiotrophin	Ptn	18868.9	3	0	0.659107	0.323767	15.965	15.107	14.821	15.317	16.603	16.888	17.25	17.64	17.566	16.829	1.672	0.004	0.712
G5E8R8;Q6P5G6	UBX domain-containing protein 7	Ubxn7	54812.25;52164.26	3	0	0.484467	0.247036	17.002	16.816	16.499	15.806	16.583	16.821	16.924	17.393	17.187	16.83	0.489	0.079	0.712
O88738;S4R1L5;S4R2P8	Baculoviral IAP repeat-containing protein 6	Birc6	532170.13;529323.76;530662.47	24	0.000, NA	0.00130423	0.798297	20.401	17.679	17.544	17.599	17.797	17.795	17.792	18.691	17.446	16.831	-0.493	0.461	0.81
Q8BS35	Alkylglycerol monooxygenase	Agmo	51777.93	2	0	0.434211	0.709615	18.36	18.547	18.438	17.979	18.316	18.502	17.836	19.146	17.064	16.832	-0.452	0.361	0.776
Q60720	Cytochrome b561	Cyb561	27821.75	1	0	0.522232	0.674088	16.603	17.035	18.549	17.643	18.702	16.069	14.676	18.465	14.387	16.833	-1.62	0.104	0.712
A2CG49	Kalirin	Kalrn	337000.09	10	0	0.721026	0.286022	17.564	17.076	17.358	17.114	16.542	16.969	16.72	17.726	16.509	16.835	-0.179	0.525	0.839
P03958	Adenosine deaminase	Ada	39991.64	2	0	0.539803	0.661237	16.796	16.633	17.205	16.106	17.251	17.253	16.632	17.067	16.698	16.845	0.101	0.688	0.9
Q9D7N3	28S ribosomal protein S9, mitochondrial	Mrps9	44929.38	13	0	0.416837	0.481322	17.989	17.733	18.225	18.305	17.116	17.77	17.233	17.756	16.4	16.848	-0.672	0.085	0.712
A2AJ92;A2AJ95;A2AJ96;F6TKU5;Q99NF2	NMDA receptor synaptonuclear-signaling and neuronal migration factor;NMDA receptor synaptonuclear-signaling and neuronal migration factor;NMDA receptor synaptonuclear-signaling and neuronal migration factor;NMDA receptor synaptonuclear-signaling and neuronal migration factor;NMDA receptor synaptonuclear signaling and neuronal migration factor	Nsmf	57289.02;53950.48;56554.42;57459.23;60293.43	3	0	0.92143	0.707487	16.698	17.123	17.396	17.343	17.772	17.107	17.03	17.342	17.04	16.852	-0.192	0.362	0.777
A0A0R4J0H5;A0A140T8R4;Q6S5C2	N-acetylglucosamine-1-phosphotransferase subunit gamma	Gnptg	34108.84;34890.75;34168.87	9	0.000, NA	0.474717	0.602877	16.745	16.877	16.944	17.629	17.218	17.216	17.573	17.217	16.941	16.853	0.077	0.712	0.907
B2RXQ6;Q8BNJ6	Neto2 protein;Neuropilin and tolloid-like protein 2	Neto2	58662.99;59367.85	8	0	0.377995	0.14046	17.122	16.441	18.052	17.998	16.81	17.04	17.024	17.472	16.837	16.853	-0.239	0.514	0.835
D3Z2R5	Selenoprotein N	Selenon	62492.16	3	0	0.130193	0.340256	16.459	16.997	17.149	16.411	18.697	17.356	17.685	16.519	17.691	16.854	0.078	0.875	0.965
Q7TSI3	Serine/threonine-protein phosphatase 6 regulatory subunit 1	Ppp6r1	94527.23	10	0	0.847702	0.0672826	16.336	15.837	17.114	16.561	16.578	16.693	16.34	16.851	16.779	16.854	0.218	0.377	0.783
Q8VHK1	Caskin-2	Caskin2	126779.03	9	0	0.0698586	0.786593	14.354	16.563	16.375	16.511	15.741	14.831	15.695	14.478	16.274	16.855	-0.282	0.654	0.89
E9Q1T6;E9Q711	Low density lipoprotein receptor-related protein 3	Lrp3	85067.1;83001.87	5	0	0.651498	0.0389065	15.537	16.388	16.812	16.751	17.278	16.782	17.169	16.773	18.007	16.855	0.564	0.171	0.715
A0A0D9SEG8;E9QJS7;E9QMJ5;Q9DC42;Q9Z0M6	Adhesion G protein-coupled receptor E5;Adhesion G protein-coupled receptor E5;Adhesion G protein-coupled receptor E5;Adhesion G protein-coupled receptor E5;CD97 antigen	Adgre5;Adgre5;Adgre5;Adgre5;Cd97	80418.25;90428.38;85642.1;80202.99;90413.37	2	0	0.895623	0.846614	17.293	17.611	17.424	17.556	17.461	17.384	17.124	17.702	17.859	16.855	-0.084	0.679	0.897
A0A087WSU2;Q8K310	Matrin-3 (Fragment);Matrin-3	Matr3	42479.76;94630.31	3	0	0.353087	0.914769	17.436	16.054	16.585	16.039	16.677	17.461	17.006	17.202	17.227	16.855	0.592	0.082	0.712
Q8K440	ATP-binding cassette sub-family A member 8-B	Abca8b	183039.12	4	0	0.185761	0.222146	18.006	17.241	17.214	17.585	18.039	17.52	17.551	17.75	16.935	16.861	-0.293	0.278	0.76
Q8VC30	Triokinase/FMN cyclase	Tkfc	59691.06	6	0	0.0597569	0.142901	16.743	17.601	17.707	17.593	17.407	17.149	16.3	17.02	16.972	16.866	-0.549	0.043	0.712
P23953	Carboxylesterase 1C	Ces1c	61055.77	5	0	0.951561	0.288454	17.405	17.045	17.797	18.13	17.712	17.275	16.989	16.971	17.641	16.867	-0.469	0.08	0.712
Q99L20	Glutathione S-transferase theta-3	Gstt3	27403.14	2	0	0.22566	0.455198	17.895	17.864	15.362	14.426	17.176	18.044	17.953	17.149	17.679	16.871	0.995	0.237	0.737
Q3UEB3	Poly(U)-binding-splicing factor PUF60	Puf60	60248.9	5	0	0.959578	0.0713213	17.732	17.022	17.925	18.546	17.362	17.213	16.877	17.116	16.858	16.873	-0.73	0.045	0.712
P55144	Tyrosine-protein kinase receptor TYRO3	Tyro3	96208.14	2	0	0.183582	0.991279	12.423	15.524	16.715	17.177	16.058	16.146	16.55	15.736	17.397	16.874	0.961	0.328	0.771
A2ASI5	Sodium channel protein	Scn3a	220880.23	118	0.000, NA	0.365833	0.220147	17.32	17.205	17.556	17.816	16.244	16.588	16.71	17.522	16.481	16.875	-0.393	0.264	0.751
P32067	Lupus La protein homolog	Ssb	47756.46	4	0	0.192245	0.439739	15.284	15.422	16.157	16.175	15.575	16.054	15.428	15.383	15.051	16.882	0.037	0.924	0.983
Q8BM92	Cadherin-7	Cdh7	87201.53	3	0	0.10554	0.574601	17.67	17.419	17.818	17.605	16.59	16.48	16.932	17.248	16.962	16.883	-0.52	0.08	0.712
Q8VC85	U6 snRNA-associated Sm-like protein LSm1	Lsm1	15236.48	2	0	0.249568	0.147657	18.579	17.85	18.012	17.761	17.645	17.859	17.682	17.998	16.918	16.884	-0.501	0.125	0.712
Q61017	Guanine nucleotide-binding protein G(I)/G(S)/G(O) subunit gamma-T2	Gngt2	7802	2	0	0.88445	0.923153	18.49	17.759	17.552	16.566	17.403	17.323	16.682	17.703	17.218	16.884	-0.392	0.311	0.769
Q3TPR7	Transmembrane protein 184C	Tmem184c	60043.33	1	0	0.536861	0.114994	16.383	16.812	17.002	16.235	17.862	16.878	17.837	14.709	17.812	16.888	-0.034	0.96	0.992
Q3LAC4	Phosphatidylinositol 3,4,5-trisphosphate-dependent Rac exchanger 2 protein	Prex2	181717.43	14	0	0.465584	0.502553	17.643	17.343	17.023	17	17.386	17.776	17.589	17.318	16.817	16.89	-0.001	0.996	0.999
Q91YY2	Beta-1,4-galactosyltransferase 3	B4galt3	44084.13	3	0	0.0566206	0.952194	16.938	16.957	17.229	16.954	17.043	17.099	17.451	17.925	16.095	16.891	0.068	0.836	0.953
Q91WR3	Activating signal cointegrator 1 complex subunit 2	Ascc2	85652.63	2	0	0.98029	0.0144805	15.235	16.067	16.235	15.756	16.919	16.342	16.421	16.597	13.875	16.895	-0.016	0.98	0.995
A0A1D5RLS2;A0A1D5RM23;Q9CQF3	Cleavage and polyadenylation-specificity factor subunit 5 (Fragment);Cleavage and polyadenylation-specificity factor subunit 5;Cleavage and polyadenylation specificity factor subunit 5	Nudt21	19632.75;25197.33;26240.28	3	0	0.0990274	0.743952	17.858	17.411	17.892	17.511	17.918	17.784	17.079	17.457	17.472	16.896	-0.38	0.085	0.712
Q8BG19	Transmembrane and TPR repeat-containing protein 4	Tmtc4	82962.62	10	0	0.460937	0.706223	17.885	17.591	18.37	18.247	17.506	17.616	16.904	18.14	16.381	16.896	-0.733	0.082	0.712
E0CYM0;G5E8L3	N-acetyltransferase 8 (GCN5-related) family member 4;MCG128680, isoform CRA_a	Nat8f4	15289.71;25499.85	1	0	0.00308739	0.232509	18.064	17.825	17.904	15.489	18.135	18.389	17.909	18.224	17.005	16.898	0.202	0.743	0.921
E9Q6P9;O88427	Voltage-dependent T-type calcium channel subunit alpha-1H	Cacna1h	261299.86;262029.59	5	0.000, NA	0.446989	0.515529	15.784	16.837	16.48	16.399	16.558	16.712	16.174	16.54	16.73	16.898	0.199	0.38	0.783
Q80U30	Protein CLEC16A	Clec16a	116232.18	7	0	0.51413	0.497103	16.144	16.405	17.506	16.457	16.892	17.064	16.886	16.76	16.784	16.901	0.198	0.461	0.809
E0CX98;E0CXR0;E0CZE8;Q9D2C7	Bax inhibitor 1 (Fragment);Bax inhibitor 1 (Fragment);Bax inhibitor 1 (Fragment);Bax inhibitor 1	Tmbim6	26221.28;22397.66;3805.45;26477.62	2	0	0.95101	0.0175536	17.775	17.095	17.393	18.366	17.881	17.966	16.975	22.431	16.56	16.901	0.465	0.696	0.902
Q8BJA2	Solute carrier family 41 member 1	Slc41a1	54927.97	2	0	0.840273	0.296378	18.104	18.456	18.954	17.825	18.212	17.273	16.941	17.945	17.319	16.902	-1.034	0.005	0.712
Q921L8	Polypeptide N-acetylgalactosaminyltransferase 11	Galnt11	69201.38	5	0	0.410795	0.476531	16.78	16.428	17.676	17.164	16.419	16.74	16.593	17.547	16.403	16.905	-0.056	0.861	0.961
B1AXN9;P18654	Non-specific serine/threonine protein kinase;Ribosomal protein S6 kinase alpha-3	Rps6ka3	80669.53;83693.9	3	0	0.148755	0.696604	16.762	16.687	15.996	16.254	16.698	16.215	16.378	15.43	17.09	16.907	-0.075	0.827	0.95
P14733	Lamin-B1	Lmnb1	66785.59	6	0	0.512862	0.878693	17.971	16.879	17.103	16.71	17.28	18.048	17.329	17.545	16.041	16.91	-0.014	0.974	0.993
D3Z2J4;D3Z632;Q64362	AKT-interacting protein	Aktip	32941.81;29214.62;32941.81	3	0	0.483778	0.763586	17.544	17.949	17.938	17.329	16.869	17.271	17.03	17.605	16.176	16.91	-0.527	0.13	0.712
P97379	Ras GTPase-activating protein-binding protein 2	G3bp2	54088.06	11	0	0.432835	0.517494	16.511	16.228	17.777	17.633	16.825	16.549	16.661	17.245	17.343	16.913	-0.053	0.883	0.968
Q8BHI4	Kelch repeat and BTB domain-containing protein 3	Kbtbd3	69550.97	3	0	0.0711292	0.112617	18.209	17.962	17.934	16.814	16.802	16.136	16.347	18.225	16.401	16.922	-0.738	0.168	0.715
G3X8R2;Q80VJ2	Steroid receptor RNA activator 1 (Fragment);Steroid receptor RNA activator 1	Sra1	NA;25557.03	2	0	0.161844	0.586883	16.686	16.24	16.969	16.94	15.224	16.244	16.113	16.216	15.637	16.922	-0.186	0.644	0.886
Q8BT51	Cytochrome c oxidase assembly factor 4 homolog, mitochondrial	COA4	10135.18	3	0	0.0527053	0.43943	16.093	16.254	17.767	17.565	16.205	16.241	16.003	16.547	16.938	16.923	-0.246	0.57	0.86
D3YXP6;Q9D1G2	Phosphomevalonate kinase	Pmvk	17942.53;21915.79	4	0.000, NA	0.115021	0.251998	16.441	16.043	16.622	16.71	16.709	16.433	16.466	17.654	16.761	16.924	0.343	0.224	0.735
Q9CQB7	LYR motif-containing protein 1	Lyrm1	14223.62	2	0	0.308889	0.390179	16.286	17.374	17.987	17.273	17.953	17.169	16.909	17.374	17.483	16.925	-0.203	0.565	0.857
A2A9S7;E4W7Y4;Q09LZ8	Cytosolic carboxypeptidase 6;CCP6;Cytosolic carboxypeptidase 6	Agbl4	40015.57;57064.87;62209.66	4	0	0.200977	0.793255	17.036	16.642	16.648	16.862	15.823	16.842	17.659	17.133	16.539	16.927	0.418	0.173	0.715
Q99N69	Leupaxin	Lpxn	43478.29	1	0	0.355879	0.291522	18.046	18.314	17.877	18.003	17.237	17.779	17.632	17.566	16.575	16.928	-0.599	0.077	0.712
Q8K070	Sterile alpha motif domain-containing protein 14	Samd14	45101.82	10	0	0.460402	0.763305	16.056	16.898	16.031	16.524	15.831	16.685	16.305	15.23	17.443	16.931	0.251	0.572	0.861
Q8BJ64	Choline dehydrogenase, mitochondrial	Chdh	66414.51	9	0	0.432433	0.741624	17.59	17.092	17.449	17.13	17.718	17.34	16.108	17.583	16.405	16.932	-0.522	0.14	0.712
Q6PDJ6	F-box only protein 42	Fbxo42	77776.58	2	0	0.801475	0.744918	13.923	15.556	15.998	17.279	16.309	15.811	16.732	15.154	16.299	16.933	0.373	0.579	0.865
Q6NZR5	Superkiller viralicidic activity 2-like (S. cerevisiae)	Skiv2l	137523.97	11	0	0.173576	0.153835	18.154	17.834	17.759	17.799	16.977	17.588	17.486	17.758	15.766	16.934	-0.598	0.195	0.727
Q8C4B4	Protein unc-119 homolog B	Unc119b	28302.8	3	0	0.562002	0.129851	17.412	17.256	17.525	16.963	16.516	16.862	16.282	16.767	16.309	16.935	-0.503	0.061	0.712
Q9D0E3	LysM and putative peptidoglycan-binding domain-containing protein 1	Lysmd1	24813.7	6	0	0.103491	0.633176	18.238	17.88	18.11	17.907	16.971	17.674	17.509	18.072	16.822	16.935	-0.419	0.23	0.735
Q7TSF4	Leucine-rich repeat-containing protein 75A	Lrrc75a	37573.95	4	0	0.204297	0.678173	17.436	17.726	17.272	17.979	15.918	17.069	17.386	17.181	17.058	16.938	-0.14	0.72	0.911
Q8BG02	Serine/threonine-protein phosphatase 2A 55 kDa regulatory subunit B gamma isoform	Ppp2r2c	51461.9	4	0	0.581305	0.191102	18.391	17.738	17.97	18.029	17.904	18.08	17.933	18.243	17.081	16.938	-0.351	0.277	0.76
Q920Q6	RNA-binding protein Musashi homolog 2	Msi2	36938.61	6	0	0.731419	0.976647	17.393	17.012	17.207	17.549	17.4	17.092	16.669	17.594	16.086	16.939	-0.436	0.159	0.714
Q8BNE1	TRPM8 channel-associated factor 1	Tcaf1	102735.4	2	0	0.0647726	0.802456	16.565	15.709	16.569	16.547	16.055	17	17.354	16.548	17.501	16.939	0.78	0.012	0.712
Q99N92	39S ribosomal protein L27, mitochondrial	Mrpl27	15944.58	2	0	0.689796	0.0166582	21.489	20.124	20.232	16.878	18.975	16.81	16.844	20.438	20.195	16.943	-1.293	0.293	0.766
Q62356	Follistatin-related protein 1	Fstl1	34553.91	2	0	0.616968	0.415662	18.762	17.079	18.513	17.439	18.167	17.438	17.793	18.7	17.032	16.945	-0.41	0.389	0.785
P57080	Ubiquitin carboxyl-terminal hydrolase 25	Usp25	121420.09	4	0	0.181332	0.0265597	17.763	17.731	16.847	16.798	17.381	17.054	16.646	16.913	18.463	16.945	-0.099	0.803	0.944
Q3V1K7;Q8BXB6	Solute carrier organic anion transporter family member;Solute carrier organic anion transporter family member 2B1	Slco2b1	75582.27;74531.04	7	0	0.16401	0.934191	15.42	15.439	16.746	16.67	16.211	16.008	17.001	16.536	17.581	16.946	0.717	0.102	0.712
P18181	CD48 antigen	Cd48	27383.41	2	0	0.982044	0.672972	16.843	16.115	16.598	16.431	17.056	16.849	16.753	16.322	17.626	16.949	0.291	0.308	0.768
Q8BFR2	Follistatin-related protein 5	Fstl5	95815.78	5	0	0.115122	0.174153	15.377	16.521	16.283	16.52	16.136	15.93	16.656	15.801	16.881	16.95	0.276	0.415	0.796
D3Z4S3	Putative peptidyl-tRNA hydrolase PTRHD1	Ptrhd1	16036.77	3	0	0.204837	0.856531	14.024	16.57	17.824	17.615	16.515	16.791	16.672	16.581	17.139	16.95	0.317	0.666	0.894
Q8BJM7	S-adenosyl-L-methionine-dependent tRNA 4-demethylwyosine synthase	Tyw1	81599.07	2	0	0.0743361	0.126825	14.617	16.742	16.6	16.441	17.136	16.006	17.168	15.843	16.946	16.957	0.277	0.609	0.875
F2Z3X3;Q8R3V6	CUE domain-containing protein 1	Cuedc1	34406.2;42779.64	4	0.000, NA	0.994809	0.372524	16.487	16.932	16.792	16.655	16.711	16.769	16.404	16.24	16.906	16.965	-0.058	0.729	0.917
D3YYY8	Rho guanine nucleotide exchange factor (GEF) 26	Arhgef26	97388.43	2	0.000134807	0.761939	0.502015	17.285	19.723	20.181	18.027	19.083	18.917	19.161	18.032	19.5	16.967	-0.345	0.637	0.886
Q8VHK9	ATP-dependent RNA helicase DHX36	Dhx36	113883.36	4	0	0.30133	0.153863	17.173	17.273	16.778	17.103	17.095	16.926	17.072	17.086	17.434	16.967	0.013	0.92	0.982
A2AB59	Rho GTPase-activating protein 27	Arhgap27	97048.58	3	0	0.923852	0.244733	16.13	16.514	16.935	17.594	16.99	16.178	16.158	15.962	17.446	16.969	-0.29	0.463	0.81
Q9WVL3	Solute carrier family 12 member 7	Slc12a7	119481.3	4	0	0.143574	0.532231	16.681	16.642	16.701	16.824	17.089	17.475	17.582	18.394	17.229	16.97	0.742	0.034	0.712
B2RXR6;E9QNQ2	Serine/threonine-protein phosphatase 6 regulatory ankyrin repeat subunit B	Ankrd44	107385.14;109346.35	14	0.000, NA	0.621517	0.129526	17.018	17.174	17.176	16.368	17.697	17.429	17.137	17.411	16.969	16.97	0.097	0.697	0.902
Q8BYY4	Tetratricopeptide repeat protein 39B	Ttc39b	70293.19	7	0	0.785081	0.797227	16.557	17.055	17.184	16.94	16.87	16.921	16.85	17.343	16.541	16.971	0.004	0.982	0.995
Q8BM88	Cathepsin O	Ctso	34723.43	2	0	0.508967	0.205389	14.988	17.805	17.167	17.368	16.067	15.852	16.093	16.27	18.45	16.972	0.048	0.946	0.988
Q0HA38	Tetratricopeptide repeat protein 21B	Ttc21b	150794.63	4	0	0.0337862	0.800282	15.883	15.77	16.824	15.839	16.882	17.466	16.216	16.76	16.949	16.974	0.633	0.086	0.712
D3YWS7;F6SJM7;Q8R2K1	Fucose mutarotase;Fucose mutarotase (Fragment);Fucose mutarotase	Fuom	14790.39;17359.08;16804.8	3	0	0.22925	0.913463	17.275	15.554	17.528	16.975	16.839	16.844	16.648	17.505	16.348	16.975	0.03	0.941	0.987
A2AF28;A2AF34;A2AF35;E9PZF7	MCG115034, isoform CRA_c;Solute carrier family 25, member 53 (Fragment);Solute carrier family 25, member 53 (Fragment);Solute carrier family 25, member 53	Slc25a53	38997.27;25918.83;20920.01;34409.75	2	0	0.272185	0.41539	16.767	16.911	17.664	17.272	16.826	16.659	16.848	17.494	16.985	16.976	-0.096	0.673	0.894
Q8JZX9	Cdc42 effector protein 2	Cdc42ep2	22997.12	3	0	0.765337	0.967352	17.844	17.515	17.476	17.695	17.633	17.158	17.564	17.381	17.83	16.977	-0.251	0.181	0.719
Q7TMJ8;Z4YN57	Phosphoinositide-3-kinase-interacting protein 1;Phosphoinositide-3-kinase-interacting protein 1 (Fragment)	Pik3ip1	28567.27;28025.67	3	0	0.648438	0.990471	15.615	15.895	16.897	17.247	16.642	16.815	16.261	16.592	17.237	16.977	0.317	0.397	0.789
Q9JHP7	KDEL motif-containing protein 1	Kdelc1	57985.32	7	0	0.64124	0.154936	17.374	16.731	17.727	17.254	17.573	17.085	16.745	16.72	16.764	16.982	-0.473	0.048	0.712
A0A2I3BS41;Q8K0M3;Q9R1Z8	Vinexin;Sorbs3 protein;Vinexin	Sorbs3	80373.69;76711.71;82348.91	4	0	0.168813	0.0188132	18.083	17.048	17.711	16.946	17.073	16.95	16.86	17.645	16.822	16.984	-0.32	0.273	0.758
Q8BFX3	BTB/POZ domain-containing protein KCTD3	Kctd3	88861.85	7	0	0.322794	0.300996	16.885	17.06	17.506	17.792	16.966	16.848	17.026	17.128	17.557	16.985	-0.133	0.55	0.85
Q9JI11	Serine/threonine-protein kinase 4	Stk4	55541.14	5	0	0.679213	0.851539	17.653	17.792	17.39	17.419	17.258	17.772	17.118	18.085	16.312	16.988	-0.247	0.483	0.82
Q5DTK1	Chondroitin sulfate synthase 3	Chsy3	100098.98	6	0	0.504752	0.346534	17.495	17.742	16.717	17.626	17.108	16.908	17.521	17.638	16.728	16.988	-0.181	0.506	0.832
D3Z641;P62080	Tetraspanin;Tetraspanin-5	Tspan5	22461.82;30337.11	1	0	0.185092	0.785785	16.469	17.77	14.707	14.676	17.527	18.14	17.557	16.773	17.717	16.989	1.205	0.149	0.712
Q9D8Z1	Activating signal cointegrator 1 complex subunit 1	Ascc1	41279.82	1	0	0.178683	0.75118	17.764	17.186	17.569	17.075	17.086	17.345	17	17.74	16.686	16.989	-0.184	0.444	0.802
Q05CH9;Q5XPI3	E3 ubiquitin-protein ligase RNF123 (Fragment);E3 ubiquitin-protein ligase RNF123	Rnf123	140649.62;148651.72	9	0	0.590698	0.545255	17.445	17.002	17.052	17.678	17.219	16.927	17.013	17.173	16.632	16.989	-0.332	0.067	0.712
Q6A058	Armadillo repeat-containing X-linked protein 2	Armcx2	81035.6	5	0	0.172418	0.828892	16.743	16.3	17.084	17.089	16.959	16.067	16.631	16.622	17.275	16.997	-0.116	0.657	0.891
D3Z2W0;E9QM75;Q9WUU8	TNFAIP3-interacting protein 1	Tnip1	72938.4;72951.15;73050.29	2	0	0.8407	0.0177327	17.019	17.828	17.416	16.299	15.523	17.698	17.03	20.704	17.632	16.997	1.195	0.183	0.722
Q8BH18	Transmembrane protein 117	Tmem117	60356.14	4	0	0.312628	0.641083	17.029	17.015	17.073	17.3	17.159	17.721	16.744	16.935	17.333	16.999	0.031	0.869	0.964
Q9R0D8	WD repeat-containing protein 54	Wdr54	35612.61	5	0	0.878749	0.997824	19.091	18.36	18.395	18.631	17.961	18.018	18.269	18.945	17.655	17.003	-0.51	0.216	0.734
Q922E6	FAST kinase domain-containing protein 2, mitochondrial	Fastkd2	78948.17	4	0	0.925547	0.840861	17.823	17.039	17.141	17.468	16.748	18.357	17.901	17.891	17.448	17.007	0.477	0.146	0.712
Q8K2F8	Protein LSM14 homolog A	Lsm14a	50546.03	6	0	0.906144	0.947068	16.919	17.241	17.607	18.056	17.327	16.565	17.319	17.242	17.705	17.008	-0.262	0.357	0.775
Q9CWD3	Nucleoside diphosphate-linked moiety X motif 17	Nudt17	32680.56	2	0.00342511	0.262892	0.951194	15.962	15.926	17.121	16.116	15.507	17.579	16.028	16.538	15.625	17.011	0.43	0.357	0.775
P20918	Plasminogen	Plg	90807.91	2	0	0.997464	0.46933	17.049	16.604	17.495	17.219	17.854	16.667	17	16.387	15.94	17.017	-0.642	0.059	0.712
E9Q3M0;Q62432	Mothers against decapentaplegic homolog;Mothers against decapentaplegic homolog 2	Smad2	48683.32;52266.06	3	0	0.733646	0.0309326	17.079	16.507	16.452	15.99	16.264	15.83	15.917	16.999	16.911	17.018	0.077	0.82	0.947
Q3TRG0	Gene model 1604B, (NCBI)	Gm1604b	12751.12	1	0	0.708942	0.488041	19.356	18.406	18.827	18.917	17.595	18.456	18.018	18.789	16.76	17.019	-0.812	0.143	0.712
Q80UK0	SEC14 domain and spectrin repeat-containing protein 1	Sestd1	79376.34	4	0	0.89344	0.095259	16.942	16.333	17.33	18.027	17.302	15.13	17.105	17.533	15.046	17.022	-0.819	0.219	0.734
Q9D9H8	UPF0565 protein C2orf69 homolog	NA	41689.21	7	0	0.334882	0.878274	17.495	16.782	17.367	17.006	16.749	17.036	16.414	17.535	16.78	17.023	-0.122	0.621	0.882
Q3UF25	Store-operated calcium entry regulator STIMATE	Stimate	32499.91	1	0.000537346	0.972444	0.0542534	16.441	17.029	18.704	17.908	17.35	17.518	17.041	17.55	16.959	17.025	-0.268	0.54	0.846
A3KFX0	Cytosolic 5'-nucleotidase 1A	Nt5c1a	40678.13	6	0	0.288849	0.730743	17.91	18.156	18.072	17.419	17.489	17.547	17.344	17.659	17.36	17.025	-0.422	0.056	0.712
O70146	Dual specificity testis-specific protein kinase 1	Tesk1	68051.91	4	0	0.195997	0.793342	16.689	17.377	17.469	16.691	16.952	17.065	16.714	17.135	17.462	17.026	0.045	0.833	0.952
H7BWY4;Q811D0	Disks large homolog 1	Dlg1	96891.84;100119.59	42	0	0.38607	0.269096	16.294	15.902	17.519	17.517	16.757	14.805	15.919	14.564	16.939	17.029	-0.946	0.166	0.714
O70145	Neutrophil cytosol factor 2	Ncf2	59485.34	5	0	0.748221	0.569185	17.096	17.097	16.868	16.529	17.694	17.123	16.736	16.792	17.508	17.03	-0.019	0.939	0.986
Q9CZ16	Transmembrane protein 178A	Tmem178a	33081.54	2	0	0.72723	0.138084	17.676	18.78	19.205	16.914	18.519	18.702	18.624	18.496	17.988	17.031	-0.051	0.924	0.983
B1AYL0;E9PW82;F8VPQ7;Q62205	Sodium channel protein;Sodium channel protein;Sodium channel protein;Sodium channel protein type 9 subunit alpha	Scn9a	224667.32;224654.27;225087.09;225812.55	3	0	0.62733	0.363768	17.254	16.848	15.951	16.292	17.055	17.608	16.512	14.608	17.926	17.033	0.057	0.931	0.985
Q99LJ1	Tissue alpha-L-fucosidase	Fuca1	52280.64	3	0	0.980219	0.399238	16.973	17.204	17.38	17.881	16.387	16.696	17.104	17.965	16.526	17.038	-0.099	0.784	0.94
Q80X81	Acetyl-Coenzyme A acetyltransferase 3	Acat3	41469.93	2	0	0.685372	0.909705	17.755	17.249	16.879	16.805	17.428	16.78	17	17.29	17.183	17.039	-0.165	0.434	0.801
Q8BSL7	ADP-ribosylation factor 2	Arf2	20745.81	1	0	0.82495	0.4826	19.191	18.308	19.737	18.228	17.475	19.19	17.76	19.721	16.681	17.039	-0.51	0.499	0.828
P60191	Regulating synaptic membrane exocytosis protein 4	Rims4	29329.41	1	0.000134807	0.00886996	0.0337148	19.873	16.561	17.081	16.844	17.049	16.477	16.066	19.851	16.537	17.04	-0.288	0.761	0.928
Q91Y74	CMP-N-acetylneuraminate-beta-galactosamide-alpha-2,3-sialyltransferase 4	St3gal4	38058.36	2	0	0.0343243	0.570902	17.159	17.86	17.397	16.962	13.96	17.515	16.51	18.832	17.405	17.041	0.793	0.354	0.774
Q3TCT4	Ectonucleoside triphosphate diphosphohydrolase 7	Entpd7	68974.09	2	0	0.91854	0.390043	16.807	17.177	18.217	18.765	17.769	17.808	18.089	16.692	14.775	17.049	-0.865	0.248	0.744
D3Z1Z0;Q9Z0V8	Mitochondrial import inner membrane translocase subunit Tim17-A (Fragment);Mitochondrial import inner membrane translocase subunit Tim17-A	Timm17a	9936.48;18111.61	2	0	0.556859	0.605448	15.43	15.66	15.675	16.46	16.099	15.893	16.032	16.526	16.825	17.05	0.601	0.072	0.712
Q80W68	Kin of IRRE-like protein 1	Kirrel1	87176.19	2	0	0.652688	0.00293997	16.874	18.293	17.819	17.347	17.009	18.358	17.069	16.952	16.909	17.05	-0.201	0.612	0.877
F8VPZ3	Ubiquitin-specific peptidase 32	Usp32	181732.79	10	0	0.433532	0.971273	18.545	17.635	18.004	17.932	16.446	17.862	17.435	18.249	16.432	17.052	-0.306	0.534	0.842
Q5MJS3	Extracellular serine/threonine protein kinase FAM20C	Fam20c	65765.9	5	0	0.215489	0.947605	17.963	18.805	18.878	17.318	19.025	17.68	17.807	18.389	17.473	17.055	-0.717	0.111	0.712
Q8BQU3	Succinate dehydrogenase assembly factor 3, mitochondrial	Sdhaf3	14468.42	2	0	0.575593	0.386854	17.487	17.62	16.762	15.905	16.966	16.815	17.07	15.943	17.477	17.055	-0.076	0.854	0.959
Q3UFT3	GRB2-associated and regulator of MAPK protein	Garem1	97250.25	5	0	0.991195	0.274745	17.499	17.939	17.163	17.659	17.403	17.84	17.351	17.327	17.033	17.057	-0.211	0.31	0.769
E9PUE0;Q8K1L6	RIKEN cDNA 1190005I06 gene;Uncharacterized protein C16orf74 homolog	1190005I06Rik;	11870.38;8286.31	1	0	0.777916	0.152426	16.858	16.979	16.47	17.262	17.065	16.35	16.252	17.037	16.859	17.059	-0.215	0.351	0.773
Q8CIH9	Amidophosphoribosyltransferase	Ppat	57403.06	3	0	0.659867	0.548503	18.521	18.055	17.954	17.552	18.003	17.718	17.435	18.386	17.419	17.067	-0.412	0.169	0.715
Q99NF3	Centrosomal protein of 41 kDa	Cep41	41441.67	5	0	0.0865673	0.254234	17.372	18.133	18.053	16.368	18.176	18.618	18.516	17.836	17.152	17.068	0.218	0.659	0.892
E9Q3A7	Cadherin 19, type 2	Cdh19	87260.19	1	0	0.179713	0.935076	16.655	16.481	17.208	18.789	16.204	16.735	15.375	16.225	17.57	17.069	-0.472	0.45	0.805
Q8C0Y0	Serine/threonine-protein phosphatase 4 regulatory subunit 4	Ppp4r4	99480.86	8	0	0.413696	0.65387	17.707	17.244	17.566	17.05	17.111	17.351	16.859	17.604	16.782	17.072	-0.202	0.344	0.771
Q9D3A8	Carboxyl-terminal PDZ ligand of neuronal nitric oxide synthase protein	Nos1ap	55873.35	5	0	0.091474	0.465252	17.531	16.934	16.788	17.589	16.867	16.877	17.014	17.781	17.464	17.074	0.1	0.687	0.9
F6SVV1;P62082	40S ribosomal protein S7	Gm9493;Rps7	21882.54;22126.85	6	0	0.348465	0.441439	19.846	19.079	19.886	18.946	17.769	19.341	18.949	19.797	17.511	17.078	-0.57	0.411	0.794
Q6XPS7	L-threonine aldolase	Tha1	43496	2	0	0.874542	0.435297	17.576	17.234	16.898	16.757	17.158	16.335	15.102	17.266	16.399	17.079	-0.688	0.15	0.712
Q8R1I2	Gastrin-releasing peptide	Grp	15658.7	2	0	0.212842	0.0495905	17.377	16.946	17.205	16.954	16.072	16.338	16.387	17.169	16.293	17.08	-0.257	0.411	0.794
A0A0R4J0B4;Q99KK2	Cytidine monophospho-N-acetylneuraminic acid synthetase;N-acylneuraminate cytidylyltransferase	Cmas	48029.91;48057.97	5	0	0.544397	0.2041	16.782	16.328	17.527	17.432	17.192	17.451	17.08	17.465	16.916	17.082	0.147	0.577	0.863
E9Q446;Q9QZR0	E3 ubiquitin-protein ligase RNF25	Rnf25	51098.36;51226.53	4	0	0.358576	0.538559	17.686	18.502	18.334	17.075	18.242	17.697	17.645	17.425	17.401	17.083	-0.517	0.124	0.712
Q9JMG7	Hepatoma-derived growth factor-related protein 3	Hdgfl3	22430.54	3	0	0.837696	0.116394	16.757	16.846	18.042	17.302	16.247	16.422	16.417	16.97	17.18	17.084	-0.224	0.538	0.845
Q8VE18;Q99LS6	Protein SMG8;1200011M11Rik protein (Fragment)	Smg8	109666.76;30172.71	1	0	0.118241	0.870515	15.94	14.958	15.93	16.184	16.324	16.036	15.384	15.959	16.661	17.085	0.358	0.375	0.783
Q9JJE7	Fatty acid desaturase 3	Fads3	51469.35	1	0	0.532786	0.032124	14.885	15.501	15.271	16.649	16.397	14.046	17.173	16.102	17.107	17.085	0.562	0.442	0.802
Q8C3F2	Constitutive coactivator of PPAR-gamma-like protein 2	Fam120c	119717.97	7	0	0.598082	0.00379307	17.221	17.003	17.716	17.597	17.522	16.838	13.619	17.166	17.353	17.085	-1	0.23	0.735
E9QNZ2;Q7TPV2	E3 ubiquitin-protein ligase DZIP3	Dzip3	138020.72;138020.72	7	0.000, NA	0.0789692	0.917189	17.194	17.101	20.196	16.117	17.26	16.75	16.305	17.549	16.635	17.087	-0.709	0.372	0.782
Q6I6G8	E3 ubiquitin-protein ligase HECW2	Hecw2	176234.59	16	0	0.447843	0.55836	17.946	17.295	18.151	17.706	17.318	17.976	17.778	18.557	17.02	17.088	0	0.999	0.999
Q8BNJ3	Nicotinamide/nicotinic acid mononucleotide adenylyltransferase 2	Nmnat2	34504.68	5	0	0.269186	0.730521	17.576	17.291	17.705	17.904	16.393	17.092	17.284	17.407	16.767	17.088	-0.246	0.426	0.8
E9PYK7;P68500	Contactin-5	Cntn5	98345.49;120746.28	7	0.000, NA	0.891928	0.254066	16.967	17.257	16.993	16.72	17.124	16.538	16.701	16.411	16.507	17.092	-0.362	0.044	0.712
O35310	Heparan sulfate glucosamine 3-O-sulfotransferase 1	Hs3st1	35899.38	2	0	0.91003	0.951658	17.02	16.818	17.263	17.369	17.077	17.283	17.464	16.589	16.869	17.093	-0.05	0.792	0.943
Q9Z0S6	Claudin-10	Cldn10	24694.63	2	0	0.0609798	0.0501681	16.949	16.918	16.36	16.779	16.983	17.187	17.309	14.796	15.143	17.095	-0.492	0.427	0.8
Q7TSG1	Centrosomal protein of 120 kDa	Cep120	112579.03	3	0	0.00851404	0.625905	16.562	16.37	16.687	18.315	16.359	16.008	16.403	16.979	16.774	17.096	-0.207	0.639	0.886
D3YU56;E9QP59;Q9WU40	Inner nuclear membrane protein Man1	Lemd3	102598.33;100165.51;100306.64	5	0	0.0959125	0.701201	16.365	15.857	17.182	15.881	16.01	16.135	16.451	16.243	16.748	17.096	0.275	0.394	0.789
O70194	Eukaryotic translation initiation factor 3 subunit D	Eif3d	63988.73	12	0	0.16326	0.411337	20.323	17.487	18.433	17.56	18.387	18.245	17.576	20.289	16.619	17.096	-0.473	0.58	0.866
O88454	Potassium channel subfamily K member 4	Kcnk4	43051.56	1	0	0.967601	0.607472	16.575	15.518	18.046	17.232	16.832	15.801	15.924	17.562	16.589	17.097	-0.246	0.657	0.891
A0A0J9YU92;Q8VDH1	F-box only protein 21 (Fragment);F-box only protein 21	Fbxo21	NA;72172.67	7	0	0.611935	0.213072	18.147	17.912	17.969	17.746	17.721	17.465	17.41	17.583	17.451	17.097	-0.498	0.002	0.712
B2KF35;P47811	Mitogen-activated protein kinase;Mitogen-activated protein kinase 14	Mapk14	29637.19;41287.24	2	0	0.574524	0.859849	17.248	17.043	17.367	17.129	17.081	17.243	16.931	17.334	17.021	17.098	-0.048	0.624	0.882
Q9D7V9	N-acylethanolamine-hydrolyzing acid amidase	Naaa	40074.9	4	0	0.265715	0.819765	18.028	17.315	16.398	18.014	17.62	16.97	17.657	17.499	16.659	17.104	-0.297	0.426	0.8
Q9CXL1	Transmembrane protein 50A	Tmem50a	17495.29	3	0	0.126269	0.740191	17.669	17.262	14.22	17.021	16.519	14.757	15.652	16.866	16.226	17.105	-0.417	0.592	0.868
A2AF81;F6S1R2;Q8N9S3	Activator of 90 kDa heat shock protein ATPase homolog 2 (Fragment);Activator of 90 kDa heat shock protein ATPase homolog 2 (Fragment);Activator of 90 kDa heat shock protein ATPase homolog 2	Ahsa2	22402.6;NA;37648.16	2	0	0.949992	0.606352	17.724	17.636	17.839	17.682	17.485	17.782	17.446	17.683	17.58	17.109	-0.153	0.286	0.764
Q8BJL0	SWI/SNF-related matrix-associated actin-dependent regulator of chromatin subfamily A-like protein 1	Smarcal1	100840.26	3	0	0.0369408	0.491286	17.93	17.939	17.846	17.089	17.006	17.095	17.632	17.291	16.334	17.111	-0.469	0.156	0.714
Q8R4P9	Multidrug resistance-associated protein 7	Abcc10	163735.24	5	0	0.395821	0.0961527	15.448	15.874	16.471	16.47	16.178	16.173	15.832	15.975	15.736	17.112	0.078	0.811	0.946
P21614	Vitamin D-binding protein	Gc	53600.33	2	0	0.812044	0.599575	15.766	15.202	16.994	16.361	15.622	15.233	14.01	16.139	10.816	17.113	-1.327	0.298	0.766
Q9R1T2	SUMO-activating enzyme subunit 1	Sae1	38620.08	6	0	0.164682	0.135424	14.78	14.272	16.371	16.366	15.994	15.76	15.307	15.206	17.019	17.118	0.525	0.406	0.792
Q6DFW0	Guanine nucleotide exchange C9orf72 homolog	NA	54277.57	7	0	0.304811	0.423113	18.408	18.158	18.322	17.617	17.426	17.787	17.806	18.239	17.184	17.12	-0.359	0.248	0.744
Q1LZI2	Putative thiamine transporter SLC35F3	Slc35f3	46924.24	3	0	0.469999	0.662498	15.497	17.12	16.638	16.418	16.807	16.591	16.492	15.698	17.309	17.121	0.147	0.719	0.911
Q5QNQ6	Oxysterol-binding protein 2	Osbp2	101353.43	5	0	0.00791025	0.774908	16.6	17.732	17.813	17.589	17.752	17.691	18.001	17.887	17.44	17.126	0.132	0.648	0.887
Q8BUY9	Geranylgeranyl transferase type-1 subunit beta	Pggt1b	42354.18	1	0.000134807	0.231626	0.42011	17.938	17.122	17.959	16.645	18.15	18.305	17.175	17.776	18.605	17.126	0.235	0.586	0.867
Q9CUS9	Signal peptide peptidase-like 3	Sppl3	42260.56	3	0	0.31866	0.667194	13.458	14.163	18.091	17.16	16.921	16.958	17.854	15.661	16.805	17.128	0.923	0.385	0.783
F7BAB2	Transmembrane protein 132B	Tmem132b	119326.87	8	0	0.348957	0.407191	17.431	17.132	17.76	17.747	16.994	16.53	16.546	17.563	16.811	17.13	-0.497	0.084	0.712
Q91Y82	Kallikrein 6, isoform CRA_a	Klk6	28328.87	3	0	0.520471	0.215465	14.835	16.37	14.88	15.724	15.364	17.959	15.145	11.902	17.086	17.13	0.41	0.732	0.918
O35710	Nocturnin	Noct	48300.9	3	0	0.609761	0.173053	17.51	16.707	16.601	17.845	17.064	16.777	16.385	18.427	16.671	17.133	-0.067	0.881	0.967
E9PVB5	Tetratricopeptide repeat protein 17	Ttc17	135520.82	11	0	0.154636	0.388996	15.958	17.333	16.545	17.258	17.199	17.191	16.739	17.012	17.035	17.133	0.164	0.581	0.866
Q5ND52	rRNA methyltransferase 3, mitochondrial	Mrm3	46795.94	1	0	0.339202	0.343626	17.851	17.458	17.86	16.84	16.429	17.629	18.084	17.095	18.258	17.134	0.352	0.371	0.781
Q5SUA5	Unconventional myosin-Ig	Myo1g	117226.99	4	0	0.455122	0.556303	16.581	16.611	16.441	16.797	16.788	16.902	17.076	17.413	17.111	17.134	0.484	0.002	0.712
A0A1L1STF4;Q6GU68	Immunoglobulin superfamily-containing leucine-rich repeat protein (Fragment);Immunoglobulin superfamily containing leucine-rich repeat protein	Islr	16401;45614.98	5	0	0.650538	0.250347	17.978	17.525	18.089	18.451	18.069	18.483	18.262	17.393	17.422	17.134	-0.284	0.386	0.783
B1AVZ0	Uracil phosphoribosyltransferase homolog	Uprt	34277.93	7	0	0.0916555	0.441233	15.905	17.152	17.352	17.561	17.103	16.852	17.125	16.686	16.891	17.138	-0.076	0.812	0.946
P22907	Porphobilinogen deaminase	Hmbs	39344.38	2	0	0.859695	0.41119	14.774	15.371	16.368	16.085	15.8	16.422	16.258	16.697	16.198	17.141	0.864	0.036	0.712
F8WHV1;Q9D187	Mitotic spindle-associated MMXD complex subunit MIP18	Fam96b	15003.47;17666.97	1	0	0.0497951	0.999989	17.779	17.399	17.381	17.271	17.273	17.554	17.345	17.935	16.76	17.141	-0.073	0.748	0.923
Q8BGV8	Mitochondrial dynamics protein MID51	Mief1	51184.06	4	0	0.573031	0.0535884	16.83	16.996	16.952	16.839	16.769	14.827	16.578	16.919	16.631	17.145	-0.457	0.329	0.771
Q8BSE0	Regulator of microtubule dynamics protein 2	Rmdn2	47016.08	4	0	0.139664	0.504874	17.655	17.688	17.136	17.103	17.27	17.443	17.544	17.041	16.44	17.146	-0.247	0.321	0.771
Q8C0T5	Signal-induced proliferation-associated 1-like protein 1	Sipa1l1	197031.05	16	0	0.581715	0.514993	17.327	17.522	17.354	17.585	17.477	17.286	17.422	17.317	17.407	17.149	-0.137	0.085	0.712
Q80YQ8	Protein RMD5 homolog A	Rmnd5a	43992.54	4	0	0.347929	0.761666	17.12	17.02	17.819	17.166	16.764	17.544	17.203	17.239	16.874	17.15	0.024	0.909	0.977
O70472	Transmembrane protein 131	Tmem131	204650.79	10	0	0.0716409	0.830658	18.006	19.588	19.373	17.723	19.515	18.537	17.955	18.947	17.947	17.15	-0.734	0.187	0.724
E9Q4F9;Q9QWW1	Homer protein homolog 2	Homer2	33384.97;40570.16	4	0.000, NA	0.205953	0.0130325	17.42	17.155	17.32	17.4	17.447	17.319	17.325	18.954	17.522	17.152	0.306	0.409	0.792
Q8BFQ2	Transmembrane protein 229B	TMEM229B	19560.8	2	0	0.790971	0.290867	16.662	16.804	17.074	17.093	17.447	15.987	17.109	17.503	16.906	17.154	-0.084	0.78	0.938
P58771;Q8BSH3	Tropomyosin alpha-1 chain	Tpm1	32680.55;32698.58	2	0	0.88499	0.130557	18.4	18.611	18.962	18.685	19.192	17.901	17.318	18.948	17.362	17.155	-1.033	0.031	0.712
Q9WU63	Heme-binding protein 2	Hebp2	23062.57	2	0	0.399152	0.513201	17.349	17.297	17.691	17.217	17.608	16.264	16.966	16.958	18.165	17.156	-0.331	0.351	0.773
D6RGQ0;E9Q8H9;E9Q8I0;P06909	Complement factor H	Cfh	125048.48;134737.71;141271.16;139137.57	6	0.000, NA	0.445718	0.878923	17.077	17.112	16.936	17.772	17.49	17.532	17.959	16.944	17.679	17.156	0.177	0.48	0.82
Q59J91;Q8K1B9	Polypeptide N-acetylgalactosaminyltransferase;Polypeptide N-acetylgalactosaminyltransferase 18	Galnt18	69567.55;71096.31	3	0	0.4317	0.783912	17.45	17.696	17.698	19.94	15.961	18.492	16.254	16.911	18.098	17.156	-0.367	0.642	0.886
A2AMS2;A2AMS3;Q03249	Galactose-1-phosphate uridylyltransferase	Galt	40894.7;41235.13;43232.17	1	0	0.623592	0.930212	17.442	16.129	17.792	18.235	16.463	16.183	14.72	18.044	16.684	17.158	-0.654	0.367	0.778
P28352	DNA-(apurinic or apyrimidinic site) lyase	Apex1	35490.41	4	0	0.192289	0.702321	16.228	18.64	16.318	17.908	18.26	16.878	17.245	17.331	17.115	17.158	-0.325	0.556	0.853
Q8K352	SAM and SH3 domain-containing protein 3	Sash3	41608.52	3	0	0.337246	0.264283	17.659	16.98	17.156	16.92	17.994	18.949	17.614	17.13	16.679	17.16	0.164	0.723	0.913
B1ASK8;Q6P073	Ubiquitin-conjugating enzyme E2 J2	Ube2j2	30291.88;28954.32	3	0	0.220194	0.701756	17.518	17.583	17.283	16.206	16.489	16.57	17.345	17.819	17.676	17.162	0.299	0.428	0.801
Q8BL06	Inactive ubiquitin carboxyl-terminal hydrolase 54	Usp54	176663.78	7	0	0.743157	0.447804	17.144	17.419	18.161	17.855	17.453	17.586	17.924	17.64	17.19	17.163	-0.106	0.658	0.892
D3Z065;Q8R087	Beta-1,4-galactosyltransferase 7 (Fragment);Beta-1,4-galactosyltransferase 7	B4galt7	25767.15;37754.27	2	0	0.552318	0.0435635	19.826	17.653	19.011	18.062	17.398	17.693	17.467	19.839	17.802	17.164	-0.397	0.561	0.855
Q9JJC9	Homocysteine-responsive endoplasmic reticulum-resident ubiquitin-like domain member 2 protein	Herpud2	44501.49	2	0	0.517968	0.94409	17.617	16.76	17.24	17.869	17.667	17.105	17.353	16.929	17.552	17.166	-0.21	0.382	0.783
Q9DAY5	UPF0669 protein C6orf120 homolog	NA	20944.62	1	0	0.30009	0.349684	16.792	16.758	16.533	17.47	17.669	15.858	16.85	16.155	17.025	17.167	-0.433	0.237	0.736
Q62087	Serum paraoxonase/lactonase 3	Pon3	39351.18	5	0	0.384896	0.0334284	17.54	16.609	17.16	17.213	17.253	17.08	17.105	17.292	17.878	17.167	0.149	0.501	0.83
Q91Y09	Protocadherin alpha C2	Pcdhac2	109492.06	6	0	0.919517	0.703991	17.229	16.458	16.753	17.009	16.042	16.709	16.595	17.014	16.968	17.169	0.192	0.442	0.802
A0A087WR50;A0A087WS56;A0A087WSN6;B7ZNJ1;B9EHT6;P11276;Q3UHL6	Fibronectin	Fn1	262842.3;249552.45;253011.52;239721.66;250297.45;272538.1;260128.23	3	0	0.350552	0.583714	17.191	17.933	16.749	16.996	17.175	16.915	17.211	16.832	17.346	17.172	-0.114	0.624	0.882
Q8BHC9	Alpha-(1,3)-fucosyltransferase 11	Fut11	55532.76	6	0	0.649885	0.0642997	18.452	18.147	18.6	17.923	18.056	18.219	18.193	18.147	17.819	17.172	-0.325	0.209	0.734
E9PY46;E9Q682	Intraflagellar transport protein 140 homolog;Intraflagellar transport protein 140 homolog (Fragment)	Ift140	165874.62;138700.7	4	0	0.314259	0.304869	17.063	17.341	17.325	17.751	17.044	17.301	16.986	17.322	16.636	17.173	-0.221	0.254	0.746
P59672;Q3UHP6	Ankyrin repeat and SAM domain-containing protein 1A;Ankyrin repeat and SAM domain containing 1	Anks1a;Anks1	125242.31;129565.35	4	0	0.69502	0.691158	17.771	17.897	18.11	18	18.142	17.914	16.567	17.589	17.526	17.173	-0.63	0.049	0.712
A0A1D5RLN6	RIKEN cDNA 2900026A02 gene	2900026A02Rik	43215.36	3	0	0.983139	0.331004	16.574	17.346	17.069	17.586	16.922	16.459	17.081	16.496	16.754	17.173	-0.306	0.216	0.734
A0A2I3BRK6;Q9JIX0	Transcription and mRNA export factor ENY2	Eny2	10983.9;11528.61	1	0	0.254389	0.354507	17.273	17.198	17.302	17.297	17.144	17.071	17.596	17.352	17.055	17.178	0.008	0.943	0.987
Q3UF75;Q9EPC1	Alpha-parvin	Parva	38361.22;42329.8	7	0.000, NA	0.16528	0.36981	19.027	18.613	18.809	17.666	17.634	18.449	17.279	19.119	17.618	17.179	-0.421	0.401	0.79
Q69ZN6	N-acetylglucosamine-1-phosphotransferase subunits alpha/beta	Gnptab	140983.75	14	0	0.150674	0.882197	19.454	16.852	17.25	17.858	17.112	17.631	17.29	18.37	16.649	17.181	-0.281	0.624	0.882
Q61500	Integral membrane protein 2A	Itm2a	29691.43	2	0	0.213785	0.844747	16.742	17.738	17.943	17.662	17.507	18.035	17.553	17.553	17.825	17.183	0.111	0.671	0.894
E9Q9N7;Q5RKR3	Immunoglobulin superfamily-containing leucine-rich repeat protein 2;Immunoglobulin superfamily containing leucine-rich repeat protein 2	Islr2	84339.42;79758.36	8	0	0.906978	0.325772	17.575	17.802	17.757	18.008	18.157	17.614	17.567	17.012	17.487	17.185	-0.487	0.014	0.712
A6H8H5	Potassium voltage-gated channel subfamily B member 2	Kcnb2	102335.81	6	0	0.36526	0.628391	18.055	17.734	18.07	17.375	18.203	18.396	17.688	17.787	17.311	17.185	-0.214	0.437	0.802
Q8VEL0	Motile sperm domain-containing protein 1	Mospd1	24074.1	2	0	0.960214	0.0127991	17.482	16.792	16.954	16.407	17.262	17.195	17.106	17.122	17.618	17.185	0.266	0.251	0.745
Q5DU31	Interactor protein for cytohesin exchange factors 1	Ipcef1	45812.29	1	0	0.923821	0.642714	18.913	17.973	17.149	17.774	16.684	16.622	17.512	18.539	17.364	17.193	-0.252	0.622	0.882
A0A0R4J0T4;O88351;Q5D0E0	Inhibitor of nuclear factor kappa-B kinase subunit beta;Inhibitor of nuclear factor kappa-B kinase subunit beta;Ikbkb protein	Ikbkb	84387.61;86690.23;86786.18	6	0	0.421979	0.0228425	16.3	17.24	17.053	16.881	17.347	17.448	17.223	16.198	17.304	17.193	0.109	0.717	0.91
O08747	Netrin receptor UNC5C	Unc5c	103062.73	15	0	0.0550313	0.848571	17.956	17.342	17.417	17.526	17.409	17.109	17.184	17.337	17.041	17.196	-0.357	0.028	0.712
G3X942	Polypeptide N-acetylgalactosaminyltransferase	Galnt9	68706.57	14	0.000, NA	0.147926	0.326772	18.631	18.715	16.316	16.317	17.419	16.883	16.748	16.546	18.057	17.202	-0.393	0.531	0.84
Q60841	Reelin	Reln	387495.21	9	0	0.685606	0.659637	16.746	17.428	18.028	17.777	17.463	17.704	17.648	17.006	17.387	17.202	-0.099	0.708	0.906
B1AUN2;B1AUN3;Q3UKV0	Eukaryotic translation initiation factor 2B, subunit 3;Eukaryotic translation initiation factor 2B, subunit 3;Eukaryotic translation initiation factor 2B, subunit 3	Eif2b3	50488.59;45065.35;49801.91	12	0	0.119325	0.221569	17.767	16.841	16.967	17.147	16.806	17.178	17.424	17.009	16.326	17.203	-0.077	0.771	0.932
Q9JLM9	Growth factor receptor-bound protein 14	Grb14	60572.96	2	0	0.422054	0.983193	17.148	18.245	18.07	17.242	17.791	17.882	17.728	17.557	17.43	17.205	-0.139	0.597	0.869
Q8BTI9	Phosphatidylinositol 4,5-bisphosphate 3-kinase catalytic subunit beta isoform	Pik3cb	121710.72	11	0	0.0985878	0.136252	19.304	17.816	17.195	16.927	17.198	17.755	17.574	18.825	17.238	17.206	0.031	0.953	0.989
P70158	Acid sphingomyelinase-like phosphodiesterase 3a	Smpdl3a	49857.89	4	0	0.0538533	0.00141691	17.225	17.11	17.189	17.066	16.612	17.171	17.232	16.201	17.141	17.206	-0.05	0.833	0.952
Q9D3P9	Neurotensin/neuromedin N	Nts	19607.68	2	0	0.0463252	0.000570439	19.595	19.343	19.229	18.166	19.388	19.101	19.219	19.2	19.175	17.207	-0.364	0.463	0.81
P08030	Adenine phosphoribosyltransferase	Aprt	19723.92	4	0	0.0904705	0.427892	19.302	19.239	19.208	18.718	18.633	19.093	19.069	19.53	18.215	17.209	-0.397	0.406	0.792
Q6ZPT1	Kelch-like protein 9	Klhl9	69399.59	3	0	0.407068	0.173087	18.987	18.503	17.779	17.213	17.255	17.519	17.513	17.555	18.211	17.21	-0.346	0.406	0.792
D3YYR5;D3Z5U5;Q9Z256;Q9Z257	p2X purinoceptor 4;P2X purinoceptor;P2X purinoceptor;P2X purinoceptor	P2rx4	38139.63;41323.38;40308.25;43492	4	0	0.134429	0.366324	19.159	17.294	17.134	17.811	17.543	17.207	17.089	17.339	17.336	17.211	-0.552	0.202	0.733
Q61010	E3 ubiquitin-protein ligase DTX1	Dtx1	68119.35	4	0	0.0454574	0.882282	15.157	16.396	16.916	16.883	16.726	16.732	16.425	16.197	17.003	17.213	0.298	0.457	0.808
E9PV24	Fibrinogen alpha chain	Fga	87429.26	9	0	0.0722951	0.988308	17.95	17.433	17.348	17.355	18.749	18.181	18.005	18.647	17.758	17.213	0.194	0.604	0.872
Q9JKF1	Ras GTPase-activating-like protein IQGAP1	Iqgap1	188742.37	10	0	0.0931414	0.0524339	17.873	17.031	18.097	17.783	18.025	17.579	17.701	19.079	17.532	17.215	0.059	0.879	0.967
Q80Y55	BSD domain-containing protein 1	Bsdc1	46952.65	4	0	0.296825	0.532577	15.318	16.375	17.304	16.916	17.361	17.976	17.186	16.242	18.135	17.218	0.697	0.207	0.734
Q9Z1F9	SUMO-activating enzyme subunit 2	Uba2	70568.87	4	0	0.714999	0.968024	16.896	18.729	17.676	18.335	17.162	17.365	17.468	17.412	17.559	17.225	-0.354	0.366	0.778
A2A8Z1;E9PXZ2;E9Q6C1;F6UHR6	Oxysterol-binding protein-related protein 9;Oxysterol-binding protein;Oxysterol-binding protein;Oxysterol-binding protein	Osbpl9	83109.47;81730.06;73904.29;81091.02	12	0	0.611971	0.792796	17.772	18.088	17.981	18.192	17.719	18.047	17.648	18.184	17.725	17.226	-0.185	0.369	0.78
Q640N2	ADP-ribosylation factor-like protein 13B	Arl13b	48143.55	2	0	0.67978	0.119343	14.831	15.074	15.926	16.03	16.732	16.531	16.978	15.438	17.19	17.227	0.955	0.081	0.712
Q9D826	Peroxisomal sarcosine oxidase	Pipox	43846.61	4	0	0.275081	0.804689	17.743	16.661	16.549	16.804	17.474	17.294	17.182	16.891	17.484	17.229	0.17	0.535	0.843
D3YWY4;D3YZL8;D3Z6T4;H7BX09;H7BX90;Q6GQT7;Q925T6	Glutamate receptor-interacting protein 1	Grip1	116049.22;120273.78;120354.94;114369.02;114265.11;120458.86;122057.89	4	0.000, NA	0.535287	0.421988	17.114	17.173	16.825	17.352	16.78	16.684	16.65	17.146	15.92	17.23	-0.323	0.259	0.749
Q6PAM1	Alpha-taxilin	Txlna	62368.74	4	0	0.636799	0.609948	17.893	18.207	16.233	17.674	16.962	16.862	16.854	15.301	19.025	17.231	-0.339	0.64	0.886
Q8BH27	Multiple epidermal growth factor-like domains protein 9	Megf9	62831.24	4	0	0.826266	0.236973	18.002	17.815	19.76	19.003	17.105	17.739	17.004	18.539	17.193	17.233	-0.795	0.19	0.724
A2TJV2	Paralemmin-3	Palm3	78788.33	7	0	0.313704	0.953549	17.424	16.603	17.626	17.502	16.875	17.297	17.396	17.345	17.175	17.234	0.083	0.699	0.903
K3W4Q5	Family with sequence similarity 186, member A	Fam186a	331482.52	2	0	0.857995	0.0513718	17.671	17.358	16.407	16.747	18.609	17.776	18.278	14.601	17.891	17.237	-0.202	0.8	0.944
Q3U9D6	Exocyst complex component	Exoc6	93286.99	6	0	0.979313	0.168937	18.06	17.097	17.515	17.41	17.687	17.764	17.74	17.682	17.547	17.241	0.041	0.831	0.952
O08583	THO complex subunit 4	Alyref	26939.98	4	0	0.427765	0.843016	19.159	17.344	17.059	17.799	17.913	17.47	17.837	18.301	17.02	17.242	-0.281	0.531	0.84
Q9ERC8	Down syndrome cell adhesion molecule homolog	Dscam	222268.41	3	0	0.325221	0.16594	16.472	16.923	17.319	17.311	17.479	16.702	17.232	17.223	17.494	17.243	0.078	0.737	0.919
Q8K0H1	Multidrug and toxin extrusion protein 1	Slc47a1	61641.98	4	0	0.598614	0.0472039	16.197	16.35	16.823	16.498	17.316	16.94	17.093	15.44	17.448	17.243	0.196	0.648	0.887
F8WHU9;Q62384	Zinc finger protein ZPR1 (Fragment);Zinc finger protein ZPR1	Zpr1	NA;50714.96	3	0	0.130034	0.706792	16.863	16.938	17.315	17.429	16.919	16.82	16.731	17.627	17.054	17.244	0.002	0.991	0.998
A2A5R8;A2A5S3;Q9DBE7	Double-stranded RNA-binding protein Staufen homolog 1	Stau1	53746.52;54855.85;54166.04	5	0	0.0113127	0.211023	17.792	17.718	17.747	17.645	17.027	17.705	17.758	17.62	17.148	17.244	-0.091	0.644	0.886
Q9Z2D6	Methyl-CpG-binding protein 2	Mecp2	52307.48	6	0	0.500522	0.371908	17.589	17.1	16.268	16.63	17.642	17.201	17.047	17.009	17.183	17.248	0.092	0.752	0.924
P21761	Thyrotropin-releasing hormone receptor	Trhr	44559.42	2	0	0.62275	0.8732	15.943	17.191	16.579	16.798	17.001	16.279	16.9	17.035	18.042	17.252	0.399	0.299	0.766
D3Z795;Q9JK23	Proteasome assembly chaperone 1	Psmg1	30540.22;33104.17	2	0	0.908531	0.366715	19.378	18.724	17.922	17.356	18.081	18.416	18.158	18.546	18.017	17.253	-0.214	0.622	0.882
Q8VBT9	Tether containing UBX domain for GLUT4	Aspscr1	59795.7	6	0	0.473234	0.382535	18.937	18.191	18.609	18.272	18.082	18.271	18.006	18.642	17.237	17.255	-0.536	0.142	0.712
Q3TB82	Pleckstrin homology domain-containing family F member 1	Plekhf1	31157.55	2	0	0.257678	0.995159	17.653	16.971	15.935	17.669	17.114	16.647	16.989	17.765	17.456	17.255	0.154	0.69	0.9
Q8BJS4	SUN domain-containing protein 2	Sun2	81605.4	9	0	0.349958	0.182593	17.111	17.023	17.039	17.409	17.22	16.589	16.569	16.447	17.755	17.256	-0.237	0.409	0.792
Q3UM18	Large subunit GTPase 1 homolog	Lsg1	73156.54	5	0	0.662774	0.398052	17.987	17.023	17.007	16.159	16.484	16.96	16.938	17.074	17.063	17.257	0.126	0.708	0.906
Q9CRB0	Sorting nexin-24	Snx24	19652.63	2	0	0.426075	0.197436	14.535	15.367	16.886	18.08	14.826	17.817	17.635	15.988	17.212	17.257	1.243	0.148	0.712
Q3TC93	HCLS1-binding protein 3	Hs1bp3	43691.3	4	0	0.00703939	0.0540359	16.282	16.918	16.869	16.969	16.872	16.316	16.247	16.12	17.279	17.259	-0.138	0.648	0.887
Q9D125	28S ribosomal protein S25, mitochondrial	Mrps25	19920.36	5	0	0.795526	0.469254	17.16	17.595	17.339	16.99	17.707	17.319	17.415	17.067	17.437	17.26	-0.058	0.709	0.906
Q3U5C7	Prickle-like protein 1	Prickle1	94131.02	3	0.000134807	0.831449	0.142274	16.473	13.31	14.831	16.974	15.448	17.904	16.155	16.168	15.991	17.26	1.289	0.132	0.712
Q7TMC8	L-fucose kinase	Fuk	119267.32	7	0	0.0127554	0.0523101	17.271	17.273	17.332	17.426	16.524	17.348	16.497	17.505	17.269	17.26	0.011	0.965	0.992
Q80U04	E3 ubiquitin-protein ligase Praja-2	Pja2	77957.8	2	0	0.112702	0.479427	16.451	17.023	17.379	17.309	17.417	16.055	17.235	17.015	17.801	17.261	-0.042	0.904	0.977
Q9ESK9	RB1-inducible coiled-coil protein 1	Rb1cc1	182349.94	20	0	0.475149	0.395694	17.229	17.098	17.067	17.177	17.418	17.05	17.012	17.12	17.076	17.261	-0.094	0.251	0.745
Q80YS3;Q8C2F6;Q9QZ09	Phtf1 protein;Putative homeodomain transcription factor 1;Putative homeodomain transcription factor 1	Phtf1	82002.24;80524.88;86779.44	4	0	0.0458878	0.00249826	15.818	16.051	16.646	19.507	16.68	17.332	17.407	15.804	17.447	17.261	0.11	0.886	0.971
Q7TNT2	Fatty acyl-CoA reductase 2	Far2	59166.93	3	0	0.802095	0.130265	16.919	16.78	17.44	17.893	17.3	17.265	18.082	18.071	17.666	17.266	0.404	0.171	0.715
Q9R190	Metastasis-associated protein MTA2	Mta2	75030.05	2	0	0.130066	0.798409	15.774	15.871	15.583	17.1	16.091	15.328	16.594	16.748	18.933	17.267	0.89	0.219	0.734
E9Q4X2	UDP-glucose glycoprotein glucosyltransferase 2	Uggt2	172766.17	4	0	0.987804	0.191138	16.498	16.356	16.89	16.178	16.668	16.064	16.381	17.51	16.146	17.267	0.156	0.65	0.887
Q8QZT2	Centriole, cilia and spindle-associated protein	Ccsap	28378.61	7	0	0.0472237	0.988273	15.583	17.644	17.681	17.601	16.872	16.731	16.937	16.076	17.732	17.268	-0.128	0.801	0.944
E9Q9J4;Q6ZQB6	Inositol hexakisphosphate and diphosphoinositol-pentakisphosphate kinase 2	Ppip5k2	140367.82;128426.7	7	0	0.426597	0.0323771	17.597	16.938	17.641	17.537	17.976	17.316	17.183	18.192	17.063	17.268	-0.134	0.625	0.882
A2AUR3;Q60866	Phosphotriesterase-related protein (Fragment);Phosphotriesterase-related protein	Pter	35855.02;39218.13	5	0	0.24522	0.10409	18.506	18.078	18.482	17.389	18.13	18.014	17.734	19.659	17.768	17.269	-0.028	0.953	0.989
A2A8U2	Transmembrane protein 201	Tmem201	72499.66	4	0	0.508577	0.328401	17.065	17.505	16.484	17.061	17.169	16.425	17.172	16.375	17.624	17.269	-0.084	0.785	0.94
Q8BNI4	Derlin-2	Derl2	27639.5	2	0.000134807	0.117225	0.226401	19.166	19.145	18.435	18.179	18.302	18.185	18.092	18.505	17.252	17.272	-0.784	0.046	0.712
P61460;Q6GQV2	GATOR complex protein DEPDC5;DEP domain containing 5	Depdc5	180378.8;171759.38	6	0	0.989226	0.351062	17.559	17.206	17.018	16.551	16.916	17.088	17.271	17.346	16.909	17.272	0.127	0.517	0.836
A2AHW8;Q3V0G7	GTPase-activating Rap/Ran-GAP domain-like protein 3	Garnl3	111001.91;115436.96	10	0.000, NA	0.871448	0.480951	18.235	18.032	17.414	17.102	17.625	17.755	17.408	17.098	17.278	17.275	-0.319	0.218	0.734
O88811	Signal transducing adapter molecule 2	Stam2	57454.51	7	0	0.970855	0.563581	17.815	17.385	17.528	17.615	17.267	17.307	17.066	17.558	16.555	17.275	-0.37	0.102	0.712
A0A087WQ04;F6UND7;P08103	Tyrosine-protein kinase;Tyrosine-protein kinase;Tyrosine-protein kinase HCK	Hck	59129.36;59111.33;59129.36	6	0	0.726791	0.391091	17.77	17.478	18.449	18.28	17.847	18.559	18.266	18.184	16.672	17.276	-0.173	0.676	0.895
P36898	Bone morphogenetic protein receptor type-1B	Bmpr1b	56944.48	4	0	0.535823	0.757646	18.736	17.549	18.364	17.85	17.446	17.737	17.308	18.424	16.802	17.279	-0.479	0.228	0.735
O08967	Cytohesin-3	Cyth3	46279.58	4	0	0.0236863	0.222379	18.161	17.845	18.173	17.814	17.83	17.957	17.427	18.165	17.398	17.28	-0.319	0.152	0.712
Q810A7	ATP-dependent RNA helicase DDX42	Ddx42	101964.94	1	0.00263783	0.616021	0.208008	15.979	17.141	16.841	17.686	15.815	15.361	16.979	14.976	16.82	17.281	-0.409	0.505	0.832
A0A0R4J0R1;O70404	Vesicle-associated membrane protein 8	Vamp8	11435.33;11451.33	3	0	0.118002	0.558867	16.853	17.072	17.768	17.893	17.922	17.008	18.102	17.587	18.037	17.283	0.102	0.75	0.924
P70372	ELAV-like protein 1	Elavl1	36168.98	1	0	0.503685	0.289099	17.999	17.626	17.737	17.024	17.589	17.528	17.684	17.798	16.581	17.284	-0.22	0.438	0.802
E9Q7A5;E9Q8R5;Q99JY4	TraB domain-containing protein (Fragment);TraB domain-containing protein;TraB domain-containing protein	Trabd	26323.48;36071.8;42189.08	3	0	0.285808	0.0170656	17.82	17.771	16.899	17.65	18.113	17.568	17.302	18.306	17.281	17.285	-0.102	0.727	0.916
E9PX89;E9Q705;Q8CEI1	BolA-like protein 3	Bola3	15231.62;10828.63;12228.25	2	0	0.386613	0.225791	15.417	17	15.787	16.779	16.62	15.798	15.565	16.147	17.21	17.285	0.081	0.868	0.964
Q6P6M7	O-phosphoseryl-tRNA(Sec) selenium transferase	Sepsecs	55325.95	3	0	0.349288	0.011963	17.074	17.059	17.454	17.216	17.746	17.393	17.457	15.876	17.606	17.287	-0.186	0.608	0.875
Q91ZM2	SH2B adapter protein 1	Sh2b1	79624.88	6	0	0.339347	0.318321	15.463	15.094	17.463	17.374	16.522	16.342	16.534	16.633	17.454	17.289	0.467	0.415	0.796
Q6DIB5	Multiple epidermal growth factor-like domains protein 10	Megf10	122971.96	5	0	0.122656	0.82504	16.991	18.083	17.708	15.244	17.875	17.999	17.993	17.565	18.495	17.293	0.689	0.269	0.756
Q8BK67	Protein RCC2	Rcc2	55983.33	6	0	0.0233311	0.362091	16.149	17.703	17.351	17.731	17.801	17.291	18.138	17.513	17.757	17.293	0.251	0.498	0.828
Q8R105	Vacuolar protein sorting-associated protein 37C	Vps37c	38452.59	5	0	0.307276	0.0747402	17.169	17.169	17.097	18.164	16.518	16.27	16.388	17.434	17.278	17.294	-0.291	0.447	0.804
J3KMP6;Q8BP22;Z4YJZ2	Protein FAM92A	Fam92a	39958.98;39958.94;39531.44	4	0	0.511491	0.34202	15.877	17.345	17.356	17.981	16.992	16.914	16.682	15.777	17.371	17.295	-0.302	0.521	0.837
E9Q8I7	Nuclear transcription factor, X-box-binding-like 1	Nfxl1	101507.47	15	0	0.951367	0.606982	16.711	16.537	16.388	16.825	17.114	16.617	15.591	16.693	17.54	17.295	0.032	0.932	0.985
Q80ZU0	ADP-ribosylation factor-like protein 5A	Arl5a	20723.94	2	0	0.241927	0.940149	17.136	15.832	19.125	19.089	16.35	17.125	16.767	18.283	15.973	17.296	-0.418	0.612	0.877
Q80XL7	Metallophosphoesterase 1	Mppe1	46012.34	4	0	0.0516303	0.834265	17.127	17.388	17.758	19.599	17.589	17.657	17.524	17.381	16.969	17.296	-0.527	0.304	0.768
I7HJS7;I7HPY1;Q9D8T0	Novel protein;Novel protein;Protein FAM3A	Fam3a	26093.3;21293.39;25393.5	3	0	0.0474847	0.12254	17.649	17.28	17.617	17.266	17.233	17.379	18.032	17.499	17.514	17.3	0.136	0.416	0.797
P70126	Alpha-2,8-sialyltransferase 8E	St8sia5	47829.02	1	0	0.846055	0.666528	17.899	18.016	17.593	17.68	17.845	18.074	17.67	18.004	17.59	17.302	-0.079	0.64	0.886
E9Q2A6;Q9QVP9	Protein-tyrosine kinase 2-beta	Ptk2b	111102.98;115794.37	7	0.000, NA	0.18993	0.330696	16.168	16.801	15.957	16.399	18.194	16.869	16.528	15.559	17.204	17.304	-0.011	0.983	0.996
Q99JP4	Anaphase-promoting complex subunit CDC26	Cdc26	9760.89	1	0	0.170898	0.829469	16.086	17.265	16.232	16.07	16.861	16.036	16.551	14.496	17.872	17.304	-0.051	0.939	0.986
Q8BI72	CDKN2A-interacting protein	Cdkn2aip	59744.63	3	0	0.78071	0.753117	16.466	16.809	16.438	17.318	16.077	16.279	16.331	15.357	14.972	17.306	-0.573	0.26	0.749
Q6DFY8	BMP/retinoic acid-inducible neural-specific protein 2	Brinp2	89227.92	11	0	0.583898	0.282699	18.12	18.918	18.779	19.127	18.292	18.632	18.061	18.606	17.058	17.306	-0.714	0.103	0.712
Q3UD01	Ataxin-7-like protein 3B	Atxn7l3b	10731.07	1	0	0.209755	0.704238	12.749	16.394	17.53	18.11	16.326	17.002	17.505	17.123	17.927	17.308	1.151	0.287	0.764
B1AXZ4;B1AXZ5;Q3UR02;Q60899;Q80Y51	ELAV-like protein;ELAV-like protein;ELAV-like protein;ELAV-like protein 2;ELAV-like protein	Elavl2	42531.41;42618.49;39489.88;39576.95;41022.7	3	0	0.191573	0.0147807	19.232	17	17.006	17.846	17.581	17.73	17.784	17.755	19.822	17.308	0.347	0.582	0.866
A0A1W2P7J9;Q61133	Glutathione S-transferase theta-2 (Fragment);Glutathione S-transferase theta-2	Gstt2	20733.05;27634.16	3	0	0.318313	0.611569	18.005	17.757	17.787	17.874	17.805	17.412	17.729	17.903	18.038	17.312	-0.167	0.307	0.768
Q9D0K0	TBC1 domain family member 7	Tbc1d7	33826.16	4	0	0.0123543	0.262126	17.108	17.477	17.553	17.482	17.533	17.232	17.825	17.707	17.355	17.312	0.055	0.71	0.906
Q9DC04	Regulator of G-protein signaling 3	Rgs3	106219.21	2	0	0.540083	0.559124	16.49	17.722	17.202	17.18	16.596	16.129	16.419	16.567	17.83	17.312	-0.186	0.643	0.886
Q3U2C5	E3 ubiquitin-protein ligase RNF149	Rnf149	42552.73	4	0	0.396605	0.0630677	15.308	17.047	16.356	16.726	16.494	16.855	17.248	16.159	17.277	17.314	0.584	0.153	0.712
Q9D104	Signal recognition particle 19 kDa protein	Srp19	16094.65	2	0	0.624085	0.897252	13.272	15.095	16.27	16.476	14.678	14.788	16.216	15.835	16.353	17.317	0.943	0.225	0.735
E9Q3M9	RIKEN cDNA 2010300C02 gene	2010300C02Rik	125910.21	5	0	0.602841	0.988581	16.819	17.247	16.644	16.942	16.76	16.922	16.721	16.463	17.003	17.322	0.004	0.984	0.996
P28665	Murinoglobulin-1	Mug1	165297.64	16	0	0.259015	0.971125	17.167	17.93	17.942	17.743	17.615	16.994	17.408	16.6	17.907	17.323	-0.433	0.14	0.712
Q8BUB4	WD repeat and FYVE domain-containing protein 2	Wdfy2	45094.2	4	0	0.781888	0.139291	18.373	16.628	17.726	17.395	17.712	16.765	16.893	18.535	17.204	17.326	-0.223	0.613	0.878
Q9D771	Transmembrane protein 206	Tmem206	40178.05	6	0	0.790967	0.477008	17.674	17.286	16.652	16.791	17.187	17.436	17.611	16.988	17.528	17.326	0.26	0.263	0.751
Q8CC86	Nicotinate phosphoribosyltransferase	Naprt	58265.33	3	0	0.252457	0.609339	16.278	17.46	16.132	17.335	17.059	16.77	17.475	16.312	16.784	17.328	0.081	0.82	0.947
Q8C3X2	Coiled-coil domain-containing protein 90B, mitochondrial	Ccdc90b	29596.75	4	0	0.410562	0.189954	18.035	18.042	17.46	17.556	16.911	17.581	17.494	17.505	16.995	17.329	-0.22	0.385	0.783
Q07797	Galectin-3-binding protein	Lgals3bp	64491.11	4	0	0.00584331	0.5547	17.958	16.682	17.925	18.055	18.129	18.248	17.937	17.098	16.913	17.329	-0.245	0.527	0.84
Q9DB70	FUN14 domain-containing protein 1	Fundc1	17158.53	2	0	0.376523	0.820569	18.653	18.391	18.435	17.757	17.228	18.33	18.003	18.702	16.904	17.33	-0.239	0.585	0.867
Q8BLX4;Q8R2I1	GDP-fucose transporter 1	Slc35c1	39967.16;38374.19	2	0	0.700827	0.733281	17.443	17.591	17.942	17.888	17.675	17.49	17.552	17.842	18.021	17.33	-0.061	0.708	0.906
E9Q179;Q8C5Q4	G-rich sequence factor 1	Grsf1	41610.1;53076.37	4	0	0.0783049	0.546737	19.207	17.484	17.74	18.023	17.668	17.711	17.367	17.641	17.523	17.33	-0.51	0.176	0.716
D3YUE7;Q8CB44	GRAM domain-containing protein 4	Gramd4	72133.7;72263.52	6	0	0.631758	0.961111	17.04	17.578	17.344	18.064	17.344	16.378	16.93	17.219	17.818	17.33	-0.339	0.282	0.762
Q9JLB9	Nectin-3	Nectin3	60582.97	5	0	0.897964	0.775229	17.399	17.617	17.191	17.55	17.991	17.411	17.513	16.896	18.073	17.331	-0.105	0.663	0.893
O35955	Proteasome subunit beta type-10	Psmb10	29063.23	2	0	0.612561	0.236268	16.501	16.783	17.295	17.588	17.742	16.822	17.413	16.814	17.169	17.332	-0.072	0.798	0.944
Q9JHI9	Solute carrier family 40 member 1	Slc40a1	62702.43	1	0	0.300533	0.170291	16.557	17.207	17.139	16.575	18.091	17.825	17.653	17.324	17.27	17.334	0.367	0.274	0.758
Q8C7J6	Potassium channel tetramerisation domain containing 12b, isoform CRA_a	Kctd12b	33285.83	4	0	0.112172	0.933152	18.358	17.972	17.811	17.835	17.965	18.2	16.497	17.798	17.219	17.335	-0.578	0.116	0.712
Q8QZY6	Tetraspanin-14	Tspan14	30673.83	3	0	0.789148	0.390938	17.509	17.694	17.862	17.64	17.203	17.839	17.788	18.032	17.245	17.336	0.067	0.732	0.918
Q3UHQ6	Protein dopey-2	Dopey2	257483.39	4	0	0.0766662	0.431999	16.349	15.652	18.119	16.218	16.174	15.671	16.59	16.621	16.683	17.337	0.078	0.88	0.967
Q9BCZ4	Selenoprotein S	Selenos	21509.29	5	0	0.737111	0.501759	18.507	17.581	17.235	18.725	18.112	17.753	17.808	17.521	17.249	17.337	-0.499	0.154	0.712
Q6P5D4	Centrosomal protein of 135 kDa	Cep135	133345.33	5	0	0.639236	0.313951	17.964	17.533	18.607	17.347	19.041	18.696	15.443	17.923	18.327	17.339	-0.553	0.43	0.801
E9PUJ6;Q7TPH6	E3 ubiquitin-protein ligase MYCBP2	Mycbp2	520855.19;517737.67	31	0.000, NA	0.141599	0.594855	16.812	16.372	16.991	17.002	16.303	16.575	16.872	16.713	16.914	17.339	0.186	0.375	0.783
Q91X88	Protein O-linked-mannose beta-1,2-N-acetylglucosaminyltransferase 1	Pomgnt1	75109.73	3	0	0.185939	0.696334	15.88	17.69	17.463	16.406	17.462	17.007	17.838	16.044	18.078	17.339	0.281	0.592	0.868
E9Q4M2;P54310	Hormone-sensitive lipase	Lipe	117282.27;83347.51	9	0.000, NA	0.0938638	0.611882	17.901	19.612	17.372	17.658	18.004	17.099	17.685	18.005	17.238	17.34	-0.636	0.19	0.724
O08581	Potassium channel subfamily K member 1	Kcnk1	38201.16	5	0	0.731646	0.42586	18.085	17.928	16.57	17.433	17.233	18.178	18.192	16.742	17.764	17.34	0.193	0.629	0.883
Q6NXK9	alpha-1,2-Mannosidase	Man1c1	70723.44	5	0	0.736063	0.203781	17.124	16.7	17.148	17.253	17.688	16.802	17.167	16.739	17.367	17.34	-0.1	0.642	0.886
A2AKD6;Q9JJW0	Peroxisomal membrane protein 4	Pxmp4	10365.29;24196.25	1	0	0.455215	0.402223	17.794	17.331	17.164	17.207	17.484	17.606	17.223	17.777	17.294	17.342	0.052	0.744	0.921
Q91WD9	Secretagogin	Scgn	32145.7	3	0	0.200828	0.872432	16.609	16.764	17.736	17.151	16.587	17.033	16.72	16.525	17.621	17.343	0.079	0.796	0.944
F8WGX5;Q6PNC0	DmX-like protein 1	Dmxl1	337394.33;336008.49	26	0.000, NA	0.0372571	0.77091	18.017	17.741	17.725	16.553	17.665	17.682	17.564	18.023	17.648	17.343	0.112	0.701	0.904
Q8BMN4	Leishmanolysin-like peptidase	Lmln	76574.52	6	0	0.351241	0.645079	17.522	17.926	18.185	16.206	18.49	17.555	16.884	17.053	17.647	17.344	-0.369	0.423	0.798
A0A1D5RMD4;B1AVY7	Kinesin-like protein KIF16B	Kif16b	157185.03;150057.7	6	0	0.723473	0.522269	16.444	16.187	16.785	17.135	16.459	16.641	16.562	16.87	16.917	17.345	0.265	0.25	0.745
Q3U4S0;V9GX56;V9GXP9	Pantothenate kinase 2	Pank2	48631.49;16718.79;16890.03	5	0	0.439947	0.140428	17.058	17.329	17.141	17.618	18.145	17.088	17.955	17.091	17.877	17.345	0.013	0.963	0.992
P42337	Phosphatidylinositol 4,5-bisphosphate 3-kinase catalytic subunit alpha isoform	Pik3ca	124412.08	5	0	0.542391	0.365821	17.987	17.654	17.956	17.55	17.347	17.3	16.914	17.959	16.872	17.346	-0.421	0.113	0.712
A2AJW4	Protein phosphatase 1 regulatory subunit	Ppp1r3d	30509.75	1	0	0.231903	0.317179	17.901	17.836	17.316	17.658	17.298	17.379	17.604	17.62	17.511	17.347	-0.11	0.462	0.81
Q63ZW7	InaD-like protein	Patj	198516.63	7	0	0.995247	0.478714	18.094	17.373	17.616	17.797	17.106	17.178	17.028	17.807	17.319	17.347	-0.262	0.26	0.749
Q8BZL1	Sialidase-4	Neu4	52426.43	5	0	0.562912	0.478548	17.205	17.593	18.698	18.608	18.089	18.029	17.988	18.169	17.629	17.348	-0.206	0.549	0.849
Q5SRY7	F-box/WD repeat-containing protein 11	Fbxw11	62062.81	6	0	0.0971673	0.0898082	18.181	17.859	18.511	17.898	17.894	17.139	17.308	17.861	17.163	17.348	-0.705	0.005	0.712
Q9D2P4	Ubiquitin-related modifier 1	Urm1	11323.07	2	0	0.44992	0.028227	18.621	18.077	18.549	17.439	17.648	17.292	17.041	18.413	17.263	17.348	-0.595	0.116	0.712
A0A140LIQ6	Transforming acidic coiled-coil-containing protein 2 (Fragment)	Tacc2	91052.8	7	0	0.57158	0.0819807	16.708	17.339	16.832	17.609	16.957	17.092	17.04	17.352	17.388	17.348	0.155	0.431	0.801
Q811G0	Protein PTHB1	Bbs9	99057.44	3	0	0.00427589	0.159541	18.325	18.56	19.991	18.321	18.275	17.949	17.199	18.044	17.905	17.349	-1.005	0.035	0.712
A2RSJ4	UHRF1-binding protein 1-like	Uhrf1bp1l	161939.87	16	0	0.466363	0.149438	17.979	17.308	16.857	17.315	17.156	17.604	17.628	17.697	16.907	17.35	0.114	0.639	0.886
Q3TLK9;Q60809	CCR4-NOT transcription complex subunit 7	Cnot7	28661.52;32718.1	2	0	0.123934	0.360533	16.748	18.258	18.179	18.342	17.64	17.733	17.558	17.627	16.916	17.352	-0.396	0.278	0.76
A0A0A6YW28;P35123	Ubiquitin carboxyl-terminal hydrolase 4	Usp4	103722.87;108342.84	15	0	0.857685	0.479653	18.513	17.762	18.156	17.994	17.632	17.879	17.804	18.185	17.385	17.353	-0.29	0.225	0.735
Q8CFV9	Riboflavin kinase	Rfk	17436.93	2	0	0.117212	0.841961	18.312	18.043	16.866	13.779	17.363	18.693	18.32	17.849	17.852	17.353	1.141	0.24	0.739
E9Q9G8;Q6NWV3	Intraflagellar transport protein 122 homolog	Ift122	141603.51;134798.41	2	0.000, NA	0.917021	0.42913	17.304	17.068	17.466	17.21	17.292	16.442	16.766	17.895	16.573	17.356	-0.261	0.397	0.789
Q8R2K3	Single-stranded DNA binding protein 1	Ssbp1	17156.62	5	0	0.863982	0.00919692	17.163	16.659	18.043	18.368	17.393	16.728	17.212	17.29	14.295	17.358	-0.949	0.198	0.727
P0CG14	Chromosome transmission fidelity protein 8 homolog isoform 2	Chtf8	52244.45	1	0	0.112783	0.226871	16.432	14.282	16.805	17.407	16.718	17.68	17.246	17.107	16.062	17.361	0.763	0.252	0.745
Q99LG4	Tetratricopeptide repeat protein 5	Ttc5	48795.26	1	0	0.15504	0.501379	16.876	16.918	17.249	17.625	16.956	17.319	17.51	17.273	16.958	17.361	0.159	0.375	0.783
Q8C190	VPS9 domain-containing protein 1	Vps9d1	71283.88	9	0	0.013088	0.813613	17.983	18.332	17.949	17.909	17.979	18.135	18.758	17.567	17.918	17.361	-0.083	0.759	0.928
Q91XY2	Protocadherin gamma A6	Pcdhga6	102046.9	3	0	0.455619	0.166992	17.733	17.76	17.545	17.29	16.985	17.415	17.237	17.451	16.911	17.362	-0.187	0.322	0.771
A0A2I3BQ91;Q8BMD6	Transmembrane protein 260	Tmem260	79814.47;78946.54	12	0.000, NA	0.0610181	0.563154	21.195	18.799	18.562	18.524	17.898	18.906	18.044	20.497	17.045	17.362	-0.625	0.48	0.819
A6H5Y3	Methionine synthase	Mtr	139069.08	2	0	0.617605	0.373491	16.319	15.635	16.598	17.692	15.998	16.636	16.843	16.838	17.599	17.363	0.607	0.174	0.715
Q03391	Glutamate receptor ionotropic, NMDA 2D	Grin2d	142963.37	12	0	0.228717	0.358887	16.758	17.741	17.501	17.476	17.382	16.331	15.639	17.083	17.467	17.364	-0.595	0.175	0.715
Q8C811	Solute carrier family 35 member E2	Slc35e2	44278.85	4	0	0.669703	0.974101	17.807	17.389	18.281	17.88	17.786	17.556	17.138	18.001	17.647	17.364	-0.288	0.193	0.726
Q80U12	Small G protein signaling modulator 2	Sgsm2	113076.46	6	0	0.265921	0.0696454	16.472	17.08	17.108	17.392	17.047	17.33	16.596	15.589	17.412	17.365	-0.161	0.689	0.9
Q99JT9	1,2-dihydroxy-3-keto-5-methylthiopentene dioxygenase	Adi1	21523.55	6	0	0.443597	0.943569	17.754	17.88	17.902	17.983	17.524	16.817	17.176	17.446	17.716	17.366	-0.504	0.024	0.712
Q80Y83	Dixin	Dixdc1	80214.89	8	0	0.255099	0.423135	16.905	17.315	16.94	17.524	17.008	17.219	17.017	16.13	16.83	17.368	-0.225	0.396	0.789
Q9ERS6	X-linked interleukin-1 receptor accessory protein-like 2	Il1rapl2	78797.99	1	0	0.576654	0.337175	18.152	17.416	17.805	17.485	17.995	17.6	17.954	17.541	17.343	17.368	-0.209	0.28	0.76
Q9CQF8	Ribosomal protein 63, mitochondrial	Mrpl57	11951.8	1	0.00630335	0.513187	0.952147	18.098	18.095	17.901	17.332	19.099	17.85	16.95	18.459	18.037	17.373	-0.371	0.366	0.778
E9PUL7;G3UWY7;Q9JIZ0	N-acetyltransferase 8 (GCN5-related) family member 1;N-acetyltransferase 8 (GCN5-related) family member 1 (Fragment);Probable N-acetyltransferase CML1	Nat8f1;Nat8f1;Cml1	26215.99;13490.21;25013.6	1	0	0.548397	0.560031	19.123	18.573	18.843	19.203	18.445	17.934	18.062	18.387	17.983	17.377	-0.889	0.004	0.712
Q9WTP2	Protein sprouty homolog 4	Spry4	32523.31	5	0	0.912867	0.574349	14.805	15.844	16.282	17.385	16.928	16.338	17.171	16.196	16.842	17.378	0.536	0.327	0.771
A0A0G2JFB0;D3YXR8;Q80U40	RIMS-binding protein 2	Rimbp2	118214.04;119148.13;118342.22	10	0.000, NA	0.468474	0.285592	17.969	18.122	17.628	17.997	17.701	17.293	17.404	17.491	17.781	17.38	-0.414	0.011	0.712
A2AKG8;E9PYJ6	Focadhesin	Focad	198950.02;189557.23	7	0.000, NA	0.0337121	0.274209	18.632	18.662	18.697	15.735	19.508	19.738	16.574	19.221	19.961	17.38	0.328	0.735	0.919
Q9CY62	E3 ubiquitin-protein ligase RNF181	Rnf181	19100.61	3	0.000134807	0.589833	0.216022	18.188	18.482	18.265	17.905	17.374	17.349	17.483	18.175	17.742	17.381	-0.417	0.129	0.712
P70428	Exostosin-2	Ext2	82064.37	7	0	0.829441	0.765425	17.754	19.044	18.568	18.029	18.526	18.137	17.585	17.284	16.99	17.381	-0.909	0.016	0.712
Q80X85	28S ribosomal protein S7, mitochondrial	Mrps7	28062.76	7	0	0.000986192	0.544918	19.435	17.82	17.832	17.745	17.713	17.359	17.589	17.175	17.984	17.382	-0.611	0.146	0.712
A2AT37	UPF2 regulator of nonsense transcripts homolog (Yeast)	Upf2	147552.81	8	0	0.762744	0.0647075	18.332	17.78	17.965	17.742	17.519	17.545	17.417	18.201	17.274	17.383	-0.304	0.195	0.727
F8WI88;Q6P8I4	PEST proteolytic signal-containing nuclear protein	Pcnp	20165.26;18962.94	2	0	0.416303	0.27374	15.83	17.502	16.33	17.272	16.271	16.822	17.615	16.134	17.477	17.384	0.446	0.32	0.771
Q6IQX7	Chondroitin sulfate synthase 2	Chpf	85534.16	7	0	0.894517	0.234005	16.439	18.142	18.554	17.772	17.172	18.627	18.923	17.743	18.806	17.385	0.681	0.197	0.727
G3X9Q1;Q3TZS3;Q61738	Integrin alpha-7	Itga7	124613.9;124955.2;129329.15	2	0	0.196179	0.632909	18.29	17.983	18.075	17.193	18.395	17.944	18.099	18.262	17.86	17.386	-0.077	0.774	0.934
E9PZP8	HECT and RLD domain-containing E3 ubiquitin protein ligase family member 1	Herc1	532659.68	7	0	0.466237	0.246106	17.174	17.24	17.709	17.339	17.601	17.094	17.152	17.429	17.355	17.388	-0.129	0.332	0.771
Q91WG4	Elongator complex protein 2	Elp2	93093.01	11	0	0.79744	0.262254	17.131	16.795	17.072	17.72	17.284	16.561	17.09	17.156	17.097	17.388	-0.142	0.507	0.832
A3KG38;A3KG41;A3KG44;E9Q2Y3;O88522;Q7TSS3;Q8VC91	NF-kappa-B essential modulator (Fragment);NF-kappa-B essential modulator (Fragment);NF-kappa-B essential modulator (Fragment);NF-kappa-B essential modulator;NF-kappa-B essential modulator;Inhibitor of kappaB kinase gamma;Ikbkg protein	Ikbkg	30759.78;28935.61;21964.73;49366.99;47972.35;50198.85;47844.22	2	0	0.124342	0.371659	19.017	17.884	17.958	18.151	17.717	18.142	17.621	18.549	18.505	17.391	-0.103	0.759	0.928
Q8BL03	Mitochondrial basic amino acids transporter	Slc25a29	32671.85	3	0	0.441166	0.364488	16.179	16.994	16.411	16.836	17.081	17.156	17.139	17.06	17.488	17.391	0.547	0.031	0.712
Q8VE95	UPF0598 protein C8orf82 homolog	NA	24329.82	2	0	0.93938	0.283665	15.381	15.025	15.939	15.664	14.709	16.249	17.038	14.348	16.542	17.394	0.97	0.148	0.712
A0A0R4J0K0;Q6P6N5	Sprouty-related, EVH1 domain-containing protein 3;Sprouty-related, EVH1 domain-containing protein 3	Spred3	42735.38;42794.45	4	0	0.782861	0.883315	17.689	16.722	18.52	18.317	17.299	17.603	17.642	17.939	17.026	17.399	-0.188	0.624	0.882
P97858	Solute carrier family 35 member B1	Slc35b1	35882.73	2	0	0.706744	0.835722	19.151	17.897	18.966	18.162	17.113	18.381	18.009	18.814	16.454	17.401	-0.446	0.444	0.802
Q03311	Cholinesterase	Bche	68462.26	6	0	0.326481	0.420345	17.985	18.1	18.009	17.619	17.705	17.578	17.864	17.429	17.777	17.403	-0.273	0.071	0.712
P97817	Cerebellar degeneration-related protein 2	Cdr2	52090.48	10	0	0.758861	0.0285031	17.71	17.965	17.906	18.269	17.622	17.392	17.32	17.861	17.445	17.404	-0.41	0.025	0.712
A0A0R4J0G6;Q9CYK2	Glutaminyl-peptide cyclotransferase	Qpct	41075.79;41118.82	5	0.000, NA	0.0153356	0.527549	17.971	17.918	17.962	17.89	17.556	17.615	17.615	17.992	17.683	17.404	-0.198	0.147	0.712
A0A0U1RPA0;Q3UIL6	Pleckstrin homology domain-containing family A member 7 (Fragment);Pleckstrin homology domain-containing family A member 7	Plekha7	NA;126742.46	3	0	0.656033	0.0454685	18.315	17.647	17.846	18.015	17.736	17.425	17.524	18.271	17.259	17.404	-0.335	0.162	0.714
A0A0R4J1Y3;Q8BWU5	Probable tRNA N6-adenosine threonylcarbamoyltransferase	Osgep	36346.77;36300.75	3	0	0.489202	0.0288768	17.431	17.152	16.953	17.966	18.076	16.618	17.013	20.359	17.361	17.407	0.236	0.751	0.924
A2AG68;Q64430	Copper-transporting ATPase 1	Atp7a	162029.88;161958.8	13	0.000, NA	0.27299	0.96969	17.198	17.398	17.766	17.675	17.714	17.551	17.26	17.102	17.692	17.407	-0.148	0.355	0.774
Q61559;Q6PKB0	IgG receptor FcRn large subunit p51;Fcgrt protein	Fcgrt	40092.57;40562.12	3	0	0.207043	0.149399	17.082	16.561	17.992	18.169	17.96	18.086	18.13	18.317	17.359	17.407	0.307	0.434	0.801
E9Q1U6;Q6PEE2	CBP80/20-dependent translation initiation factor	Ctif	70273.8;67831.01	8	0.000, NA	0.797311	0.119446	17.573	18.112	18.6	18.928	17.812	17.304	17.792	17.384	18.416	17.41	-0.544	0.133	0.712
Q0VF59;Q8BJ42	Disks large-associated protein 2	Dlgap2	119271.88;119073.57	6	0	0.0229892	0.515491	17.577	17.779	17.502	15.642	17.98	18.108	17.448	17.622	17.193	17.411	0.261	0.587	0.867
Q8K382	DENN domain-containing protein 1A	Dennd1a	111538.28	6	0	0.49513	0.715092	17.468	17.174	17.35	17.24	17.155	17.14	17.042	17.221	17.179	17.412	-0.079	0.379	0.783
P63078	Guanine nucleotide-binding protein G(I)/G(S)/G(O) subunit gamma-8	Gng8	7843.14	1	0.0011992	0.387559	0.145192	15.72	18.091	18.246	17.283	16.135	18.654	17.656	18.727	17.263	17.413	0.847	0.2	0.731
Q3TGM7;Q69ZS7	HBS1-like protein	Hbs1l	74828.18;75100.49	4	0	0.845463	0.145008	15.896	15.716	14.252	17.244	16.43	12.714	16.673	15.605	17.147	17.414	0.003	0.998	0.999
Q78JE5	F-box only protein 22	Fbxo22	44202.95	5	0	0.619789	0.0902732	18.032	17.504	16.885	17.524	17.419	16.778	17.594	17.349	17.422	17.415	-0.161	0.504	0.831
Q64378	Peptidyl-prolyl cis-trans isomerase FKBP5	Fkbp5	50966.06	5	0	0.124049	0.926685	17.322	17.568	17.619	17.566	17.353	17.228	16.875	17.836	18.107	17.416	0.007	0.977	0.994
Q99LG1	Transmembrane protein 51	Tmem51	27398.19	3	0	0.558889	0.0130749	19.398	18.327	18.007	16.913	19.505	17.079	17.331	19.748	17.584	17.418	-0.598	0.406	0.792
Q64449	C-type mannose receptor 2	Mrc2	167074.21	8	0	0.71167	0.167519	17.671	16.99	18.299	17.586	17.739	18.133	18.156	17.992	17.536	17.419	0.19	0.486	0.822
E9Q715;Q05CX5;Q7TNC4	Putative RNA-binding protein Luc7-like 2;Luc7l2 protein;Putative RNA-binding protein Luc7-like 2	Luc7l2	32646.64;40618.13;46582.94	1	0	0.85806	0.223939	17.32	17.228	17.66	17.854	17.506	16.955	16.951	16.879	17.139	17.419	-0.445	0.018	0.712
P97799	Neurensin-1	Nrsn1	21594.75	2	0	0.910447	0.94003	15.673	16.097	17.92	17.114	16.863	17.544	18.031	17.029	17.635	17.42	0.798	0.116	0.712
A2ALF0;A2ALF3;Q6NZB0	DnaJ homolog subfamily C member 8	Dnajc8	25835.08;27486.92;29812.57	5	0.000, NA	0.73178	0.925436	17.085	17.691	17.513	18.024	17.688	17.172	17.726	17.595	17.477	17.42	-0.122	0.518	0.836
P30875	Somatostatin receptor type 2	Sstr2	41221.6	2	0	0.4188	0.432799	16.87	16.323	18.087	14.263	17.898	17.612	15.838	16.548	17.854	17.421	0.366	0.656	0.891
Q8BPE4	Transmembrane protein 177	Tmem177	34067.41	3	0	0.854677	0.93	15.51	16.317	16.891	17.034	17.574	16.94	16.665	17.14	17.25	17.422	0.418	0.315	0.771
A0A0R4J1R8;P63058	Thyroid hormone receptor alpha (Fragment);Thyroid hormone receptor alpha	Thra	46913.06;55022.76	1	0.00250693	0.268239	0.972306	17.684	17.596	17.849	18.253	17.756	17.961	17.261	16.63	18.509	17.422	-0.271	0.46	0.809
P70340	Mothers against decapentaplegic homolog 1	Smad1	52156.95	6	0	0.662148	0.0716488	18.341	18.183	16.399	17.14	17.667	18.183	18.164	17.199	17.244	17.424	0.097	0.824	0.949
E9PYG6	RAS p21 protein activator 1	Rasa1	115429.01	12	0	0.387262	0.858928	19.162	18.191	19.148	18.617	18.533	18.323	17.713	18.246	18.888	17.426	-0.611	0.093	0.712
Q9DC63	F-box only protein 3	Fbxo3	55227.16	4	0	0.239252	0.709764	17.708	17.504	17.172	17.696	17.512	17.531	17.17	17.396	17.233	17.429	-0.167	0.197	0.727
A2BGI8	Peptidyl-prolyl cis-trans isomerase (Fragment)	Ppih	17232.83	2	0	0.0483824	0.193628	12.739	17.136	16.76	16.907	15.731	16.482	16.519	13.539	16.031	17.43	0.145	0.893	0.973
Q6GQT6	Sterol regulatory element-binding protein cleavage-activating protein	Scap	139610.75	11	0	0.363331	0.393319	18.151	17.444	18.125	17.959	17.635	17.814	17.715	18.349	17.522	17.43	-0.097	0.661	0.892
Q8VCV1	Alpha/beta hydrolase domain-containing protein 17C	Abhd17c	35097.91	4	0	0.0117413	0.474563	18.491	17.951	17.845	17.951	17.849	19.069	18.403	18.602	17.254	17.43	0.134	0.731	0.918
Q6RKD8	Leucine-rich repeat transmembrane protein FLRT1	Flrt1	74150.73	4	0	0.0871903	0.608205	17.416	17.374	17.401	17.436	17.583	17.039	17.367	17.597	17.346	17.431	-0.086	0.417	0.797
P16406	Glutamyl aminopeptidase	Enpep	107956.44	10	0	0.712505	0.791488	18.081	17.74	18.692	18.223	17.636	18.086	17.915	18.729	17.246	17.437	-0.192	0.569	0.86
P98083	SHC-transforming protein 1	Shc1	62607.89	1	0	0.966232	0.667839	19.044	16.068	17.704	16.971	14.032	16.941	16.764	16.858	16.505	17.438	0.138	0.879	0.967
Q8VHN8	Tudor-interacting repair regulator protein	Nudt16l1	23414.19	4	0	0.785293	0.828558	17.17	16.677	17.042	17.729	18.015	16.926	17.111	17.372	17.23	17.439	-0.111	0.685	0.899
Q8VDG5	Phosphopantothenate--cysteine ligase	Ppcs	33794.02	2	0	0.192924	0.175685	17.906	17.05	17.592	17.786	17.046	17.795	16.752	17.542	17.699	17.441	-0.03	0.91	0.977
Q924C1	Exportin-5	Xpo5	136973.02	12	0	0.251599	0.844841	17.719	17.3	17.859	17.248	17.692	16.146	17.018	18.454	16.924	17.443	-0.367	0.399	0.789
Q5Y5T5	Probable palmitoyltransferase ZDHHC8	Zdhhc8	82031.31	7	0	0.994953	0.811211	18.912	17.329	18.19	18.366	17.836	17.758	17.563	17.971	16.941	17.445	-0.591	0.104	0.712
Q8R3L5	Solute carrier organic anion transporter family member 3A1	Slco3a1	76763.19	4	0	0.449959	0.319829	16.933	16.618	17.321	17.466	16.696	17.939	17.092	17.165	17.307	17.446	0.383	0.128	0.712
Q8BIQ5	Cleavage stimulation factor subunit 2	Cstf2	61341.17	6	0	0.641879	0.549276	17.14	18.056	17.364	17.379	17.685	17.501	17.416	17.221	17.839	17.446	-0.04	0.838	0.953
Q9EQW8	Bifunctional heparan sulfate N-deacetylase/N-sulfotransferase 4	Ndst4	100654.6	7	0	0.336659	0.141397	17.85	17.68	18.305	17.966	17.699	17.92	17.28	17.907	16.036	17.447	-0.582	0.171	0.715
Q80U35	Rho guanine nucleotide exchange factor 17	Arhgef17	221671.08	12	0	0.506669	0.475488	18.091	18.021	18.487	18.133	18.339	17.845	17.712	18.156	18.154	17.447	-0.351	0.066	0.712
Q8CIT0	Corticoliberin	Crh	20777.93	1	0	0.191145	0.0770659	17.392	17.241	16.96	16.927	16.891	16.73	16.622	16.773	17.496	17.448	-0.068	0.759	0.928
Q8BGR8	GSK3B-interacting protein	Gskip	15642.4	1	0	0.905857	0.0353641	17.54	17.188	17.809	17.37	18.021	16.967	16.977	17.508	17.442	17.449	-0.317	0.14	0.712
Q8C4N0;Q9JJK5	Homocysteine-responsive endoplasmic reticulum-resident ubiquitin-like domain member 1 protein	Herpud1	43778.91;43907.04	4	0	0.312234	0.303578	16.567	16.817	16.535	16.745	16.496	15.223	16.685	15.465	17.236	17.45	-0.22	0.656	0.891
Q9ERA0	Alpha-globin transcription factor CP2	Tfcp2	57031.33	4	0	0.251431	0.754693	17.223	16.984	17.445	17.714	15.752	17.288	17.319	17.625	16.924	17.451	0.298	0.445	0.803
Q3UTR7	Angiotensinogen	Agt	52670.16	5	0	0.592278	0.0688816	18.412	17.48	17.96	17.881	17.905	17.564	17.315	18.175	17.467	17.453	-0.333	0.154	0.712
O88834	SH2 domain-containing adapter protein D	Shd	38481.42	2	0	0.187496	0.33995	16.324	17.162	17.24	17.36	16.969	16.735	16.566	16.435	17.918	17.454	0.011	0.976	0.993
Q5SSZ5	Tensin-3	Tns3	155588.99	8	0	0.302861	0.557	17.271	17.552	15.823	16.63	17.325	17.32	17.813	16.945	17.781	17.455	0.543	0.175	0.715
Q8BS40	Ceramide-1-phosphate transfer protein	Cptp	24597.2	3	0	0.675696	0.239569	17.42	17.255	17.725	17.518	16.774	17.456	16.938	16.886	17.682	17.456	-0.055	0.813	0.946
Q9D9G3	Cysteine-rich hydrophobic domain-containing protein 2	Chic2	19282.4	3	0	0.121276	0.471988	19.16	17.715	18.026	17.44	17.745	17.304	17.637	18.026	17.983	17.458	-0.336	0.353	0.773
Q3U1N2	Sterol regulatory element-binding protein 2	Srebf2	122910.75	7	0	0.959823	0.506595	17.552	17.751	17.846	17.652	17.934	18.206	17.698	18.42	17.717	17.459	0.153	0.458	0.808
O35111	Potassium channel subfamily K member 3	Kcnk3	45068.06	1	0	0.31601	0.502462	18.002	17.943	18.007	18.061	17.79	17.491	18.031	18.338	17.92	17.459	-0.113	0.546	0.848
Q6GQU6	Leucine-rich repeat and immunoglobulin-like domain-containing nogo receptor-interacting protein 3	Lingo3	64682.73	8	0	0.220712	0.725718	17.786	17.945	18.271	17.85	17.948	17.707	17.569	18.091	17.768	17.459	-0.241	0.117	0.712
E9Q247	SID1 transmembrane family member 1	Sidt1	94413.05	3	0	0.34151	0.360168	17.717	17.962	18.18	18.108	18.087	18.319	17.429	18.552	18.061	17.461	-0.046	0.855	0.959
P09041	Phosphoglycerate kinase 2	Pgk2	44852.95	1	0	0.971343	0.328257	17.822	17.637	17.449	17.702	17.603	17.052	17.518	17.718	17.563	17.461	-0.18	0.204	0.734
A0A0H2UKB8;Q8R5K2	Ubiquitinyl hydrolase 1;Ubiquitin carboxyl-terminal hydrolase 33	Usp33	101482.11;102727.57	13	0	0.72817	0.915476	18.262	18.121	17.836	17.808	17.375	17.781	18.181	17.817	17.139	17.461	-0.205	0.406	0.792
Q4U2R1	E3 ubiquitin-protein ligase HERC2	Herc2	527456.29	14	0	0.821935	0.280451	16.293	16.597	16.973	17.316	17	17.123	16.641	16.53	17.415	17.463	0.199	0.47	0.814
Q499X9	Methionine--tRNA ligase, mitochondrial	Mars2	65805.02	6	0	0.896973	0.199681	18.83	17.543	18.374	17.881	17.991	17.684	17.632	18.706	17.181	17.464	-0.39	0.285	0.763
Q3U1V6	Ubiquitin-conjugating enzyme E2 variant 3	Uevld	51681.35	6	0	0.0319743	0.413212	17.313	17.305	17.413	18.41	18.33	17.332	17.509	17.808	16.678	17.464	-0.396	0.246	0.744
Q8K0X8	Fasciculation and elongation protein zeta-1	Fez1	45214.96	6	0	0.880787	0.0842756	18.417	17.956	18.62	18.267	17.645	17.817	17.381	18.426	17.391	17.466	-0.485	0.103	0.712
Q9CZE3	Ras-related protein Rab-32	Rab32	25068.44	3	0	0.979387	0.709755	18.313	17.562	17.91	17.416	17.035	17.437	17.557	17.961	17.129	17.467	-0.137	0.61	0.876
A0A0N4SVK3;P62322	U6 snRNA-associated Sm-like protein LSm5	Lsm5	6610.67;9937.48	1	0	0.158739	0.377327	16.97	17.418	17.331	17.387	17.512	16.817	17.13	16.844	17.618	17.468	-0.148	0.455	0.807
E9Q1V5;Q6ZPR5	Sphingomyelin phosphodiesterase 4	Smpd4	81799.62;93275.85	7	0.000, NA	0.857617	0.430469	16.894	17.483	17.976	17.793	17.374	17.568	17.855	17.395	17.952	17.47	0.144	0.528	0.84
Q8BYU6	Torsin-1A-interacting protein 2	Tor1aip2	54495.59	6	0	0.0796065	0.397224	18.1	18.076	18.119	17.057	17.54	17.842	17.773	17.248	17.724	17.471	-0.167	0.509	0.833
Q9CPZ6	ORM1-like protein 3	Ormdl3	17476.61	2	0	0.0536444	0.849863	16.606	16.222	16.933	16.946	16.936	16.477	16.875	16.972	17.76	17.472	0.383	0.197	0.727
K3W4Q9	Golgi-associated PDZ and coiled-coil motif-containing protein	Gopc	50636.13	5	0	0.456421	0.186887	16.055	16.488	17.404	17.265	17.079	16.81	17.242	17.506	17.582	17.473	0.464	0.159	0.714
A0A0R4J131;Q8CIF4	Biotinidase	Btd	59278.77;58154.33	6	0.000, NA	0.279008	0.0830642	16.877	16.741	16.355	16.655	16.864	17.573	17.476	16.348	17.088	17.474	0.493	0.097	0.712
A2BDX3	Adenylyltransferase and sulfurtransferase MOCS3	Mocs3	49375	6	0	0.82996	0.547722	17.985	17.777	17.709	17.185	17.404	17.19	17.122	17.917	17.51	17.477	-0.169	0.423	0.798
A0A0U1RPM0;P98084	Amyloid-beta A4 precursor protein-binding family A member 2	Apba2	81375.35;82758.13	5	0	0.919494	0.0209222	18.14	16.98	16.147	17.506	17.027	17.592	17.441	16.67	17.402	17.478	0.157	0.685	0.899
Q9D9V7	Protein DENND6B	Dennd6b	66587.64	8	0	0.207747	0.265216	16.798	16.695	17.632	17.327	17.604	17.709	17.602	17.731	17.151	17.478	0.323	0.198	0.727
F8WJ43;P46662	Merlin (Fragment);Merlin	Nf2	NA;69776.24	9	0	0.449429	0.594739	18.488	17.805	18.029	18.301	17.831	17.077	17.525	17.999	17.174	17.48	-0.64	0.016	0.712
Q9QUN9	Dickkopf-related protein 3	Dkk3	38387.73	3	0	0.121049	0.264328	15.465	15.623	17.187	16.754	17.162	17.357	17.53	14.892	18.906	17.48	0.795	0.327	0.771
Q9ET26	E3 ubiquitin-protein ligase RNF114	Rnf114	25745.35	6	0	0.154006	0.398658	17.932	18.195	18.284	18.312	17.442	18.272	18.132	18.534	18.622	17.487	0.176	0.515	0.835
Q80X90	Filamin-B	Flnb	277824.65	12	0	0.00723172	0.715568	18.162	18.393	18.341	15.72	17.948	18.534	17.991	18.116	17.983	17.489	0.31	0.585	0.867
Q9CR76	Transmembrane protein 186	Tmem186	24631.68	2	0	0.320958	0.473604	16.304	16.21	17.547	17.733	17.093	17.564	16.401	17.212	16.995	17.49	0.155	0.692	0.9
P49769	Presenilin-1	Psen1	52639.83	3	0	0.475271	0.304622	16.173	16.795	16.928	16.834	17.837	16.256	16.371	17.205	17.129	17.491	-0.023	0.951	0.989
Q8K2V6	Importin-11	Ipo11	112415.94	7	0	0.921321	0.78441	18.095	18.046	17.83	17.587	18.31	17.843	18.089	18.165	17.724	17.491	-0.111	0.541	0.846
P58871	182 kDa tankyrase-1-binding protein	Tnks1bp1	181824.95	11	0	0.336263	0.617569	16.797	17.361	16.604	16.845	16.897	16.492	17.139	16.944	17.553	17.492	0.223	0.366	0.778
A2AHL1	Anoctamin-3	Ano3	114567.59	3	0	0.00257356	0.750165	19.171	19.128	19.106	17.756	19.272	17.764	19.007	19.487	18.372	17.494	-0.461	0.355	0.774
Q9JLV1	BAG family molecular chaperone regulator 3	Bag3	61860.17	11	0	0.261699	0.219167	18.326	17.653	18.051	18.205	18.184	17.217	17.42	18.01	17.191	17.496	-0.617	0.012	0.712
Q8BPS4	Integral membrane protein GPR180	Gpr180	48974.97	2	0	0.0306799	0.32849	17.983	17.763	18.35	17.66	15.21	17.915	17.137	17.657	16.093	17.498	-0.133	0.842	0.956
H7BWZ9;Q8BL99	Protein dopey-1	Dopey1	276640.75;269256.74	21	0.000, NA	0.36333	0.325724	18.26	18.948	20.26	18.122	19.95	20.434	18.138	18.785	18.07	17.498	-0.523	0.455	0.807
Q62172	RalA-binding protein 1	Ralbp1	75043.2	11	0	0.820294	0.998308	17.558	17.809	18.207	17.919	17.464	17.108	17.271	17.705	17.4	17.501	-0.395	0.047	0.712
A0A0R4J2C1;A0A0R4J2C6;Q9QXJ1	Amyloid-beta A4 precursor protein-binding family B member 1;Amyloid beta (A4) protein-binding, family B, member 1, isoform CRA_e;Amyloid-beta A4 precursor protein-binding family B member 1	Apbb1	77468.28;77182.97;77384.15	10	0	0.0303014	0.940293	19.669	18.766	18.849	18.661	18.603	18.487	17.865	19.058	17.029	17.502	-0.921	0.063	0.712
Q9CPV7	Palmitoyltransferase ZDHHC6	Zdhhc6	47527.37	5	0	0.0818377	0.922812	18.043	18.606	18.84	18.843	18.031	18.087	18.388	18.789	18.049	17.503	-0.309	0.302	0.767
Q8CEC5	NF-kappa-B inhibitor-interacting Ras-like protein 1	Nkiras1	21661.85	4	0	0.335064	0.584542	18.993	18.314	18.219	17.882	18.284	18.878	17.754	18.261	17.333	17.503	-0.393	0.279	0.76
Q9DBJ6	Josephin-1	Josd1	23151.76	1	0.000403551	0.71609	0.117709	17.756	16.02	15.291	14.409	15.659	16.653	19.112	16.929	17.051	17.503	1.623	0.052	0.712
A0A140LHA2;Q9WVA3	Mitotic checkpoint protein BUB3	Bub3	36766.33;36954.52	4	0.000, NA	0.0638946	0.149342	15.652	17.921	17.973	17.372	18.2	17.833	17.748	17.514	17.769	17.503	0.25	0.621	0.882
Q5SQB0;Q61937	Nucleophosmin	Npm1	29524.7;32560.07	4	0	0.719829	0.703816	17.189	16.941	17.581	16.998	17.335	17.149	17.413	18.24	17.695	17.508	0.392	0.114	0.712
Q80VA0	N-acetylgalactosaminyltransferase 7	Galnt7	75419.18	3	0	0.0916749	0.470659	17.957	17.289	17.992	17.95	17.662	17.317	17.414	17.767	17.82	17.509	-0.205	0.257	0.746
Q3U308	Cytoplasmic tRNA 2-thiolation protein 2	Ctu2	56105.06	5	0	0.210976	0.0951738	16.646	17.623	17.78	17.084	17.732	15.856	17.908	17.34	17.339	17.512	-0.182	0.673	0.894
A0A087WS07;Q8CIW6	Solute carrier family 26 member 6 (Fragment);Solute carrier family 26 member 6	Slc26a6	68681.36;82833.59	3	0	0.311326	0.705412	17.458	17.458	17.853	17.862	17.173	17.183	17.39	17.475	17.272	17.515	-0.194	0.234	0.735
Q9CYK1	Tryptophan--tRNA ligase, mitochondrial	Wars2	40152.63	4	0	0.338753	0.815644	16.734	17.566	17.466	17.935	17.801	17.38	17.466	17.633	17.68	17.516	0.035	0.879	0.967
Q62095	ATP-dependent RNA helicase DDX3Y	Ddx3y	73427.85	6	0	0.305015	0.0244432	15.583	15.63	15.763	16.049	16.109	15.41	15.409	15.39	16.102	17.516	0.139	0.758	0.928
P63002	Amino-terminal enhancer of split	Aes	21999.84	3	0	0.370164	0.0756604	17.733	17.521	17.525	17.217	17.505	16.827	17.487	17.351	16.811	17.517	-0.302	0.14	0.712
Q80UP5	Ankyrin repeat domain-containing protein 13A	Ankrd13a	67177.41	10	0	0.175332	0.513396	18.116	17.863	17.823	17.967	17.827	17.302	14.926	18.185	16.648	17.518	-1.004	0.145	0.712
Q8R4G6	Alpha-1,6-mannosylglycoprotein 6-beta-N-acetylglucosaminyltransferase A	Mgat5	84550.67	13	0	0.532743	0.200638	18.561	18.15	18.516	17.735	18.101	18.445	18.021	18.48	17.562	17.518	-0.208	0.443	0.802
Q921Y0	MOB kinase activator 1A	Mob1a	25079.75	3	0	0.593899	0.0734107	17.412	16.435	16.857	17.168	17.215	16.892	16.993	16.996	17.561	17.519	0.175	0.456	0.807
D3YZB2;F8WHD8;Q9D2G5	Synaptojanin-2	Synj2	154714.48;163573.9;158480.15	6	0	0.49289	0.730816	15.335	16.058	17.204	17.178	16.54	16.887	17.246	16.7	17.302	17.525	0.669	0.138	0.712
A0A0N4SVY3;Q6P1B3	PILR alpha-associated neural protein	Pianp	29094.02;29743.85	2	0	0.588963	0.908787	16.521	15.776	18.262	18.136	17.179	16.789	17.431	18.171	18.692	17.526	0.547	0.373	0.783
B7ZDF5;B7ZDF7;Q3UJF1;Q9Z2V6	Histone deacetylase;Histone deacetylase;Histone deacetylase;Histone deacetylase 5	Hdac5	121949.87;119825.24;121218.77;120942.41	6	0	0.455346	0.744884	17.676	16.956	17.562	17.418	17.794	17.606	17.293	17.967	17.63	17.527	0.123	0.517	0.836
Q8BH15	CCR4-NOT transcription complex subunit 10	Cnot10	81818.14	6	0	0.885489	0.445454	16.067	16.131	17.113	16.417	15.389	16.551	16.041	17.131	14.166	17.527	0.06	0.929	0.985
B2KF50	UHRF1 (ICBP90)-binding protein 1	Uhrf1bp1	157012.14	9	0	0.571063	0.154251	17.94	17.834	17.548	17.145	17.263	17.713	17.395	16.711	17.446	17.529	-0.187	0.44	0.802
A2AN37;P52623	Uridine-cytidine kinase;Uridine-cytidine kinase 1	Uck1	31669.08;31068.39	2	0	0.752959	0.223416	17.135	17.793	19.683	19.049	17.979	20.376	20.809	17.443	21.804	17.531	1.265	0.253	0.746
Q8CHW4	Translation initiation factor eIF-2B subunit epsilon	Eif2b5	80086.39	8	0	0.71013	0.742912	16.877	17.163	17.601	17.853	17.184	16.903	17.168	17.271	17.601	17.532	-0.041	0.855	0.959
Q7TSY6	CUGBP Elav-like family member 4	Celf4	51932.19	5	0	0.078925	0.698956	18.408	18.043	18.375	18.01	18.344	18.124	17.851	18.617	17.747	17.533	-0.262	0.253	0.746
Q9EQC5	N-terminal kinase-like protein	Scyl1	89159.77	14	0	0.492673	0.676063	17.77	18.507	18.742	18.511	18.247	18.045	18.072	18.481	18.223	17.533	-0.285	0.246	0.743
Q91VU6	DDB1- and CUL4-associated factor 11	Dcaf11	61992.09	3	0	0.0574243	0.243287	14.505	16.336	16.604	16.473	14.696	17.787	15.928	15.874	17.047	17.534	1.111	0.107	0.712
E9PV86	Multiple C2 and transmembrane domain-containing protein 1	Mctp1	106794.99	8	0	0.0304343	0.87056	16.939	16.669	16.763	17.166	14.916	16.242	16.939	16.861	17.202	17.534	0.465	0.347	0.771
E9Q2E4	HECT domain E3 ubiquitin protein ligase 4	Hectd4	484128.46	30	0	0.0913971	0.531875	16.648	18.161	17.937	17.654	18.09	18.083	17.845	17.512	18.416	17.536	0.181	0.597	0.869
Q9D270	Probable palmitoyltransferase ZDHHC21	Zdhhc21	31331.2	6	0	0.489556	0.16795	18.72	18.235	18.698	18.398	17.817	18.609	18.298	18.477	17.468	17.537	-0.296	0.345	0.771
Q5SWK7	RING finger protein 145	Rnf145	74647.79	2	0	0.188843	0.77029	16.994	17.474	16.744	16.676	16.816	17.11	16.718	17.263	18.303	17.537	0.445	0.188	0.724
A2A4A6;Q62077	Phosphoinositide phospholipase C;1-phosphatidylinositol 4,5-bisphosphate phosphodiesterase gamma-1	Plcg1	148534.07;149668.28	24	0	0.196181	0.274283	18.753	18.293	18.717	18.626	18.214	17.968	17.677	18.671	17.831	17.537	-0.584	0.04	0.712
Q8C180	Fibroblast growth factor receptor substrate 2	Frs2	56793.91	5	0	0.420738	0.198723	18.477	18.576	18.476	18.286	18.068	18.26	18.029	18.358	18.215	17.539	-0.296	0.129	0.712
O54824	Pro-interleukin-16	Il16	141434.9	6	0	0.219097	0.468159	18.012	17.392	17.093	17.407	17.428	17.409	17.713	17.734	17.514	17.539	0.115	0.506	0.832
Q9EQG9	Collagen type IV alpha-3-binding protein	Col4a3bp	71111.2	3	0	0.863167	0.972051	17.108	17.477	16.871	17.053	16.699	17.296	17.11	17.416	17.659	17.54	0.363	0.058	0.712
E9Q2V1;P61215	Carbonic anhydrase 10;Carbonic anhydrase-related protein 10	Car10;Ca10	34951.97;37562.9	3	0	0.132532	0.328373	17.624	18.836	18.777	18.45	18.537	18.822	17.216	18.811	17.962	17.541	-0.374	0.372	0.782
Q8BHA3	Putative D-tyrosyl-tRNA(Tyr) deacylase 2	Dtd2	18235.85	6	0	0.146339	0.210169	19.071	18.851	17.921	17.902	18.124	18.352	18.197	18.374	17.726	17.542	-0.336	0.298	0.766
A0A0R4J0W9;Q6DIA2	Exocyst complex component 3-like protein 4	Exoc3l4	81104.33;81035.22	10	0.000, NA	0.437938	0.928326	17.164	16.885	17.013	17.424	17.44	16.148	16.619	17.068	17.891	17.543	-0.131	0.708	0.906
Q1HKZ5	Mitogen-activated protein kinase kinase kinase 13	Map3k13	106986.58	3	0	0.164377	0.148992	17.646	17.046	17.928	15.416	17.413	17.592	17.579	17.821	17.904	17.544	0.598	0.25	0.745
J3QMK2	BBSome-interacting protein 1	Bbip1	7592	1	0	0.545622	0.0841622	13.447	15.447	17.041	16.171	15.85	15.221	15.538	15.668	17.451	17.545	0.693	0.4	0.789
E9Q1W7	TBC domain-containing protein kinase-like protein	Tbck	100640.06	13	0	0.0140327	0.35518	18.9	18.215	18.618	22.16	18.126	18.394	18.366	18.619	17.755	17.546	-1.067	0.234	0.735
A0A1L1SV73;Q8BY87	Ubiquitin carboxyl-terminal hydrolase 47	Usp47	157154.9;157455.42	16	0	0.475955	0.0146117	17.854	17.01	17.308	17.134	17.364	16.913	16.887	16.871	17.541	17.547	-0.182	0.423	0.798
A0A1B0GRJ7;O70354	Carbonic anhydrase 11 (Fragment);Carbonic anhydrase-related protein 11	Car11;Ca11	NA;36050.98	1	0	0.525675	0.706437	18.057	18.323	18.353	18.834	17.96	18.05	17.792	17.135	17.223	17.549	-0.756	0.011	0.712
Q8BQ30	Phostensin	Ppp1r18	65629.62	5	0	0.566548	0.680836	16.443	16.853	16.386	17.608	17.229	16.524	17.121	16.092	17.742	17.55	0.102	0.799	0.944
Q91XF4	E3 ubiquitin-protein ligase RNF167	Rnf167	38014.24	2	0	0.00588301	0.54899	15.314	10.113	16.313	16.495	16.284	16.049	16.559	15.158	17.619	17.55	1.683	0.251	0.745
P59913	Protein-L-isoaspartate O-methyltransferase domain-containing protein 1	Pcmtd1	40693.29	3	0	0.509224	0.448146	17.731	17.456	17.984	17.917	18.063	17.841	17.35	17.842	17.675	17.553	-0.178	0.248	0.744
A2AJP5;E9QNI1;Q8BR76	Meckelin	Tmem67	119547.14;112113.79;111810.41	5	0	0.0759469	0.458714	18.238	17.936	18.148	18.265	17.298	17.866	17.559	18.255	18.046	17.554	-0.121	0.606	0.874
Q3U213	Protein SERAC1	Serac1	73987.41	5	0	0.636296	0.382479	17.79	16.993	17.349	17.707	17.309	16.963	17.63	17.391	17.365	17.554	-0.049	0.798	0.944
Q91YL3	Uridine-cytidine kinase-like 1	Uckl1	60841.76	6	0	0.440522	0.481879	17.978	17.939	17.924	17.914	17.822	17.624	17.369	18.136	17.246	17.556	-0.329	0.097	0.712
Q9QYK5	Heparan-sulfate 6-O-sulfotransferase 1	Hs6st1	48302.19	2	0	0.772037	0.640464	16.796	17.16	17.363	17.517	17.183	17.535	17.359	17.592	17.682	17.556	0.341	0.045	0.712
G3X9N3	MCG16539	Pnmal2	71755.41	5	0	0.816963	0.339449	18.302	18.096	18.442	18.337	18.264	17.982	17.657	18.483	17.46	17.557	-0.46	0.067	0.712
A0A0R4J0M1;Q8VCN9	Tubulin-specific Chaperone C;Tubulin-specific chaperone C	Tbcc	38094.8;38124.83	6	0	0.785433	0.944141	18.672	18.199	18.088	18.473	18.442	18.085	17.856	18.287	17.741	17.559	-0.469	0.022	0.712
A0A2I3BPX3;Q6P9J9	Anoctamin;Anoctamin-6	Ano6	108466.58;106255.08	13	0	0.5659	0.232877	17.332	18.129	17.701	16.535	17.802	18.041	18.071	16.665	17.542	17.559	0.076	0.844	0.956
Q6PAM0	5'-AMP-activated protein kinase subunit beta-2	Prkab2	30209.17	8	0	0.831176	0.999918	17.99	17.762	18.052	18.201	17.609	17.653	17.767	17.949	17.376	17.56	-0.262	0.104	0.712
P13439	Uridine 5'-monophosphate synthase	Umps	52292.46	3	0	0.0274444	0.00361271	20.085	18.295	18.423	17.944	18.216	18.339	18.237	18.291	18.273	17.56	-0.453	0.317	0.771
E9Q3N1;Q09143	High affinity cationic amino acid transporter 1 (Fragment);High affinity cationic amino acid transporter 1	Slc7a1	58038.35;67091.96	4	0	0.936471	0.850213	19.457	18.775	19.028	18.853	18.408	18.987	18.548	19.225	18.121	17.561	-0.416	0.271	0.756
Q8BN59	La-related protein 6	Larp6	54872.74	5	0	0.228367	0.417011	16.919	17.426	17.696	17.538	17.473	17.254	17.431	17.653	17.627	17.561	0.095	0.551	0.851
P21550	Beta-enolase	Eno3	47024.88	2	0	0.703427	0.641519	19.706	18.387	20.163	18.472	17.388	18.617	17.36	17.793	15.915	17.561	-1.374	0.073	0.712
Q9D0Q7	39S ribosomal protein L45, mitochondrial	Mrpl45	35410.86	5	0	0.0335448	0.680294	16.153	16.522	16.522	17.903	16.565	17.064	17.066	16.489	17.266	17.562	0.357	0.344	0.771
Q8BPG6	Sulfatase-modifying factor 2	Sumf2	34737.17	5	0	0.609755	0.0309963	18.024	17.946	17.859	18.169	18.149	17.62	18.3	17.551	18.247	17.562	-0.174	0.382	0.783
Q8BP48	Methionine aminopeptidase 1	Metap1	43221.2	5	0	0.35891	0.376124	18.43	18.049	17.949	17.89	18.339	18.646	18.361	18.289	17.661	17.567	-0.027	0.914	0.979
F8VPT6;P97366	Ecotropic viral integration site 5 protein	Evi5	92900.75;92942.82	4	0.000, NA	0.885283	0.0315843	16.703	14.946	19.836	18.236	15.978	16.608	16.556	17.341	12.84	17.57	-0.957	0.454	0.807
Q9QXY7	Membrane transport protein XK	Xk	51114.6	3	0	0.499265	0.0160561	13.902	15.076	17.741	17.461	16.629	15.984	17.434	11.668	17.423	17.576	-0.145	0.917	0.98
Q8BG40	Katanin p80 WD40 repeat-containing subunit B1	Katnb1	72638.77	10	0	0.510077	0.538905	18.142	18.783	19.446	18.244	19.203	17.922	17.672	17.912	18.051	17.576	-0.937	0.019	0.712
A0A0R4J1P1;P50586	Tubby-like protein;Tubby protein	Tub	49859.64;55361.89	8	0	0.167934	0.814208	18.033	17.996	17.79	18.02	17.932	17.093	17.386	18.024	17.465	17.577	-0.446	0.04	0.712
E9QK16;Q8BNA6	Protocadherin Fat 3	Fat3	501592.36;502010.87	17	0.000, NA	0.952675	0.0527255	17.931	17.911	17.833	17.985	18.028	17.609	17.996	17.703	17.626	17.577	-0.235	0.033	0.712
Q3U8Y1;Q9DCA2	28S ribosomal protein S11, mitochondrial;28S ribosomal protein S11, mitochondrial	Mrps11	20251.19;20208.17	4	0	0.320148	0.25951	18.064	18.129	18.039	18.32	18.512	17.89	17.885	18.061	17.918	17.578	-0.346	0.02	0.712
Q501J7	Phosphatase and actin regulator 4	Phactr4	76631.87	8	0	0.459316	0.151812	17.583	19.857	19.873	22.367	17.908	21.08	21.011	17.419	22.244	17.578	0.349	0.797	0.944
Q3TA56;Q62170	Selectin, platelet (P-selectin) ligand, isoform CRA_b;P-selectin glycoprotein ligand 1	Selplg	43851.87;41841.73	2	0	0.815109	0.993837	16.578	17.433	17.809	18.228	17.394	17.177	18.033	16.78	17.446	17.579	-0.085	0.811	0.946
D3Z1V2;D3Z289;Q8BXT1	Regulator of G-protein-signaling 8 (Fragment);Regulator of G-protein-signaling 8;Regulator of G-protein signaling 8	Rgs8	15919.23;20810.7;20963.04	4	0	0.790877	0.367922	18.895	17.63	17.94	17.831	16.872	18.102	18.253	17.647	17.44	17.579	-0.029	0.938	0.986
A6H611	Mitochondrial intermediate peptidase	Mipep	80852.07	8	0	0.00967147	0.98639	18.117	18.116	18.165	18.108	17.832	17.825	17.965	18.478	17.087	17.58	-0.281	0.293	0.766
A0A2I3BQI5	Transmembrane protein 184B	Tmem184b	46382.56	2	0	0.827358	0.396794	19.242	18.703	18.267	18.075	18.57	17.942	18.193	18.783	17.57	17.58	-0.558	0.102	0.712
G5E8S8	MAGUK p55 subfamily member 7	Mpp7	65541	11	0	0.795467	0.249765	17.769	18	17.875	17.852	18.099	17.557	17.754	17.743	18.088	17.581	-0.174	0.164	0.714
Q8R124	Kelch-like protein 36	Klhl36	69950.08	1	0	0.331819	0.483519	15.461	16.03	15.466	17.61	16.528	16.851	17.11	16.213	17.547	17.582	0.841	0.12	0.712
P45700	Mannosyl-oligosaccharide 1,2-alpha-mannosidase IA	Man1a1	73275.79	5	0	0.908906	0.143354	18.596	18.367	18.691	18.487	18.17	18.541	18.7	18.695	17.891	17.584	-0.18	0.497	0.827
A0A1D5RM97;E9Q8S5;Q3U214	Microtubule-associated serine/threonine-protein kinase 3	Mast3	142549.8;144173.79;144173.79	4	0.000, NA	0.966017	0.59063	16.486	14.712	16.241	17.671	15.754	14.64	14.125	16.908	16.26	17.584	-0.269	0.751	0.924
Q7TPD7	Leucine-rich repeat-containing protein 75B	Lrrc75b	34160.3	2	0	0.956059	0.194436	17.138	17.316	16.454	16.711	16.902	16.887	16.063	16.167	17.568	17.585	-0.05	0.894	0.973
Q8BG75	Transmembrane protein 198	Tmem198	39752.01	3	0	0.938733	0.803552	18.183	18.78	19.599	18.451	19.078	17.853	18.294	19.287	18.855	17.586	-0.443	0.3	0.766
Q3V009	Transmembrane emp24 domain-containing protein 1	Tmed1	25262.75	3	0	0.756987	0.330632	16.931	15.534	17.138	16.539	16.018	16.514	16.049	17.227	16.025	17.586	0.248	0.58	0.866
Q9CQL6	39S ribosomal protein L35, mitochondrial	Mrpl35	21501.27	3	0	0.626891	0.467329	17.873	17.898	17.583	17.795	17.703	17.714	17.621	17.871	17.671	17.587	-0.077	0.341	0.771
Q91XA2	Golgi membrane protein 1	Golm1	44326.25	1	0	0.341462	0.157274	16.7	16.878	17.362	17.485	16.901	17.543	17.497	17.202	17.463	17.59	0.394	0.059	0.712
Q8BTN3	DNA segment, Chr 16, human D22S680E, expressed, isoform CRA_c	Tango2	30873.87	8	0	0.3005	0.373923	18.419	16.46	18.668	17.717	16.579	16.283	16.835	17.917	17.728	17.594	-0.297	0.606	0.873
Q9D1F4	Proline-rich AKT1 substrate 1	Akt1s1	27483.39	6	0	0.163804	0.951672	17.13	17.285	18.5	18.442	17.532	17.411	17.144	17.797	17.377	17.595	-0.313	0.358	0.775
Q80YW0	Cytohesin-4	Cyth4	45284.75	4	0	0.917825	0.264712	17.288	17.34	17.469	17.397	17.527	17.738	17.835	17.782	17.302	17.595	0.246	0.061	0.712
Q91WE1	Sorting nexin-15	Snx15	37742.28	5	0	0.943995	0.163116	16.839	17.36	17.799	17.582	17.249	17.116	17.298	17.648	17.593	17.595	0.084	0.675	0.895
A0A0G2JER4;D3Z181;Q6TCG8	Progestin and adipoQ receptor family member 3 (Fragment);Progestin and adipoQ receptor family member 3;Progestin and adipoQ receptor family member 3	Paqr3	26182.77;19636.96;36211.55	3	0	0.711257	0.963814	17.607	17.485	18.147	18.428	18.916	17.98	17.78	18.082	17.865	17.596	-0.256	0.4	0.789
P58242	Acid sphingomyelinase-like phosphodiesterase 3b	Smpdl3b	51599.61	5	0	0.750057	0.722188	18.246	17.822	18.032	17.943	17.763	17.566	17.726	17.096	18.278	17.598	-0.308	0.192	0.724
Q9Z329	Inositol 1,4,5-trisphosphate receptor type 2	Itpr2	307474.8	22	0	0.484721	0.00270786	18.281	17.839	18.206	17.928	18.152	17.534	17.598	18.282	17.521	17.6	-0.374	0.064	0.712
Q9D6H2	Intraflagellar transport protein 25 homolog	Hspb11	16280.5	2	0	0.768439	0.801111	17.146	17.52	17.333	17.068	17.76	17.297	16.761	17.302	18.222	17.603	0.072	0.799	0.944
Q60991	25-hydroxycholesterol 7-alpha-hydroxylase	Cyp7b1	58470.26	3	0	0.386288	0.0151805	18.078	17.722	18.148	17.393	17.48	17.626	17.651	18.402	18.417	17.604	0.176	0.495	0.826
A2AWT5;A2AWT6;A2AWT7;P25976	Nucleolar transcription factor 1	Ubtf	89478.95;85009.82;88387.42;89508.97	5	0	0.162712	0.0196279	17.247	17.427	17.199	17.276	17.745	17.547	17.697	17.706	16.95	17.605	0.122	0.501	0.829
Q3T9A5;Q8BZM1	Glomulin	Glmn	60637.49;67755.58	5	0	0.880334	0.357502	18.115	17.806	17.84	18.685	17.233	17.49	17.382	17.632	17.088	17.606	-0.496	0.106	0.712
Q6PGH2	Jupiter microtubule associated homolog 2	Jpt2	20020.11	5	0	0.566092	0.278982	18.038	17.717	17.783	17.856	18.104	17.611	18.199	18.072	18.376	17.606	0.073	0.688	0.9
A2A7A7;Q8CFX1	GDH/6PGL endoplasmic bifunctional protein	H6pd	89909.98;88927.76	12	0.000, NA	0.660299	0.0281124	19.21	18.747	18.325	17.69	19.035	18.823	17.726	18.742	18.813	17.607	-0.259	0.523	0.838
P26450	Phosphatidylinositol 3-kinase regulatory subunit alpha	Pik3r1	83517.32	10	0	0.0709529	0.00366946	18.968	18.792	18.37	18.216	20.97	17.18	17.684	21.146	17.556	17.608	-0.828	0.38	0.783
Q8VCK3	Tubulin gamma-2 chain	Tubg2	51121.82	1	0	0.369955	0.00722508	17.622	17.205	18.25	17.33	17.53	17.378	17.474	17.469	18.691	17.611	0.137	0.665	0.893
Q6PCZ4	Melanoma-associated antigen E1	Magee1	101632.2	3	0	0.839439	0.511268	16.987	17.107	17.558	17.229	16.843	17.172	17.841	16.95	17.621	17.613	0.295	0.189	0.724
Q3TJ55;Q80W45	Syntaxin-2	Stx2	33202.95;33176.84	4	0	0.981872	0.8519	17.746	18.123	18.206	17.924	18.454	17.932	17.967	18.279	17.43	17.613	-0.246	0.235	0.735
K4DI77;Q5ND34	WD repeat-containing protein 81 (Fragment);WD repeat-containing protein 81	Wdr81	NA;211945.1	20	0	0.0160298	0.434621	19.163	16.815	19.518	19.793	19.469	19.044	19.588	19.168	17.973	17.614	-0.274	0.69	0.9
Q91XE4	N-acyl-aromatic-L-amino acid amidohydrolase (carboxylate-forming)	Acy3	35286.19	4	0	0.505086	0.729816	17.203	17.866	17.273	17.668	18.034	18.758	17.885	17.034	17.777	17.615	0.205	0.546	0.849
A0A0R4J172;Q3U1Y4	DENN domain-containing protein 4B	Dennd4b	165844.39;164740.23	12	0.000, NA	0.983432	0.00720486	18.595	17.846	18.197	17.984	17.344	17.432	17.336	19.031	17.497	17.615	-0.211	0.592	0.868
Q6PAJ3	GRB2-associated and regulator of MAPK protein 2	Garem2	93510.12	2	0.000537346	0.76905	0.95602	17.158	16.567	17.412	16.835	18.185	17.151	16.643	16.094	16.726	17.615	-0.385	0.338	0.771
A0A0N4SUZ6;A0A0N4SVD7;Q66L38;Q9ERB5	Solute carrier organic anion transporter family member;Solute carrier organic anion transporter family member;Solute carrier organic anion transporter family member;Solute carrier organic anion transporter family member 1C1	Slco1c1	72992.24;59556.05;51356.66;78320.21	3	0	0.607816	0.205222	16.549	17.61	16.945	17.168	17.561	16.947	17.583	17.047	17.15	17.616	0.102	0.685	0.9
P07934	Phosphorylase b kinase gamma catalytic chain, skeletal muscle/heart isoform	Phkg1	44959.77	8	0	0.361402	0.42428	18.245	17.234	16.04	17.243	18.303	17.683	17.46	18.156	17.354	17.618	0.241	0.605	0.873
G3X920;Q9DBR3	Armadillo repeat containing 8, isoform CRA_b;Armadillo repeat-containing protein 8	Armc8	75402.12;75363.99	7	0	0.182469	0.925542	18.043	17.701	18.205	18.281	18.19	17.661	17.397	17.971	17.74	17.619	-0.406	0.019	0.712
O54784	Death-associated protein kinase 3	Dapk3	51421.59	4	0	0.814082	0.296059	18.217	18.57	18.784	18.323	19.026	18.571	18.704	18.499	17.909	17.62	-0.323	0.248	0.744
Q920E3	Potassium voltage-gated channel subfamily H member 5	Kcnh5	111809.63	6	0	0.350505	0.911161	17.175	14.705	15.932	17.663	17.154	18.362	17.016	15.968	17.401	17.62	0.748	0.297	0.766
P34968	5-hydroxytryptamine receptor 2C	Htr2c	51928.58	5	0	0.998318	0.58016	17.803	17.056	17.32	17.419	17.575	17.376	17.867	17.6	16.899	17.622	0.038	0.856	0.96
Q8C5P7	Testis development-related protein	Tdrp	20186.31	4	0	0.594103	0.188872	16.914	17.505	17.291	17.754	17.672	16.848	16.885	17.293	17.646	17.623	-0.168	0.484	0.821
Q8R104	NAD-dependent protein deacetylase sirtuin-3	Sirt3	36614.53	5	0	0.601506	0.529231	18.814	18.643	18.365	18.32	18.195	18.732	18.551	19.1	17.793	17.623	-0.107	0.737	0.919
A0A2I3BRS9;Q8BH93	MAPK-interacting and spindle-stabilizing protein-like (Fragment);MAPK-interacting and spindle-stabilizing protein-like	Mapk1ip1l	13698.43;23884.89	1	0	0.759872	0.105749	16.333	17.046	16.819	16.608	17.725	16.929	16.933	16.856	18.143	17.624	0.391	0.292	0.766
Q923L3	CUB and sushi domain-containing protein 1	Csmd1	387862.06	8	0	0.36584	0.364754	17.227	17.399	17.762	17.745	17.092	17.411	17.309	17.288	17.742	17.624	0.03	0.859	0.96
O55033	Cytoplasmic protein NCK2	Nck2	42879.05	6	0	0.498199	0.361506	17.729	17.332	17.272	17.651	17.434	16.612	17.137	16.455	17.552	17.625	-0.407	0.169	0.715
E9Q4I1;E9Q612	Receptor-type tyrosine-protein phosphatase O	Ptpro	135233.88;138588.89	7	0.000, NA	0.108472	0.815714	18.192	17.73	18.143	18.118	17.217	18.208	17.878	18.346	17.219	17.626	-0.025	0.931	0.985
Q7TSH4	Centriolar coiled-coil protein of 110 kDa	Ccp110	111139.18	10	0	0.0012423	0.92639	17.049	15.4	16.98	16.97	16.901	17.167	16.781	17.136	17.396	17.626	0.561	0.16	0.714
E9Q4U7;O70566;Q6W4W7	Protein diaphanous homolog 2;Protein diaphanous homolog 2;DIA3	Diaph2	125411.39;124870.82;125385.31	11	0	0.424089	0.323748	18.348	18.335	18.48	17.975	18.573	18.098	18.057	18.304	18.043	17.627	-0.316	0.068	0.712
P59041	DnaJ homolog subfamily C member 30	Dnajc30	24762.1	3	0.000134807	0.116423	0.534065	17.259	17.042	17.302	16.76	17.268	17.251	17.059	18.117	17.313	17.627	0.347	0.15	0.712
A0A1W2P7X0;E9QMV2;Q4KML4	Costars family protein ABRACL (Fragment);Costars family protein ABRACL;Costars family protein ABRACL	Abracl	6437.44;9058.43;9030.41	3	0	0.410203	0.945073	18.017	17.604	18.696	19.098	17.697	17.326	17.868	18.288	17.779	17.63	-0.444	0.227	0.735
A0A0R4J0J1	Copine-9	Cpne9	61824	8	0	0.424209	0.67658	17.806	17.362	18.226	19.168	17.55	17.07	17.375	16.957	17.386	17.632	-0.739	0.083	0.712
Q3URU2	Paternally-expressed gene 3 protein	Peg3	178931.96	2	0	0.290328	0.0161581	16.615	17.199	14.928	14.051	17.352	17.985	18.103	15.861	17.865	17.632	1.46	0.103	0.712
A0A1B0GQV4;A0A1B0GRD5;A0A1B0GRL0;A0A1B0GSA4;Q9CQJ2	PIH1 domain-containing protein 1 (Fragment);PIH1 domain-containing protein 1 (Fragment);PIH1 domain-containing protein 1 (Fragment);PIH1 domain-containing protein 1 (Fragment);PIH1 domain-containing protein 1	Pih1d1	10939.27;5471.06;18940.24;14951.68;32208.54	1	0	0.421366	0.594281	17.731	17.693	18.147	17.727	17.398	17.942	17.49	18.186	17.4	17.633	-0.009	0.963	0.992
A0A0A0MQD5;Q4ACU6	SH3 and multiple ankyrin repeat domains protein 3	Shank3	192217.82;185397.14	18	0.000, NA	0.787675	0.371469	17.843	18.082	18.612	18.315	17.994	18.456	18.219	19.594	18.2	17.633	0.251	0.503	0.831
Q9ER65	Calsyntenin-2	Clstn2	107886.93	4	0	0.428242	0.694763	17.919	18.643	17.226	17.401	18.509	17.975	18.151	19.174	18.83	17.634	0.413	0.333	0.771
Q9D1P0	39S ribosomal protein L13, mitochondrial	Mrpl13	20676.86	8	0	0.230325	0.849416	17.787	19.056	18.795	17.663	19.273	18.962	16.267	17.68	17.051	17.634	-0.996	0.112	0.712
Q80T23	Synaptotagmin-like protein 5	Sytl5	84088.54	6	0	0.110588	0.408905	18.459	18.42	17.372	17.457	18.203	17.543	17.61	18.426	17.051	17.636	-0.329	0.339	0.771
Q8R2R1	Protein O-mannosyl-transferase 1	Pomt1	85234.23	3	0	0.932434	0.668719	18.385	17.631	17.933	18.058	17.162	17.566	17.284	17.831	17.582	17.637	-0.254	0.307	0.768
Q9D8Z6	Autophagy-related protein 101	Atg101	25001.69	3	0	0.499082	0.357552	18.415	18.217	18.773	18.211	18.039	18.506	18.178	18.809	16.154	17.638	-0.474	0.377	0.783
Q91WF7	Polyphosphoinositide phosphatase	Fig4	103446.62	7	0	0.432085	0.393799	18.969	17.278	17.97	17.952	17.488	17.332	17.541	16.555	17.902	17.638	-0.538	0.187	0.724
B1AVF4;B1AVF5;Q9QUS6	Midline 2;Probable E3 ubiquitin-protein ligase MID2;Probable E3 ubiquitin-protein ligase MID2	Mid2	77841.95;81201.89;79774.17	1	0	0.128815	0.196849	18.226	17.697	17.897	17.716	18.223	18.739	18.079	17.847	17.706	17.639	0.05	0.835	0.953
Q99J10	Cytoplasmic tRNA 2-thiolation protein 1	Ctu1	43823.17	2	0	0.315498	0.635053	16.47	15.114	16.37	16.95	16.248	15.206	15.081	15.741	13.934	17.641	-0.709	0.337	0.771
Q8JZM0	Dimethyladenosine transferase 1, mitochondrial	Tfb1m	38961.61	5	0	0.541725	0.93447	18.218	17.835	18.096	17.847	18.005	17.867	17.996	18.243	17.924	17.642	-0.066	0.605	0.873
Q3UYH7;Q8BVT9	Beta-adrenergic receptor kinase 2;G protein-coupled receptor kinase	Adrbk2;Grk3	79656.84;64785.28	5	0	0.0881	0.0513062	18.015	17.375	18.087	17.959	17.425	17.675	17.578	17.362	17.648	17.642	-0.191	0.295	0.766
Q6NVE8	WD repeat-containing protein 44	Wdr44	101555.31	19	0	0.780046	0.118402	18.12	17.813	17.711	17.389	17.752	17.084	17.236	17.667	17.711	17.642	-0.289	0.135	0.712
B1ART2	Vacuolar protein sorting 13D	Vps13d	490968.62	42	0	0.0308052	0.218913	17.917	17.383	17.999	17.997	17.848	17.546	17.378	18.101	17.46	17.644	-0.203	0.27	0.756
Q9D0W5	Peptidyl-prolyl cis-trans isomerase-like 1	Ppil1	18236.82	2	0	0.0735668	0.162218	18.477	18.948	18.551	17.239	18.603	17.411	17.348	18.616	17.787	17.645	-0.602	0.145	0.712
P14602	Heat shock protein beta-1	Hspb1	23013.84	3	0	0.371082	0.0211914	17.787	16.835	17.767	16.908	18.348	17.842	18.416	17.62	17.655	17.645	0.307	0.382	0.783
Q766D5	N-acetyl-beta-glucosaminyl-glycoprotein 4-beta-N-acetylgalactosaminyltransferase 1	B4galnt4	117373.33	8	0	0.167193	0.568665	17.684	16.894	17.711	17.618	17.216	17.438	17.753	18.099	16.664	17.648	0.096	0.749	0.924
Q99PI8	Reticulon-4 receptor	Rtn4r	50987.4	5	0	0.456114	0.183994	18.682	17.433	17.295	16.682	16.477	17.988	18.123	19.104	17.589	17.648	0.777	0.143	0.712
Q80VE5	TBC1 domain family, member 22B	Tbc1d22b	59128.16	3	0	0.71759	0.247143	16.297	16.115	17.043	16.68	16.865	15.787	16.385	15.774	17.345	17.657	-0.01	0.981	0.995
Q5DTZ6	RING finger protein 150	Rnf150	48012.84	2	0	0.804955	0.594463	17.88	18.02	17.267	17.466	17.742	18.244	18.426	17.352	17.712	17.658	0.203	0.427	0.8
P35279	Ras-related protein Rab-6A	Rab6a	23589.77	9	0	0.581406	0.125353	19.886	20.572	20.271	20.909	19.836	20.077	20.728	20.048	17.451	17.66	-1.102	0.185	0.723
Q8CF89	TGF-beta-activated kinase 1 and MAP3K7-binding protein 1	Tab1	54616.14	7	0	0.0171877	0.155315	18.792	17.726	17.803	17.557	17.568	18.246	17.62	18.071	17.698	17.661	-0.03	0.913	0.978
Q8BVF2	Phosducin-like protein 3	Pdcl3	27581.19	3	0	0.246734	0.603971	16.776	17.102	17.207	16.801	17.275	17.021	17.439	17.898	17.697	17.662	0.511	0.026	0.712
Q9QY40	Plexin-B3	Plxnb3	208365.91	10	0	0.0733238	0.0418297	18.359	17.794	18.522	18.597	18.465	18.577	17.658	18.42	17.714	17.662	-0.341	0.211	0.734
B1AWJ4	Transmembrane protein 8B	Tmem8b	98097.53	4	0	0.107812	0.480131	17.884	17.762	19.024	18.885	17.98	17.997	17.797	17.674	17.831	17.662	-0.515	0.127	0.712
Q9DCU6	39S ribosomal protein L4, mitochondrial	Mrpl4	33073.13	6	0	0.245903	0.794218	18.98	18.411	18.814	18.973	18.148	18.395	18.035	18.552	18.061	17.664	-0.524	0.05	0.712
Q8R035	Peptidyl-tRNA hydrolase ICT1, mitochondrial	Mrpl58	23476.95	5	0	0.300459	0.692659	18.03	17.854	18.322	18.437	17.871	17.645	17.48	17.851	17.907	17.665	-0.393	0.028	0.712
Q8BFS6	Serine/threonine-protein phosphatase CPPED1	Cpped1	35247.69	4	0	0.153902	0.35271	18.851	19.05	19.181	17.715	19.423	18.903	18.213	17.779	17.97	17.667	-0.738	0.084	0.712
P46412	Glutathione peroxidase 3	Gpx3	25424.14	6	0	0.0153746	0.266843	19.339	18.003	18.198	17.876	17.984	18.131	18.082	18.971	17.611	17.667	-0.187	0.62	0.882
Q8VIB3	Type 2 lactosamine alpha-2,3-sialyltransferase	St3gal6	37854.09	7	0	0.947301	0.349178	17.97	17.041	18.263	18.628	17.703	18.294	18.453	17.625	17.891	17.667	0.065	0.843	0.956
Q80T62	Probable G-protein coupled receptor 101	Gpr101	56244.53	4	0	0.841597	0.109799	16.274	16.84	16.417	16.624	16.984	16.406	16.688	16.38	17.828	17.668	0.366	0.327	0.771
Q9WVD5	Mitochondrial ornithine transporter 1	Slc25a15	32823.29	6	0	0.927793	0.0221767	18.155	17.999	18.374	18.198	18.3	17.775	17.754	18.858	17.962	17.67	-0.201	0.42	0.797
Q8VCQ6	Phosphatidylcholine:ceramide cholinephosphotransferase 1	Sgms1	49316.66	4	0	0.875787	0.00188982	17.352	17.853	18.319	17.725	17.163	17.571	17.524	17.602	18.91	17.671	0.173	0.619	0.882
Q9CZ69	CKLF-like MARVEL transmembrane domain-containing protein 6	Cmtm6	19824.25	2	0	0.453013	0.268216	15.154	16.101	18.964	18.778	17.675	18.957	18.881	17.731	15.712	17.672	0.456	0.644	0.886
A2BE91;Q5U4F6	WD repeat domain 34;WD repeat-containing protein 34	Wdr34	58173.63;57971.36	4	0	0.49738	0.192121	16.898	17.409	17.673	17.279	17.637	17.308	17.143	17.71	17.628	17.674	0.113	0.547	0.849
Q8BMS9	Ras association domain-containing protein 2	Rassf2	37973.39	3	0	0.0116468	0.679082	18.586	17.049	16.988	17.357	17.018	17.885	17.621	17.308	17.21	17.675	0.14	0.686	0.9
A0A0R4J256;P28076	Proteasome subunit beta type;Proteasome subunit beta type-9	Psmb9	23325.42;23396.53	1	0	0.866532	0.392793	17.865	17.498	18.2	17.81	18.071	17.693	17.991	18.344	18.004	17.675	0.053	0.767	0.93
Q76M80	MNTK1	Kcnk12	46948.68	2	0	0.543585	0.253043	16.78	16.904	17.461	17.598	17.079	17.965	16.749	18.166	17.693	17.678	0.486	0.138	0.712
Q6PD10	Inositol hexakisphosphate kinase 1	Ip6k1	49306.54	6	0	0.681242	0.605643	18.363	17.757	17.946	17.385	17.308	17.315	17.856	18.081	17.252	17.678	-0.116	0.656	0.891
J3QK46	Transmembrane protein 200C	Tmem200c	66183.89	6	0	0.844206	0.237461	18.421	18.183	17.973	17.868	17.35	17.863	17.659	18.444	17.479	17.679	-0.134	0.598	0.869
Q3UN04	Ubiquitin carboxyl-terminal hydrolase 30	Usp30	58221.39	9	0	0.361621	0.398285	17.98	17.896	17.953	17.888	18.096	17.935	17.565	18.157	18.183	17.679	-0.059	0.671	0.894
Q08EC9	Polypeptide N-acetylgalactosaminyltransferase	Galnt14	64038.49	14	0.000, NA	0.40077	0.72723	18.563	18.016	18.764	18.545	17.708	18.637	18.043	18.895	17.384	17.682	-0.191	0.597	0.869
Q9QYI3	DnaJ homolog subfamily C member 7	Dnajc7	56475.8	12	0	0.785962	0.604782	16.561	18.29	19.069	18.478	17.62	19.301	18.671	17.091	17.57	17.687	0.06	0.921	0.982
A2AU34	Transmembrane protein 74B	Tmem74b	24971.49	1	0	0.381706	0.686062	15.453	14.619	17.474	17.606	15.776	16.463	14.905	15.5	17.329	17.689	0.191	0.814	0.946
Q9ER67	Maged2 protein	Maged2	65400.43	7	0	0.893699	0.400877	17.321	17.056	17.545	17.165	17.256	17.489	17.478	17.697	17.861	17.689	0.374	0.009	0.712
Q9DD02	Protein Hikeshi	Hikeshi	21618.69	3	0	0.593847	0.706515	17.954	18.024	18.314	18.561	18.414	17.328	16.982	18.593	17.739	17.689	-0.587	0.097	0.712
Q9ER39	Torsin-1A	Tor1a	37829.87	5	0	0.922643	0.748442	18.187	17.968	17.701	17.987	18.398	17.445	17.868	17.951	18.055	17.69	-0.246	0.159	0.714
Q3TRR0	Microtubule-associated protein 9	Map9	73510.74	5	0	0.890103	0.992626	16.937	16.847	16.395	16.589	17.376	16.482	16.839	16.068	17.196	17.693	0.027	0.936	0.986
E9Q343	G protein-coupled receptor 137C	Gpr137c	46416.81	4	0	0.499526	0.449359	16.301	18.835	17.288	18.417	18.274	17.27	17.904	16.959	17.777	17.694	-0.302	0.564	0.857
Q8BYK6	YTH domain-containing family protein 3	Ythdf3	63961.32	5	0	0.160441	0.681644	17.056	16.859	16.021	17.328	17.263	16.52	16.885	17.186	16.668	17.695	0.086	0.793	0.943
Q6PAV2	Probable E3 ubiquitin-protein ligase HERC4	Herc4	118411.61	9	0	0.494072	0.188063	18.062	17.722	18.037	18.128	17.898	17.452	17.362	18.361	17.643	17.696	-0.267	0.216	0.734
Q3UVG3	Protein FAM91A1	Fam91a1	93463.53	6	0	0.184186	0.396476	19.599	18.046	18.383	18.599	18.289	17.697	18.332	18.105	18.033	17.696	-0.61	0.088	0.712
Q8BR90	UPF0600 protein C5orf51 homolog	NA	33471.3	8	0	0.351699	0.113621	18.045	18.309	18.51	18.036	17.946	18.097	18.09	18.152	17.566	17.7	-0.248	0.158	0.714
Q6PDS3	Sterile alpha and TIR motif-containing protein 1	Sarm1	79606.39	14	0	0.506311	0.153673	18.58	17.828	17.913	18.161	18.098	17.999	17.709	18.015	17.815	17.703	-0.268	0.119	0.712
Q99N50	Synaptotagmin-like protein 2	Sytl2	106805.85	4	0	0.601199	0.992472	17.823	17.754	17.606	17.322	17.406	17.757	17.817	17.659	17.575	17.703	0.12	0.3	0.766
Q8K3W0	BRISC and BRCA1-A complex member 2	Babam2	43544.71	6	0	0.991554	0.926164	18.808	18.175	18.578	18.372	17.884	18.039	17.949	18.287	17.825	17.704	-0.402	0.071	0.712
B0R058;Q8C0L9	Glycerophosphocholine phosphodiesterase GPCPD1	Gpcpd1	50691.99;76579.34	7	0.000, NA	0.749973	0.869641	18.175	17.588	18.368	17.841	18.135	17.625	18.022	18.431	17.343	17.708	-0.196	0.424	0.798
Q3TMX7	Sulfhydryl oxidase 2	Qsox2	77775.17	16	0	0.624888	0.395381	18.515	18.179	18.961	19.035	17.763	18.36	18.123	18.393	17.345	17.709	-0.505	0.147	0.712
P41241	Tyrosine-protein kinase CSK	Csk	50716.33	14	0	0.156887	0.660139	18.241	19.987	18.258	18.074	19.075	18.264	18.266	19.027	18.416	17.709	-0.391	0.382	0.783
Q3UFY7	7-methylguanosine phosphate-specific 5'-nucleotidase	Nt5c3b	34425.34	5	0	0.347248	0.473844	18.254	18.235	18.179	18.228	18.11	17.823	18.106	18.066	17.852	17.71	-0.29	0.015	0.712
Q3UBG2	PTB-containing, cubilin and LRP1-interacting protein	Pid1	24784.42	3	0	0.439664	0.558431	17.904	18.102	17.838	18.264	18.306	18.356	18.114	18.198	17.381	17.71	-0.131	0.538	0.845
P48302	Endothelin receptor type B	Ednrb	49560.77	5	0	0.216251	0.427248	18.104	18.001	18.677	18.494	18.079	18.994	18.032	18.417	17.774	17.71	-0.086	0.763	0.929
A0A2I3BQD7;E9QL65	Conserved oligomeric Golgi complex subunit 3	Cog3	93139.64;94144.82	5	0.000, NA	0.233677	0.466641	17.797	15.442	21.569	16.267	16.778	15.381	15.08	16.011	16.205	17.71	-1.493	0.252	0.745
Q8BVG4	Dipeptidyl peptidase 9	Dpp9	98001.4	8	0	0.866309	0.866465	16.924	17.585	18.386	18.108	17.806	17.362	16.987	17.219	18.068	17.711	-0.293	0.38	0.783
A0A1Y7VJM4;Q8R2E9	ERO1-like beta (S. cerevisiae);ERO1-like protein beta	Ero1lb;Ero1b	55260.1;53518.03	7	0	0.653528	0.933009	18.049	17.989	17.998	17.945	17.847	17.865	17.825	17.904	17.791	17.713	-0.146	0.015	0.712
A2AJW5	Family with sequence similarity 217, member B	Fam217b	42133.62	2	0	0.0270954	0.590598	17.071	17.04	15.868	16.859	17.185	16.873	16.461	15.806	17.633	17.716	0.093	0.836	0.953
O54962	Barrier-to-autointegration factor	Banf1	10102.58	3	0	0.311599	0.0246653	17.676	18.093	18.193	17.943	18.147	17.842	17.688	18.349	17.766	17.716	-0.138	0.397	0.789
Q8BPA8	Protein DPCD	Dpcd	23034.48	3	0	0.158453	0.361567	17.774	17.859	18.196	17.791	17.681	17.971	17.391	17.88	17.347	17.717	-0.199	0.237	0.736
Q8C015	Serine/threonine-protein kinase PAK 5	Pak5	80948.24	4	0	0.556639	0.245166	18.84	19.051	18.372	17.68	17.848	18.404	18.417	18.011	16.769	17.717	-0.495	0.257	0.747
A0A0A6YVW5;A0A0A6YWA7;A2RSS2;Q6PGK7	Carbohydrate sulfotransferase;Carbohydrate sulfotransferase (Fragment);Carbohydrate sulfotransferase;Carbohydrate sulfotransferase 10	Chst10	43759.69;28480.75;44108.05;42054.77	2	0	0.281565	0.84226	18.385	17.954	18.282	18.393	18.2	18.589	18.206	18.091	17.564	17.718	-0.209	0.337	0.771
P81122	Insulin receptor substrate 2	Irs2	136763.12	10	0	0.0267453	0.804464	16.386	17.221	17.03	17.128	17.098	17.119	16.389	16.729	17.525	17.72	0.124	0.68	0.897
A0A0R4J0A2;Q8CF94	Blood group Rh(D) polypeptide	Rhd	45896.14;45877.09	1	0	0.167629	0.0828523	14.969	17.605	17.374	17.223	18.302	18.055	18.209	16.878	18.207	17.721	0.719	0.291	0.766
Q8BR26	Interferon-induced transmembrane protein 10	Ifitm10	21554.9	2	0	0.727076	0.322081	17.866	18.247	17.97	18.181	18.357	18.168	17.793	18.351	18.232	17.721	-0.071	0.657	0.891
Q9R1S8	Calpain-7	Capn7	92564.33	9	0	0.0480652	0.482876	18.972	17.639	17.976	17.882	17.714	17.372	17.776	18.004	17.79	17.721	-0.304	0.295	0.766
Q99LQ7	Transmembrane protein 189	Tmem189	31133.82	4	0	0.648483	0.53271	16.542	16.237	16.641	17.159	17.772	16.741	17.234	16.821	17.215	17.722	0.277	0.419	0.797
Q8C413;Q91WG7	Diacylglycerol kinase;Diacylglycerol kinase gamma	Dgkg	83971.79;88523.11	5	0	0.547173	0.546207	18.084	17.143	17.825	17.618	17.839	17.343	17.591	17.849	17.886	17.722	-0.024	0.903	0.977
Q9WUU7	Cathepsin Z	Ctsz	33996.24	6	0	0.255026	0.0445264	17.272	17.272	18.103	17.91	17.787	17.704	17.595	17.36	17.717	17.723	-0.049	0.799	0.944
Q8K4Q7	Ceramide kinase	Cerk	59843.09	6	0	0.800794	0.241739	17.454	17.384	17.368	17.201	17.532	17.505	17.439	17.489	17.808	17.724	0.205	0.057	0.712
Q8CGF7	Transcription elongation regulator 1	Tcerg1	123787.94	8	0	0.0842826	0.114765	17.651	16.892	17.701	17.763	17.469	17.955	18.133	17.722	17.695	17.724	0.351	0.098	0.712
Q921V5	Alpha-1,6-mannosyl-glycoprotein 2-beta-N-acetylglucosaminyltransferase	Mgat2	51029.84	11	0	0.728584	0.225838	18.375	18.506	18.713	18.533	18.326	18.628	18.352	18.334	17.742	17.725	-0.335	0.142	0.712
Q8BWR8	Rhophilin-2	Rhpn2	76957.19	3	0	0.172701	0.411419	15.437	15.534	18.559	18.077	14.793	17.348	16.64	15.802	17.444	17.726	0.512	0.566	0.858
Q8VEE0	Ribulose-phosphate 3-epimerase	Rpe	24944.74	2	0	0.994594	0.0025279	17.553	17.799	18.108	17.681	17.255	17.599	17.747	15.801	17.534	17.728	-0.398	0.362	0.777
Q8C4G9	Adhesion G protein-coupled receptor A1	Adgra1	63496.63	4	0	0.273897	0.251487	16.803	17.476	17.915	17.72	16.77	17.18	17.844	16.255	17.512	17.731	-0.032	0.933	0.985
Q8JZV7	N-acetylglucosamine-6-phosphate deacetylase	Amdhd2	43500.63	6	0	0.455137	0.0427816	17.862	17.704	18.135	18.45	17.809	17.702	18.141	17.685	18.196	17.732	-0.101	0.584	0.867
Q91X52	L-xylulose reductase	Dcxr	25745.85	3	0	0.699101	0.961152	18.291	18.032	17.833	18.053	18.235	17.953	18.031	18.203	18.329	17.734	-0.039	0.776	0.935
E9QQ10	A-kinase anchor protein 9	Akap9	434139.75	56	0	0.28927	0.766882	18.331	15.693	17.365	18.063	17.419	17.364	17.87	18.205	17.863	17.734	0.433	0.41	0.792
Q99N91	39S ribosomal protein L34, mitochondrial	Mrpl34	10531.41	2	0	0.810119	0.255899	16.252	16.995	16.965	17.689	17.293	17.547	17.513	17.734	17.807	17.736	0.629	0.055	0.712
Q05DI7;Q9QUI1	Leucine repeat adapter protein 25	Fam89b	14930.07;20140.44	2	0	0.00778597	0.136276	18.934	18.774	18.601	18.504	21.133	19.701	19.652	18.863	17.721	17.737	-0.454	0.509	0.833
A0A0R4J1N8;Q8CEE7	Retinol dehydrogenase 13	Rdh13	32367.51;36464.09	7	0.000, NA	0.126747	0.490831	16.829	17.29	17.328	17.196	17.177	17.05	17.274	17.507	17.758	17.74	0.302	0.106	0.712
Q71FD5	E3 ubiquitin-protein ligase ZNRF2	Znrf2	23705.28	5	0	0.0967619	0.250061	18.263	18.206	17.335	17.221	18.079	18.307	17.869	18.468	18.381	17.741	0.332	0.255	0.746
O89086	RNA-binding protein 3	Rbm3	16604.69	3	0	0.743121	0.82514	15.195	16.76	16.407	16.448	17.71	18.052	17.341	18.316	16.682	17.742	1.122	0.056	0.712
D3Z3L3	Tripartite motif-containing 12C	Trim12c	57792.95	2	0	0.624548	0.628833	14.78	14.054	13.942	16.048	15.234	15.674	15.965	16.279	16.764	17.742	1.673	0.014	0.712
A2AJQ3	Probable C-mannosyltransferase DPY19L4	Dpy19l4	83604.05	5	0	0.317599	0.84794	18.551	18.513	18.883	17.312	17.584	18.628	18.461	18.758	19.294	17.744	0.408	0.331	0.771
D3YX52;P58749	Transmembrane 6 superfamily member 1	Tm6sf1	31865.43;41662.04	2	0	0.689969	0.585259	15.143	16.353	16.295	16.729	15.741	16.883	16.444	15.488	17.843	17.746	0.828	0.154	0.712
A0A087WQC2;Q3V0J1	Transmembrane protein 237 (Fragment);Transmembrane protein 237	Tmem237	25521.74;47342.63	4	0	0.962329	0.482759	18.016	18.226	17.807	17.981	18.117	17.672	17.892	17.618	18.14	17.747	-0.215	0.106	0.712
P02089	Hemoglobin subunit beta-2	Hbb-b2	15878.25	1	0.000134807	0.834854	0.835999	18.413	18.628	17.572	16.99	20.084	18.966	19.209	20.322	19.454	17.748	0.802	0.268	0.756
A0A1L1SQ41;Q4FCQ7;Q9Z2A5	Arginyl-tRNA--protein transferase 1	Ate1	64094.81;58319.51;59146.36	5	0.000, NA	0.286619	0.645184	17.433	17.706	17.209	17.214	17.336	17.242	17.533	17.294	17.981	17.748	0.18	0.315	0.771
Q99J23	GH3 domain-containing protein	Ghdc	58507.62	7	0	0.498961	0.126988	17.718	17.836	16.897	16.098	16.87	17.411	17.677	16.752	17.563	17.749	0.347	0.377	0.783
H3BL05;H3BLD9;Q8C1M2	Zinc finger protein 428 (Fragment);Zinc finger protein 428;Zinc finger protein 428	Zfp428;Zfp428;Znf428	16317.19;20393.48;19003.09	1	0	0.159452	0.0428714	15.576	15.256	16.806	17.369	15.238	16.408	16.237	16.352	17.877	17.749	0.875	0.164	0.714
Q99J31	Oligophrenin-1	Ophn1	91984.93	12	0	0.0670592	0.320132	18.517	18.021	18.185	19.63	18.239	17.931	17.509	17.102	17.908	17.749	-0.879	0.036	0.712
Q9D3D0	Alpha-tocopherol transfer protein-like	Ttpal	38835.66	2	0	0.597475	0.092023	17.782	17.138	17.782	18.303	17.951	17.798	17.894	18.391	17.934	17.75	0.163	0.487	0.822
Q9D7J4	Cytochrome c oxidase assembly protein COX20, mitochondrial	Cox20	13163.23	4	0	0.826806	0.529817	18.549	18.073	17.135	17.606	18.276	18.136	18.168	18.052	17.902	17.751	0.074	0.791	0.943
Q99P31	Hsp70-binding protein 1	Hspbp1	39166.79	5	0	0.443489	0.244165	18.359	18.017	18.26	18.157	18.015	18.159	18.103	18.239	17.306	17.753	-0.25	0.234	0.735
A0A1B0GRR9;D3YTP8;Q9CY46;Q9QXA5	U6 snRNA-associated Sm-like protein LSm4;U6 snRNA-associated Sm-like protein LSm4 (Fragment);LSM4 homolog, U6 small nuclear RNA associated (S. cerevisiae), isoform CRA_b;U6 snRNA-associated Sm-like protein LSm4	Lsm4	11400.13;11071.72;15204.46;15076.33	2	0	0.0329483	0.320099	19.062	18.189	18.32	18.263	18.099	18.169	18.167	18.55	17.754	17.754	-0.308	0.216	0.734
Q8K4K6	Pantothenate kinase 1	Pank1	60091.44	3	0	0.961618	0.153816	14.803	17.261	16.952	18.608	16.283	16.052	17.342	16.136	17.371	17.755	0.15	0.84	0.955
Q8K0S2	Glutamate-rich protein 5	Erich5	38527.21	8	0	0.777206	0.569208	15.87	16.56	17.039	17.559	17.22	16.889	17.185	16.511	17.826	17.757	0.384	0.351	0.773
A2A9R6;A2A9R8;A2A9S0;A2A9S2;Q61701;Q8BVA9	ELAV-like protein;ELAV-like protein;ELAV-like protein;ELAV-like protein;ELAV-like protein 4;ELAV-like protein	Elavl4	40977.54;40348.85;42308.14;40375.77;42368.22;41739.53	1	0.000134807	0.0006141	0.0471707	18.551	18.595	18.76	18.467	23.277	23.384	18.368	18.202	22.916	17.759	0.596	0.713	0.907
A2A5K2;P55065	Phospholipid transfer protein	Pltp	49023.04;54453.08	6	0.000, NA	0.873728	0.88083	18.402	17.89	19.014	18.758	18.587	18.209	18.309	18.756	17.948	17.759	-0.334	0.226	0.735
Q8BGT5	Alanine aminotransferase 2	Gpt2	57943.73	3	0	0.729682	0.239998	17.934	18.853	17.093	18.272	16.849	16.302	18.609	18.684	18.028	17.76	0.077	0.896	0.974
Q9D0B5	Thiosulfate sulfurtransferase/rhodanese-like domain-containing protein 3	Tstd3	17270.92	4	0	0.181979	0.0922258	18.554	18.475	18.482	18.105	17.917	19.015	17.82	18.061	17.602	17.76	-0.255	0.4	0.789
P70188	Kinesin-associated protein 3	Kifap3	91291.39	13	0	0.262076	0.731203	17.707	17.111	17.877	18.105	17.886	18.014	17.996	18.263	18.06	17.76	0.281	0.185	0.723
Q9QZN4	F-box only protein 6	Fbxo6	34492.5	4	0	0.349218	0.80064	18.347	18.377	18.898	18.49	18.199	18.248	17.713	18.478	17.156	17.76	-0.591	0.062	0.712
A2AWI9	Endophilin-B2	Sh3glb2	41810.56	17	0	0.703915	0.674712	18.999	18.523	18.364	18.548	18.718	18.012	18.602	18.468	18.076	17.761	-0.447	0.049	0.712
A0A0R4J1M3;Q8BYK4	Retinol dehydrogenase 12	Rdh12	33888.47;35292.12	2	0	0.966223	0.817676	17.917	18.071	18.34	17.601	17.76	18.396	18.068	18.026	17.634	17.761	0.039	0.837	0.953
E9PZ22;G3X8W1;H3BLE3	Maestro heat-like repeat family member 4;MCG2797;Maestro heat-like repeat family member 4 (Fragment)	Mroh4	104545.36;112773.97;NA	1	0	0.599476	0.419077	13.136	15.734	14.933	18.655	14.006	14.869	17.074	12.865	16.789	17.762	0.579	0.668	0.894
Q9D6E4	Tetratricopeptide repeat protein 9B	Ttc9b	25909.4	3	0	0.848505	0.336572	16.923	17.158	17.504	16.925	16.59	16.791	16.812	17.273	17.028	17.762	0.114	0.642	0.886
Q8BGQ4	Protein O-mannosyl-transferase 2	Pomt2	92385.89	4	0	0.100563	0.595793	17.857	17.551	17.57	18.18	17.594	17.04	16.995	16.493	17.634	17.763	-0.566	0.073	0.712
E9QNX9;Q60751	Tyrosine-protein kinase receptor;Insulin-like growth factor 1 receptor	Igf1r	155285.59;155788.17	17	0	0.413968	0.165824	18.286	17.239	18.384	17.469	18.024	18.144	17.867	18.579	17.801	17.764	0.151	0.597	0.869
D3Z7X0	Acyl-Coenzyme A dehydrogenase family, member 12	Acad12	61389.75	2	0	0.867153	0.0125469	17.695	17.726	17.89	17.53	17.763	17.885	17.697	18.653	17.793	17.769	0.239	0.256	0.746
Q8BX43	Tumor necrosis factor receptor superfamily member 19L	Relt	46518.21	6	0	0.995666	0.705267	17.907	18.096	18.297	17.514	18.592	17.49	17.058	18.399	17.505	17.77	-0.437	0.166	0.714
A0A1L1SSS4;B9EIW5	Nuclear receptor coactivator 7;Ncoa7 protein	Ncoa7	101163.73;105014.92	12	0	0.548713	0.751338	17.205	17.911	17.699	17.008	16.851	17.329	17.422	17.551	17.923	17.771	0.264	0.294	0.766
Q91VH6	Protein MEMO1	Memo1	33692.1	6	0	0.293342	0.408382	18.307	18.158	18.034	18.337	17.628	18.206	17.926	18.124	17.799	17.771	-0.127	0.438	0.802
Q9CPV3	39S ribosomal protein L42, mitochondrial	Mrpl42	16492.81	3	0	0.776747	0.334513	17.61	17.971	18.58	18.096	17.846	17.415	17.765	18.327	18.363	17.772	-0.092	0.714	0.908
Q60967;Q6NZM8	Bifunctional 3'-phosphoadenosine 5'-phosphosulfate synthase 1;3'-phosphoadenosine 5'-phosphosulfate synthase 1, isoform CRA_a	Papss1	70794.11;68494.42	5	0	0.439091	0.963711	18.285	19.04	19.066	17.909	19.382	19.365	18.426	18.304	18.769	17.772	-0.209	0.597	0.869
Q8K009	Mitochondrial 10-formyltetrahydrofolate dehydrogenase	Aldh1l2	101590.28	6	0	0.9603	0.0545536	16.293	17.388	16.773	17.274	18.013	17.519	17.589	16.635	17.825	17.773	0.32	0.405	0.792
A0A0A0MQE2;Q8CHX6	Membrane-bound transcription factor site-2 protease	Mbtps2	24534.39;56960.13	2	0.000, NA	0.506152	0.714826	18.604	18.211	18.729	18.263	18.372	18.74	18.199	18.099	17.63	17.774	-0.348	0.161	0.714
Q6DFW5	Phospholipid-transporting ATPase	Atp11b	133536.14	56	0.001, NA	0.78734	0.122527	18.498	17.938	18.204	18.065	18.217	18.24	17.802	18.216	17.674	17.775	-0.243	0.149	0.712
Q91WK1	SPRY domain-containing protein 4	Spryd4	23274.8	8	0	0.294902	0.0569027	19.077	18.901	19.022	18.698	18.242	18.78	18.814	18.774	17.313	17.775	-0.497	0.205	0.734
Q8VD63	Testis-specific Y-encoded-like protein 4	Tspyl4	44811.33	11	0	0.531761	0.725226	16.855	18.599	17.457	16.239	18.486	16.66	18.621	16.429	17.54	17.775	-0.122	0.845	0.957
O88689	Protocadherin alpha-4	Pcdha4	103143.18	6	0	0.446017	0.681826	18.151	17.779	18.372	18.166	17.828	18.146	17.988	18.473	17.97	17.777	0.012	0.944	0.987
D3Z742	MCG125361, isoform CRA_a	Mb21d2	55657.05	10	0	0.938439	0.857562	17.063	17.242	16.773	16.958	17.101	17.027	17.024	16.594	17.411	17.778	0.139	0.544	0.848
A0A0R4J0V4;Q9QXM1	Junction-mediating and -regulatory protein	Jmy	110555.9;110585.97	10	0.000, NA	0.0749597	0.395942	14.737	16.098	16.18	16.292	16.606	16.285	17.539	13.585	18.676	17.778	0.79	0.439	0.802
Q8BM47	Pleckstrin homology domain-containing family M member 3	Plekhm3	86553.3	1	0	0.74933	0.677509	17.005	17.334	15.909	16.712	17.601	17.665	17.324	17.443	17.463	17.781	0.623	0.1	0.712
Q765H6	Alpha-1,6-mannosylglycoprotein 6-beta-N-acetylglucosaminyltransferase B	Mgat5b	89473.01	6	0	0.112115	0.540991	17.464	17.417	17.491	17.355	17.078	17.777	17.751	17.69	17.81	17.781	0.401	0.004	0.712
Q8BXR9	Oxysterol-binding protein-related protein 6	Osbpl6	108919.8	19	0	0.500617	0.887583	19.146	18.528	19.053	18.804	17.939	18.248	17.802	18.914	17.074	17.782	-0.73	0.089	0.712
A0A0R4J254;Q9ESJ0	Exportin-4	Xpo4	129965.27;129979.34	3	0	0.00988694	0.100867	17.412	17.652	17.141	16.921	13.388	16.512	13.58	16.662	17.783	17.782	-0.039	0.973	0.993
Q9R0S3	Matrix metalloproteinase-17	Mmp17	64333.3	2	0	0.351248	0.827388	17.859	17.857	17.78	17.991	17.811	18.109	18.027	17.888	18.003	17.783	0.102	0.175	0.715
Q9JI99	Sphingosine-1-phosphate phosphatase 1	Sgpp1	47744.21	5	0	0.400221	0.052277	17.344	17.756	16.845	16.375	17.748	17.447	17.905	16.104	18.014	17.786	0.238	0.606	0.873
Q8CFA2	Aminomethyltransferase, mitochondrial	Amt	44008.91	8	0	0.422822	0.880433	18.363	18.545	18.279	18.529	18.211	18.33	18.092	18.648	18.323	17.787	-0.149	0.382	0.783
Q6ZPS6	Ankyrin repeat and IBR domain-containing protein 1	Ankib1	121875.54	18	0	0.909535	0.952186	16.996	17.747	17.927	17.463	17.378	17.539	17.445	17.222	18.011	17.787	0.099	0.652	0.889
Q8BGA9	Mitochondrial inner membrane protein OXA1L	Oxa1l	48219.58	3	0	0.9404	0.90996	17.077	18.112	18.048	17.613	18.816	18.698	19.208	17.428	18.152	17.789	0.322	0.475	0.817
Q99KU6	Bombesin receptor-activated protein C6orf89 homolog	NA	39485.62	2	0	0.031196	0.880953	18.881	17.994	18.088	17.841	17.858	18.379	18.081	17.815	17.505	17.791	-0.218	0.397	0.789
A0A140LHB6;F6Y6A6;Q8R0A6	V-set and transmembrane domain-containing protein 2A (Fragment);V-set and transmembrane domain-containing protein 2A;V-set and transmembrane domain-containing protein 2A	Vstm2a	NA;31241.12;25876.29	2	0	0.902885	0.74023	17.531	18.129	16.642	17.33	18.453	18.164	18.525	18.258	18.363	17.791	0.603	0.134	0.712
Q9QXV8	Protein sprouty homolog 2	Spry2	34623.23	3	0	0.436537	0.321524	17.672	17.031	16.997	16.721	17.561	17.227	17.8	17.547	17.619	17.793	0.401	0.1	0.712
Q99P65	Equilibrative nucleoside transporter 3	Slc29a3	51719.47	3	0	0.327081	0.229845	17.953	16.945	17.835	18.077	17.565	17.811	17.929	17.472	17.494	17.794	0.025	0.913	0.978
Q8K2J0	1-phosphatidylinositol 4,5-bisphosphate phosphodiesterase delta-3	Plcd3	88606.54	6	0	0.02432	0.60783	17.858	17.818	17.956	19.483	18.245	19.025	18.153	17.853	17.322	17.794	-0.243	0.58	0.866
Q99LJ6	Glutathione peroxidase 7	Gpx7	21061.07	4	0	0.359106	0.384962	17.793	17.239	17.926	17.716	16.78	17.325	16.437	17.476	17.266	17.795	-0.231	0.477	0.818
P62960	Nuclease-sensitive element-binding protein 1	Ybx1	35729.95	10	0	0.420937	0.0567645	16.758	17.355	17.468	17.676	17.791	17.001	17.038	17.004	18.145	17.797	-0.013	0.967	0.992
Q3TLS3	GDP-D-glucose phosphorylase 1	Gdpgp1	42514.7	4	0	0.548669	0.0403127	17.797	17.253	17.478	17.852	16.751	16.675	17.408	17.814	17.767	17.799	0.067	0.828	0.951
P47713;Q9DBX5	Cytosolic phospholipase A2;Phospholipase A2	Pla2g4a	85222.29;84268.24	3	0	0.136548	0.487367	16.345	16.189	15.806	17.447	16.167	15.649	16.612	16.525	15.846	17.8	0.096	0.844	0.956
A2AD03;Q9QXG2	Rab proteins geranylgeranyltransferase component A 1	Chm	73663.54;73976.96	8	0.000, NA	0.333801	0.582719	18.539	18.308	19.26	18.445	18.705	18.618	18.074	18.413	17.719	17.801	-0.527	0.059	0.712
Q544E8;Q9JKM7	RAB37, member of RAS oncogene family;Ras-related protein Rab-37	Rab37	24715.95;24655.86	6	0	0.674533	0.638293	18.096	18.089	18.221	17.982	17.947	18.129	17.901	18.475	18.132	17.803	0.021	0.873	0.965
A0A0R4J102;D3Z1R6;Q7TN99	Cytoplasmic polyadenylation element-binding protein 3	Cpeb3	78317.81;74688.66;78334.79	9	0.000, NA	0.334046	0.169265	18.357	18.572	18.613	18.407	18.552	18.507	18.423	18.37	17.904	17.803	-0.299	0.109	0.712
P47856	Glutamine--fructose-6-phosphate aminotransferase [isomerizing] 1	Gfpt1	78539.12	9	0	0.591574	0.411522	19.912	18.003	18.597	18.213	18.973	17.976	18.267	19.036	18.897	17.804	-0.344	0.436	0.801
Q9CQ20	Mid1-interacting protein 1	Mid1ip1	20355.79	3	0	0.132411	0.270698	16.71	17.769	17.874	17.526	17.543	17.418	17.39	17.282	18.204	17.804	0.135	0.626	0.882
Q91WM2	Haloacid dehalogenase-like hydrolase domain-containing 5	Hdhd5	46306.28	3	0	0.61492	0.0377763	17.784	17.632	17.178	17.477	17.227	16.75	16.614	17.898	17.805	17.805	-0.086	0.791	0.943
P70362	Ubiquitin recognition factor in ER-associated degradation protein 1	Ufd1	34481.36	4	0	0.202515	0.999289	17.901	18.717	18.034	17.687	18.724	18.363	18.226	18.623	18.044	17.805	0	0.999	0.999
G5E8J0	Neurogenic locus notch homolog protein 2	Notch2	265632.79	3	0	0.154683	0.479181	17.828	17.665	17.077	17.603	17.594	18.165	17.474	18.21	17.793	17.806	0.336	0.107	0.712
P36895;Q60607	Bone morphogenetic protein receptor type-1A;Receptor protein serine/threonine kinase	Bmpr1a	60063.33;56438.89	3	0	0.295481	0.333504	18.62	18.141	18.724	19.641	18.231	19.12	19.106	18.171	17.42	17.806	-0.347	0.449	0.804
Q8BJW6	Eukaryotic translation initiation factor 2A	Eif2a	64403.3	7	0	0.0893949	0.587827	19.941	19.796	19.949	17.222	18.343	17.63	16.923	20.484	18.945	17.807	-0.692	0.429	0.801
Q8CHU3	Epsin-2	Epn2	63471.75	19	0	0.169581	0.72684	18.12	18.039	17.847	17.5	18.132	17.666	17.616	17.178	18.01	17.807	-0.272	0.173	0.715
Q5RKT9	Beta-1,4-mannosyl-glycoprotein 4-beta-N-acetylglucosaminyltransferase	Mgat3	62050.69	7	0	0.6645	0.813045	17.393	17.112	17.758	17.675	16.725	17.614	17.937	18.352	16.931	17.81	0.396	0.226	0.735
Q91YL2	E3 ubiquitin-protein ligase RNF126	Rnf126	34080.64	3	0	0.881252	0.816239	16.881	17.715	17.129	17.233	16.666	17.388	16.917	17.647	17.105	17.811	0.249	0.335	0.771
Q8BVR6	RING finger and SPRY domain-containing protein 1	Rspry1	64322.37	6	0	0.930901	0.587949	18.341	17.922	18.106	18.158	18.015	17.864	17.513	18.141	17.856	17.812	-0.272	0.061	0.712
Q60900	ELAV-like protein 3	Elavl3	39533.13	6	0	0.811187	0.911955	17.699	16.643	18.11	19.066	18.041	16.977	18.423	18.177	17.514	17.812	-0.131	0.787	0.941
D3Z3V2;Q11204	CMP-N-acetylneuraminate-beta-galactosamide-alpha-2,3-sialyltransferase 2;CMP-N-acetylneuraminate-beta-galactosamide-alpha-2,3-sialyltransferase 2	St3gal2	34623.81;40129.81	4	0	0.412731	0.0133663	17.708	16.763	17.158	16.529	14.771	17.832	17.574	16.37	17.608	17.813	0.854	0.18	0.719
Q3UFS0	Protein zyg-11 homolog B	Zyg11b	83991.17	10	0	0.353713	0.184526	18.141	17.817	18.09	17.912	17.858	17.517	17.248	18.945	17.691	17.813	-0.12	0.705	0.906
Q8VHQ3	Protein phosphatase 1 regulatory inhibitor subunit 16B	Ppp1r16b	63571.07	7	0	0.279667	0.956483	17.91	17.571	18.218	18.243	17.64	17.994	17.962	18.178	17.64	17.814	0.001	0.995	0.999
Q8VIP4;Q9JHG2	Calcineurin inhibitory protein ZAKI-4 beta;Calcipressin-2	Rcan2	27331.94;22025.16	3	0	0.00395949	0.061903	16.313	19.112	19.377	19.394	19.588	18.269	18.207	17.932	16.572	17.814	-0.998	0.198	0.727
E9QNE9;Q99JP0	Mitogen-activated protein kinase kinase kinase kinase;Mitogen-activated protein kinase kinase kinase kinase 3	Map4k3	101336.85;101118.55	9	0	0.994224	0.0367229	17.649	18.089	17.772	17.09	17.412	17.647	17.968	16.759	17.967	17.814	0.028	0.923	0.982
Q8K094	Poliovirus receptor	Pvr	44667.75	3	0	0.064397	0.848743	17.532	17.919	17.591	17.561	18.51	18.212	17.599	17.502	17.978	17.815	-0.002	0.995	0.999
P70425	GTP-binding protein Rit2	Rit2	24802.29	6	0	0.897721	0.0585052	19.672	18.556	18.684	18.036	19.275	18.794	18.877	18.951	19.141	17.817	-0.129	0.736	0.919
A0A087WPT7;Q6P549	Phosphatidylinositol 3,4,5-trisphosphate 5-phosphatase 2 (Fragment);Phosphatidylinositol 3,4,5-trisphosphate 5-phosphatase 2	Inppl1	128936.21;138973.35	7	0	0.718951	0.874395	18.323	17.162	16.963	17.724	17.394	17.008	17.208	17.453	17.309	17.819	-0.154	0.594	0.869
E9Q1K0	Sorting nexin-25	Snx25	112170.37	15	0	0.178984	0.396929	19.602	18.338	18.548	18.327	18.876	18.143	18.961	18.32	18.141	17.822	-0.461	0.169	0.715
Q9DCI9	39S ribosomal protein L32, mitochondrial	Mrpl32	21733.17	3	0	0.483527	0.175659	18.312	18.004	17.618	17.607	17.855	18.206	17.856	17.112	18.195	17.824	-0.041	0.869	0.964
Q9D3X9	Microfibrillar-associated protein 3-like	Mfap3l	45341.59	2	0	0.65792	0.633613	17.819	16.877	17.32	17.687	17.321	18.662	18.522	17.413	16.965	17.825	0.473	0.24	0.739
P24529	Tyrosine 3-monooxygenase	Th	55993.05	8	0	0.359451	0.997751	17.662	17.677	18.242	17.997	18.005	17.327	17.699	17.531	18.084	17.826	-0.223	0.225	0.735
A0A0N4SUN3;A0A0N4SVX9;A0A0N4SWH3;E9PXU9;E9QL12;Q9ESD7	Dysferlin	Dysf	239405.51;240726.98;239250.11;237345.26;237189.86;237910.73	23	0.000, NA	0.0969979	0.739887	17.74	17.237	17.71	17.899	17.849	17.223	17.405	17.491	18.108	17.827	-0.076	0.709	0.906
A2ADY9	Protein DDI1 homolog 2	Ddi2	44590.62	6	0	0.474312	0.648769	18.079	18.015	17.58	17.648	17.783	17.265	17.4	17.746	18.004	17.829	-0.172	0.34	0.771
A0A1W2P7Q6	Exportin-T	Xpot	109788.88	8	0	0.752903	0.0764663	18.059	17.706	17.775	18.293	17.913	19.368	18.011	18.348	17.974	17.83	0.357	0.283	0.763
Q3UMB5	Guanine nucleotide exchange protein SMCR8	Smcr8	104957.27	12	0	0.384588	0.585138	18.131	18.328	18.347	18.253	17.943	17.799	18.033	18.178	18.318	17.83	-0.169	0.215	0.734
Q569Z6;Q8BZN7	Thyroid hormone receptor-associated protein 3	Thrap3	108178.2;80111.07	5	0	0.902792	0.28681	18.001	15.077	16.454	16.675	15.735	13.567	13.016	16.06	17.547	17.831	-0.784	0.507	0.832
Q9D708	Protein S100-A16	S100a16	14324.02	4	0	0.426089	0.00903999	18.529	17.626	19.436	19.231	17.811	19.015	18.778	18.956	18.947	17.832	0.179	0.688	0.9
Q3UMG6;Q8BUH2;Q9QXL8	Non-metastatic cells 7, protein expressed in, isoform CRA_c;Nucleoside diphosphate kinase 7;Nucleoside diphosphate kinase 7	Nme7	44434.93;31276.83;44433.9	4	0	0.0994969	0.00124133	19.478	17.109	17.797	17.726	17.193	17.62	17.814	20.436	17.852	17.835	0.451	0.529	0.84
Q8R373	CXADR-like membrane protein	Clmp	41214.51	4	0	0.203232	0.00143461	17.192	21.418	23.389	17.39	22.377	22.966	17.716	17.346	17.51	17.835	-1.678	0.348	0.772
D3YW25;D6RFN5;O70131	Ninjurin 1, isoform CRA_a;Ninjurin-1;Ninjurin-1	Ninj1	22714.4;11845.69;16555.35	2	0	0.433959	0.765633	17.468	17.178	17.151	17.781	17.458	16.795	17.347	16.552	17.451	17.836	-0.211	0.447	0.804
F6YZ61;Q8CFW7	Coiled-coil and C2 domain-containing protein 2A (Fragment);Coiled-coil and C2 domain-containing protein 2A	Cc2d2a	167048.28;187529.64	3	0	0.729169	0.448489	14.558	17.909	20.545	19.54	17.59	17.237	17.728	17.985	17.681	17.837	-0.335	0.761	0.928
G3X975;Q8BYM8	MCG11180, isoform CRA_a;Probable cysteine--tRNA ligase, mitochondrial	Cars2	61342.69;61271.61	8	0	0.524405	0.0115923	19.696	19.007	19.629	18.34	19.179	19.297	19.474	19.519	19.224	17.838	-0.1	0.809	0.946
Q8BZ82	Solute carrier family 13 (Sodium/sulfate symporters), member 4	Slc13a4	69024.26	4	0	0.385438	0.752793	17.484	16.727	17.947	18.266	18.087	18.039	18.22	18.3	17.677	17.84	0.313	0.34	0.771
P49650	P2Y purinoceptor 1	P2ry1	42212.55	4	0	0.0751361	0.799503	17.263	17.784	17.884	17.765	17.245	17.107	17.422	18.522	17.829	17.84	0.156	0.59	0.868
Q9D1I5	Methylmalonyl-CoA epimerase, mitochondrial	Mcee	19017.03	4	0	0.990294	0.704988	18.173	18.209	17.992	18.327	18.111	17.564	18.115	17.911	18.032	17.84	-0.27	0.046	0.712
Q9WU22	Tyrosine-protein phosphatase non-receptor type 4	Ptpn4	105831.86	9	0	0.0012064	0.711474	17.454	17.235	17.333	21.359	17.099	17.264	16.804	17.996	17.621	17.841	-0.591	0.519	0.836
A0A0R4IZZ5;P70194	C-type lectin domain family 4 member F	Clec4f	61254.69;61268.71	1	0	0.51829	0.766619	17.287	18.316	13.054	16.09	16.425	18.102	18.483	18.084	17.696	17.842	1.807	0.11	0.712
Q9Z0D9	CX3C chemokine receptor 1	Cx3cr1	40266.15	5	0	0.574008	0.0316136	16.876	17.129	15.254	16.651	16	17.682	17.474	16.847	14.107	17.844	0.409	0.615	0.879
Q05D44	Eukaryotic translation initiation factor 5B	Eif5b	137615.95	13	0	0.415066	0.0315385	17.521	17.474	17.746	17.727	17.643	17.513	17.524	17.554	17.856	17.845	0.036	0.716	0.909
D3Z7R9;Q640L3	Cell cycle progression 1, isoform CRA_d;Cell cycle progression protein 1	Ccpg1	89133.09;86125.72	8	0	0.455347	0.0657818	20.153	17.753	17.443	16.368	17.94	17.282	17.248	19.156	17.508	17.846	-0.123	0.868	0.964
Q9D9M2	Ubiquitin carboxyl-terminal hydrolase 12	Usp12	42913.79	6	0	0.551894	0.488042	16.51	16.66	15.888	17.477	17.584	16.909	16.88	17.361	17.578	17.847	0.491	0.227	0.735
Q9CQQ0	Small integral membrane protein 8	Smim8	11063.73	1	0	0.0701405	0.488969	17.407	15.563	15.626	17.697	17.873	17.217	17.829	17.486	16.785	17.847	0.6	0.323	0.771
Q4KL52;Q9DAZ9	Abscission/NoCut checkpoint regulator	Zfyve19	36319.7;43272.35	5	0	0.680011	0.908117	17.217	17.843	17.286	17.644	17.566	17.456	17.54	16.745	18.295	17.847	0.066	0.823	0.948
A3KFU5;A3KFU8;Q6PHQ9;Q91YZ8	Polyadenylate-binding protein	Pabpc4	69430.46;70664.71;72242.47;67852.7	10	0	0.297518	0.875408	18.1	17.696	18.47	18.314	18.426	18.183	18.318	18.612	17.69	17.848	-0.071	0.751	0.924
Q8CHS8	Vacuolar protein sorting-associated protein 37A	Vps37a	44418.58	5	0	0.143652	0.965514	15.4	16.966	17.421	17.29	15.62	17.036	16.139	14.746	15.896	17.85	-0.206	0.769	0.931
E9PXE2;G3UX72	Guanine nucleotide exchange factor DBS	Mcf2l	132393.23;125266.77	14	0.000, NA	0.633335	0.208441	18.389	18.231	17.902	17.835	18.165	17.934	18.057	18.473	17.794	17.85	-0.083	0.619	0.882
Q3U7U3	F-box only protein 7	Fbxo7	57649.07	5	0	0.534307	0.600024	18.591	18.344	18.012	17.933	18.343	17.924	18.554	18.336	18.067	17.851	-0.098	0.596	0.869
Q8BUY8	G-protein coupled receptor-associated sorting protein 2	Gprasp2	92802.26	13	0	0.181177	0.471745	17.479	17.943	17.447	17.568	18.058	16.912	17.664	16.77	17.467	17.854	-0.366	0.184	0.723
Q64704	Syntaxin-3	Stx3	33243.15	4	0	0.784321	0.885755	17.178	16.292	17.462	17.274	18.308	16.181	17.134	17.436	16.97	17.854	-0.188	0.671	0.894
A2AA85;Q6NXN1	SUZ domain-containing protein 1 (Fragment);SUZ domain-containing protein 1	Szrd1	16277.33;16998.04	1	0	0.775918	0.956536	17.12	18.095	17.56	17.522	18.462	17.998	18.1	17.487	18.528	17.858	0.242	0.43	0.801
Q3UPH7	Rho guanine nucleotide exchange factor 40	Arhgef40	165132.47	10	0	0.847429	0.00286338	17.294	17.503	18.216	18.706	16.82	17.848	17.865	17.829	17.574	17.858	0.087	0.81	0.946
Q62318	Transcription intermediary factor 1-beta	Trim28	88847.03	9	0	0.228741	0.817992	18.004	17.125	18.19	17.724	18.106	18.224	18.194	18.51	17.972	17.859	0.322	0.196	0.727
F2Z465;F6VRL0;P97318	Disabled homolog 1;Disabled homolog 1 (Fragment);Disabled homolog 1	Dab1	28764.76;NA;63577.97	3	0	0.548902	0.694564	18.757	17.483	17.554	18.157	17.187	18.11	18.692	17.525	17.392	17.86	0.088	0.815	0.946
Q9D385	ADP-ribosylation factor-like protein 2-binding protein	Arl2bp	18753.93	2	0	0.637656	0.378032	17.363	17.604	17.498	17.206	16.827	15.36	16.79	17.251	17.199	17.862	-0.407	0.4	0.789
Q3U2A8	Valine--tRNA ligase, mitochondrial	Vars2	118461.02	11	0	0.882135	0.217374	17.91	18.274	17.826	17.427	18.076	17.482	17.446	18.021	17.892	17.863	-0.162	0.403	0.791
A0A0G2JG85;E9PYF7	Adaptor-related protein complex 1-associated regulatory protein;AP1AR	Ap1ar	29926.41;33775.82	6	0	0.13842	0.740522	17.428	17.436	18.142	18.033	17.938	17.878	18.084	17.115	18.74	17.864	0.141	0.655	0.891
Q8K2U2	Alpha-ketoglutarate-dependent dioxygenase alkB homolog 6	Alkbh6	26775.84	2	0	0.506968	0.0950149	18.106	17.889	18.85	17.552	18.013	18.934	17.669	19.074	17.888	17.866	0.204	0.593	0.869
Q8K354	Carbonyl reductase [NADPH] 3	Cbr3	30953.38	7	0	0.92969	0.951771	19.085	18.324	18.664	17.977	18.725	18.42	18.341	19.043	18.619	17.87	-0.097	0.728	0.916
Q8C3X4	Translation factor Guf1, mitochondrial	Guf1	72462.8	5	0	0.213818	0.203593	17.267	17.632	17.61	19.215	16.853	16.586	16.726	17.816	17.477	17.87	-0.421	0.413	0.795
O08648	Mitogen-activated protein kinase kinase kinase 4	Map3k4	179833.74	8	0	0.647957	0.00188755	18.653	18.238	18.352	17.659	18.195	17.833	17.778	19.201	17.923	17.871	-0.099	0.764	0.929
P52795	Ephrin-B1	Efnb1	37859.35	4	0	0.2757	0.913016	16.977	18.347	18.215	18.531	17.869	18.019	18.096	17.561	18.54	17.872	0.03	0.928	0.984
Q8R3E3	WD repeat domain phosphoinositide-interacting protein 1	Wipi1	48758.22	3	0	0.825886	0.0241909	17.435	17.677	17.513	17.255	17.504	17.329	17.324	17.353	17.937	17.874	0.086	0.6	0.869
A2AHJ7;A2AHK0;Q80UP3	Diacylglycerol kinase;Diacylglycerol kinase;Diacylglycerol kinase zeta	Dgkz	105900.47;125127.62;104031.23	5	0	0.443416	0.365391	17.341	17.629	17.456	17.24	17.623	17.618	17.608	17.348	17.871	17.878	0.207	0.139	0.712
Q64729	TGF-beta receptor type-1	Tgfbr1	56178.89	6	0	0.917711	0.0434091	17.214	17.377	16.982	17.454	17.853	17.89	17.951	16.693	17.526	17.878	0.212	0.47	0.814
Q8BG89	Protein ZNF365	Znf365	46860.49	4	0	0.63588	0.126925	17.524	17.979	18.045	16.888	18.366	17.758	17.738	17.425	17.742	17.878	-0.052	0.854	0.959
B2KG46;G3UXK5;Q8BR07	Protein bicaudal D homolog 1	Bicd1	110989.21;95043.29;95896.2	19	0.000, NA	0.71603	0.240805	18.014	18.455	18.432	18.343	18.69	17.939	18.72	18.601	18.11	17.879	-0.137	0.525	0.839
Q99L85	Elongator complex protein 5	Elp5	33497.78	4	0	0.720418	0.0371488	17.927	17.443	18.405	17.837	17.323	17.506	17.868	17.816	17.79	17.88	-0.015	0.944	0.987
Q9Z2L7	Cytokine receptor-like factor 3	Crlf3	49558.62	4	0	0.323536	0.409842	16.383	16.315	17.238	18.083	16.684	16.288	15.323	14.862	18.167	17.881	-0.437	0.577	0.864
Q8C147	Dedicator of cytokinesis protein 8	Dock8	238978.34	15	0	0.927701	0.135875	17.263	17.463	18.098	17.749	17.866	18.29	18.297	18.187	17.822	17.883	0.408	0.056	0.712
P97855	Ras GTPase-activating protein-binding protein 1	G3bp1	51828.78	7	0	0.908687	0.73724	17.944	17.721	18.554	18.235	18.306	17.531	17.629	17.935	18.108	17.883	-0.335	0.102	0.712
A0A1Y7VJT0;A0A1Y7VNH4	Zinc finger FYVE domain-containing protein 21 (Fragment);Zinc finger FYVE domain-containing protein 21	Zfyve21	NA;28105.37	4	0	0.131605	0.326595	17.064	16.929	17.17	17.105	17.69	16.769	17.417	16.957	17.867	17.884	0.187	0.502	0.831
Q91XW9	MCG133388, isoform CRA_f	Pcdhgc5	101890.62	4	0	0.189496	0.494212	17.322	18.332	18.082	17.983	18.236	17.756	18.422	18.007	18.833	17.885	0.19	0.496	0.827
Q8N7N5	DDB1- and CUL4-associated factor 8	Dcaf8	66031.49	5	0	0.862398	0.779171	18.24	17.674	17.187	17.643	17.838	17.657	17.418	17.309	18.069	17.885	-0.049	0.831	0.952
B1ATP7;Q80Y81	Zinc phosphodiesterase ELAC protein 2	Elac2	91946.53;92719.34	4	0	0.492366	0.615603	15.778	17.405	17.504	17.92	16.843	17.523	17.973	17.547	17.265	17.885	0.548	0.221	0.735
B7ZC21;B7ZC22;O70139	cAMP-dependent protein kinase inhibitor gamma (Fragment);cAMP-dependent protein kinase inhibitor gamma (Fragment);cAMP-dependent protein kinase inhibitor gamma	Pkig	5936.48;7483;7943.44	1	0.00407734	0.416913	0.256866	18.977	20.084	20.656	18.231	20.433	19.5	17.316	20.08	17.169	17.886	-1.286	0.127	0.712
Q5DU41	Volume-regulated anion channel subunit LRRC8B	Lrrc8b	92186.39	12	0	0.576666	0.580038	18.75	17.938	18.293	18.108	18.236	18.257	17.815	18.111	17.273	17.886	-0.397	0.106	0.712
A0A0R4J104;E9PX84;E9QL31;P98078;Q3TRE6	Disabled homolog 2	Dab2	82212.67;56503.6;79993.25;82311.81;58723.02	4	0	0.345762	0.277814	16.868	18.721	17.906	18.251	16.852	17.067	18.292	18.09	18.425	17.889	0.233	0.616	0.88
E0CZ01;Q3UR50	von Willebrand factor A domain-containing protein 5B2	Vwa5b2	133386.38;133414.39	7	0	0.924383	0.253143	17.866	17.512	18.12	17.794	18.279	17.68	18.769	18.766	18.441	17.889	0.395	0.178	0.717
A0A1L1SST5;Q9CQC8	Maspardin	Spg21	34919.18;34952.15	6	0	0.476877	0.887449	17.739	18.11	18.932	18.345	18.96	18.756	18.524	18.456	18.231	17.891	-0.046	0.874	0.965
Q9DB16	Calcium-binding protein 39-like	Cab39l	39105.57	8	0	0.547626	0.97237	18.7	18.408	18.848	18.645	18.022	18.521	18.176	18.781	18.262	17.891	-0.198	0.372	0.782
Q9D071	MMS19 nucleotide excision repair protein homolog	Mms19	113088.92	10	0	0.547056	0.525923	18.751	18.452	18.684	18.371	18.493	18.348	18.304	18.735	17.938	17.891	-0.307	0.124	0.712
O70421	Frizzled-1	Fzd1	71127.25	2	0	0.754335	0.400167	16.594	18.012	16.901	17.756	18.59	18.212	17.699	18.978	18.105	17.898	0.608	0.199	0.728
Q61704	Inter-alpha-trypsin inhibitor heavy chain H3	Itih3	99357.77	9	0	0.666045	0.590762	18.285	18.389	18.331	18.272	18.32	18.392	18.075	18.336	18.097	17.899	-0.16	0.154	0.712
Q3UMB9	WASH complex subunit 4	Washc4	136370.18	13	0	0.965976	0.249972	18.167	17.54	18.888	18.563	18.036	18.714	18.502	18.655	18.03	17.9	0.122	0.681	0.898
Q3TEA8;Z4YKA3;Z4YKB8	Heterochromatin protein 1-binding protein 3	Hp1bp3	60866.6;56824.89;60850.54	5	0	0.733714	0.115636	17.344	17.03	16.116	17.893	17.151	17.308	17.945	16.881	17.869	17.901	0.474	0.224	0.735
Q60972	Histone-binding protein RBBP4	Rbbp4	47655.7	9	0	0.141281	0.635094	18.217	18.378	19.098	19.01	18.964	18.081	18.455	19.086	18.347	17.901	-0.359	0.224	0.735
Q8CAB8	Cytosolic arginine sensor for mTORC1 subunit 2	Castor2	36112.48	5	0	0.795472	0.903155	18.793	18.343	18.116	18.384	17.553	18.182	18.118	18.418	17.783	17.901	-0.158	0.521	0.837
Q6QI06	Rapamycin-insensitive companion of mTOR	Rictor	191569.64	18	0	0.146495	0.196782	17.426	17.461	17.626	17.372	18.006	17.424	17.581	17.525	17.573	17.903	0.023	0.875	0.965
E9Q9I0;Q3TD99;Q3UPL3;Q80ZU9	Integral membrane protein GPR137	Gpr137	33565.58;23078.74;41128.24;43573.79	5	0.000, NA	0.574634	0.347082	15.674	16.303	17.271	16.382	16.447	17.7	17.459	16.876	17.964	17.904	1.165	0.008	0.712
A5D6P2;B7ZNY3;F6S7Z1;G3XA13;Q99NH2	Par-3 (Partitioning defective 3) homolog (C. elegans);Pard3 protein;Partitioning defective 3 homolog (Fragment);Par-3 (Partitioning defective 3) homolog (C. elegans);Partitioning defective 3 homolog	Pard3	149085.94;147445.17;NA;149014.86;149074.96	16	0	0.928692	0.466319	17.398	17.474	18.003	17.007	17.785	17.617	17.729	17.932	17.856	17.904	0.274	0.19	0.724
Q8C0N2	Glycerol-3-phosphate acyltransferase 3	Gpat3	49000.33	7	0	0.826194	0.0317744	17.739	18.265	18.148	17.946	18.096	18.065	18.062	18.053	18.019	17.904	-0.018	0.857	0.96
Q8K4T3	STE20-related kinase adapter protein beta	Stradb	46832.1	5	0	0.7259	0.899941	18.637	18.272	17.782	17.406	18.266	18.16	18.149	18.326	18.014	17.906	0.038	0.872	0.964
E9Q3Y7;E9Q5L4;Q5PR69	RIKEN cDNA C530008M17 gene;RIKEN cDNA C530008M17 gene;Uncharacterized protein KIAA1211	C530008M17Rik;C530008M17Rik;Kiaa1211	142544.04;142885.45;132286.15	12	0	0.671622	0.21239	17.18	17.197	17.406	17.312	17.269	16.72	16.773	16.922	17.25	17.906	-0.159	0.511	0.834
Q69ZX8	Actin-binding LIM protein 3	Ablim3	77630.33	6	0	0.234783	0.145918	18.127	18.177	18.003	17.58	17.045	17.515	18.119	18.167	18.074	17.906	0.17	0.511	0.834
P52019;Q3TSS7	Squalene monooxygenase	Sqle	63769.93;60159.82	2	0	0.630049	0.00354172	18.14	17.96	18.107	18.439	17.455	16.646	17.78	17.778	17.924	17.908	-0.413	0.199	0.728
A2APD7;F6U250;F6V095;F7CHQ7;Q9D6Z1	Nucleolar protein 56 (Fragment);Nucleolar protein 56 (Fragment);Nucleolar protein 56 (Fragment);Nucleolar protein 56 (Fragment);Nucleolar protein 56	Nop56	32982.72;15498.02;NA;NA;64464.3	1	0	0.612862	0.885021	19.546	18.855	18.997	17.885	18.778	18.079	18.244	18.789	18.413	17.908	-0.526	0.136	0.712
A8Y5T6;Q8CFI5	Probable proline--tRNA ligase, mitochondrial;Probable proline--tRNA ligase, mitochondrial	Pars2	57736.07;53518.04	5	0	0.42275	0.0177974	18.682	17.953	19.566	17.542	17.814	18.219	17.467	21.407	18.146	17.91	0.319	0.703	0.905
A0A0A6YY67;H7BX08;Q8C1B1	Calmodulin-regulated spectrin-associated protein 2	Camsap2	165689.18;166149.73;164332.55	26	0.000, NA	0.102855	0.428304	18.26	18.633	18.251	18.213	19.004	17.998	17.604	18.116	17.549	17.911	-0.637	0.011	0.712
Q99NF7	Ppm1b protein	Ppm1b	52110.96	8	0	0.911162	0.0761937	18.237	18.744	17.487	17.913	19.045	18.97	17.626	17.59	17.971	17.912	-0.271	0.491	0.824
Q9D6F4	Gamma-aminobutyric acid receptor subunit alpha-4	Gabra4	60878.28	7	0	0.909271	0.985164	17.787	17.192	18.179	18.827	17.675	18.193	18.03	17.973	17.747	17.913	0.039	0.895	0.973
G3X937;Q921R8	Solute carrier family 41 member 3	Slc41a3	53289.2;53257.14	7	0.000, NA	0.805616	0.554921	18.5	18.99	19.087	18.728	18.761	19.079	18.68	18.455	17.865	17.914	-0.415	0.156	0.714
Q99NB1	Acetyl-coenzyme A synthetase 2-like, mitochondrial	Acss1	74623.31	9	0	0.458094	0.257922	18.313	18.298	18.129	17.982	18.224	17.706	17.762	18.226	17.817	17.917	-0.304	0.029	0.712
F8WGT6;Q02111	Protein kinase C (Fragment);Protein kinase C theta type	Prkcq	73894.34;81573.06	8	0	0.328585	0.0649665	19.475	18.881	18.4	18.406	18.764	18.215	18.408	19.685	17.896	17.919	-0.361	0.381	0.783
A8DIL0;Q9JL15	Galectin;Galectin-8	Lgals8	37009.57;36161.6	5	0	0.842837	0.898752	19.032	18.016	18.833	18.48	18.653	18.248	18.164	18.771	17.297	17.919	-0.523	0.119	0.712
Q8BLU0	Leucine-rich repeat transmembrane protein FLRT2	Flrt2	73947.87	6	0	0.446398	0.659092	18.333	17.779	18.399	17.676	18.085	18.189	17.852	17.895	17.668	17.92	-0.149	0.402	0.791
Q8JZW5	SH2 domain-containing protein 5	Sh2d5	47380.32	6	0	0.0343057	0.0929429	18.884	18.871	17.505	17.563	18.705	18.651	18.458	18.628	18.443	17.92	0.115	0.751	0.924
Q80UW0	Heparan-sulfate 6-O-sulfotransferase 2	Hs6st2	69197.71	10	0	0.185225	0.392942	17.684	17.751	17.078	16.515	17.605	17.806	18.163	17.05	17.721	17.921	0.406	0.215	0.734
G5E833;Q9ER64	Oxysterol-binding protein;Oxysterol-binding protein-related protein 5	Osbpl5	101701.28;98922.01	12	0	0.860619	0.53733	18.074	17.211	17.675	17.926	17.432	17.665	17.81	18.162	17.709	17.921	0.19	0.333	0.771
D3YVG0;D3YX36;E9Q3M5	Anion exchange protein	Slc4a5	111515.75;115888.35;124185.93	30	0.000, NA	0.527273	0.0203184	18.151	17.9	18.749	18.722	18.386	17.874	17.684	18.874	17.765	17.922	-0.358	0.226	0.735
P43407	Syndecan-2	Sdc2	22130.87	4	0	0.217449	0.342687	15.668	15.945	16.742	16.701	15.511	15.794	15.648	15.069	17.456	17.922	0.264	0.681	0.898
A0A0R4J137;A2AQZ2;Q9DB26	Phytanoyl-CoA dioxygenase domain-containing protein 1;Phytanoyl-CoA dioxygenase domain-containing protein 1 (Fragment);Phytanoyl-CoA dioxygenase domain-containing protein 1	Phyhd1	34614.5;27914.87;32517.09	5	0	0.083919	0.349733	15.742	17.737	16.856	17.655	17.611	17.661	17.721	17.074	18.034	17.926	0.563	0.227	0.735
Q6A099;Q6DFZ1	Golgi-specific brefeldin A-resistance factor 1 (Fragment);Golgi-specific brefeldin A-resistance factor 1	Gbf1	200182.54;206782.07	21	0	0.109398	0.997413	18.449	17.754	18.512	18.262	18.381	18.4	18.173	18.836	17.405	17.926	-0.124	0.667	0.894
Q8BFY9	Transportin-1	Tnpo1	102357.04	15	0	0.931114	0.944317	18.495	18.375	18.985	18.796	17.996	18.345	18.499	18.92	17.646	17.926	-0.262	0.38	0.783
O70281	Protein-tyrosine sulfotransferase 1	Tpst1	42132.33	6	0	0.516731	0.893747	18.247	18.334	18.542	18.735	18.194	18.199	18.115	18.445	18.22	17.926	-0.229	0.119	0.712
P84104	Serine/arginine-rich splicing factor 3	Srsf3	19329.59	4	0	0.692495	0.779671	17.831	17.752	18.718	18.384	18.128	18.053	17.857	18.596	17.464	17.928	-0.183	0.495	0.826
V9GX34	CUB and Sushi multiple domains 2	Csmd2	392479.16	15	0	0.189585	0.937275	18.232	19.329	18.532	18.004	17.973	19.57	18.657	18.377	19.196	17.929	0.332	0.413	0.795
Q8K1T1	Leucine-rich repeat-containing protein 25	Lrrc25	32673.36	1	0	0.426207	0.13875	14.632	16.322	17.286	17.536	18.032	17.157	17.947	17.317	18.063	17.93	0.921	0.206	0.734
Q99PG2	Opioid growth factor receptor	Ogfr	70679.31	5	0	0.0344891	0.125975	17.316	16.207	17.586	17.671	17.453	17.33	16.763	17.821	17.927	17.932	0.308	0.405	0.792
E9Q735;G3X9Y5	Ubiquitin conjugation factor E4 A	Ube4a	118198.44;124462.59	15	0.000, NA	0.681675	0.942145	18.672	18.439	18.114	19.063	17.143	18.251	19.551	18.821	17.445	17.932	0.114	0.822	0.947
Q8CJG1	Protein argonaute-1	Ago1	97214.3	6	0	0.415613	0.117061	18.674	18.018	18.65	18.504	18.256	18.15	18.204	18.19	17.881	17.933	-0.349	0.049	0.712
Q05BF0;Q9CQA6	Chchd1 protein;Coiled-coil-helix-coiled-coil-helix domain-containing protein 1	Chchd1	8312.59;13607.85	1	0	0.386192	0.899236	18.25	18.011	17.185	17.72	18.29	17.995	17.803	17.711	18.21	17.933	0.039	0.866	0.964
B9EKK6	Family with sequence similarity 55, member C	Nxpe3	63957.47	6	0	0.332785	0.294848	17.499	17.679	18.222	17.504	17.978	17.747	17.333	18.038	17.297	17.934	-0.107	0.622	0.882
Q8CBX0	Calcium permeable stress-gated cation channel 1	Tmem63c	93011.11	11	0	0.783182	0.669447	16.771	17.013	17.949	18.787	17.553	17.506	17.133	17.828	17.519	17.934	-0.031	0.94	0.986
Q64387	Prepronociceptin	Pnoc	20884.03	5	0	0.302793	0.465385	17.178	19.964	16.793	15.561	19.854	18.542	19.868	17.857	19.318	17.935	0.834	0.42	0.797
Q9JII1	72 kDa inositol polyphosphate 5-phosphatase	Inpp5e	71914.52	7	0	0.821711	0.194209	18.581	18.078	17.906	18.159	17.721	18.093	18.211	18.182	17.549	17.935	-0.095	0.628	0.883
A0A1B0GX25;Q9Z2V5	Histone deacetylase 6 (Fragment);Histone deacetylase 6	Hdac6	110186.15;125786.81	7	0	0.00148881	0.902621	18.562	18.529	18.585	18.532	17.919	18.127	17.533	18.43	18.026	17.936	-0.415	0.065	0.712
A0A0U1RPF3;Q9Z0F4	Calcium and integrin binding 1 (Calmyrin), isoform CRA_a;Calcium and integrin-binding protein 1	Cib1	21205.76;21763.41	3	0	0.425267	0.706406	17.561	17.283	17.376	18.301	18.047	18.539	18.745	17.413	16.998	17.936	0.213	0.598	0.869
Q924T2	28S ribosomal protein S2, mitochondrial	Mrps2	32313.14	8	0	0.60881	0.403798	16.135	17.729	17.278	17.437	16.922	16.92	17.324	17.642	17.935	17.938	0.452	0.22	0.734
P97478	5-demethoxyubiquinone hydroxylase, mitochondrial	Coq7	24041.64	5	0	0.750566	0.987897	18.159	18.601	18.84	18.716	18.335	20.119	19.302	18.485	19.003	17.941	0.44	0.311	0.769
Q9EQJ0	Two pore calcium channel protein 1	Tpcn1	94496.11	6	0	0.984977	0.029327	18.016	17.657	18.37	17.836	18.17	17.81	17.822	17.881	18.352	17.941	-0.048	0.771	0.932
H9KV12;Q8BUI3	Leucine-rich repeats and WD repeat domain-containing 1 (Fragment);Leucine-rich repeat and WD repeat-containing protein 1	Lrwd1;LRWD1	24184.87;71594.24	1	0	0.91028	0.456722	18.663	18.632	19.337	18.909	18.148	17.99	18.389	19.196	17.617	17.942	-0.511	0.168	0.715
Q8C3B8	Protein RFT1 homolog	Rft1	60303.29	5	0	0.145785	0.306041	17.398	17.642	17.608	17.714	17.697	17.574	17.678	17.093	17.935	17.943	0.033	0.85	0.958
Q9WUA6	RAC-gamma serine/threonine-protein kinase	Akt3	55714.41	9	0	0.501984	0.28885	19.06	18.56	18.746	18.754	17.992	18.555	18.501	18.747	17.845	17.943	-0.304	0.261	0.749
Q64264	5-hydroxytryptamine receptor 1A	Htr1a	46175.96	4	0	0.0581624	0.0473331	17.662	17.399	17.657	17.115	17.65	18.06	18.045	17.134	18.233	17.944	0.387	0.129	0.712
Q9CQG9	Transmembrane protein 100	Tmem100	14504.07	2	0	0.931957	0.990571	18.113	16.784	17.202	18.533	17.57	17.403	17.149	16.25	18.627	17.945	-0.166	0.752	0.924
Q80WT0	Junctophilin-4	Jph4	65999.65	5	0	0.179572	0.406529	17.845	18.159	18.087	18.113	17.789	17.678	18.382	18.31	18.236	17.945	0.112	0.486	0.822
Q9JJZ2	Tubulin alpha-8 chain	Tuba8	50051.51	5	0	0.830158	0.907301	18.071	17.586	17.991	18.357	17.285	18.163	18.138	18.543	17.691	17.947	0.238	0.343	0.771
B1AUX2;Q61191	Host cell factor 1	Hcfc1	215051.2;210437.05	11	0	0.00426729	0.356158	18.75	18.693	18.734	17.819	18.832	18.882	17.601	18.869	18.494	17.947	-0.207	0.533	0.841
Q9EQS3	c-Myc-binding protein	Mycbp	11969.68	6	0	0.596487	0.972323	17.754	17.805	17.701	17.958	18.071	17.796	17.996	17.616	18.176	17.948	0.048	0.69	0.9
Q99J83	Autophagy protein 5	Atg5	32402.16	8	0	0.202142	0.0619559	18.674	18.353	18.699	18.411	18.294	18.463	17.92	18.391	17.979	17.949	-0.346	0.047	0.712
Q9ERL9	Guanylate cyclase soluble subunit alpha-1	Gucy1a1	77587.61	11	0	0.356506	0.839444	18.883	18.242	18.438	18.549	18.245	18.553	18.972	18.62	19.228	17.951	0.193	0.462	0.81
Q14BN8;Q9D9S3	RWD domain-containing protein;RWD domain-containing protein 2A	Rwdd2a	33816.66;33915.8	5	0	0.26581	0.0654291	17.907	18.237	18.189	18.177	18.091	18.136	18.643	18.121	18.103	17.951	0.071	0.612	0.877
A0A0J9YV85;Q99KL7;Q9CZQ8	Ras-related protein Rab-28;Ras-related protein Rab-28;RAB28, member RAS oncogene family, isoform CRA_c	Rab28	24681.91;24728.08;21573.47	3	0	0.2461	0.462795	17.045	17.016	17.181	17.538	17.654	17.132	16.859	17.624	17.861	17.951	0.199	0.451	0.806
P70697	Uroporphyrinogen decarboxylase	Urod	40691.83	5	0	0.511189	0.0540419	18.361	17.884	18.068	17.973	18.492	17.993	18.21	18.196	18.189	17.953	-0.047	0.726	0.915
P70451	Tyrosine-protein kinase Fer	Fer	94578.71	6	0	0.246297	0.152483	17.752	17.838	17.854	17.774	17.835	18.11	18.082	17.892	18.113	17.955	0.22	0.005	0.712
A0A0G2JGG7;Q6S5J6	Krev interaction trapped protein 1	Krit1	73814.47;83981.84	3	0.000, NA	0.563104	0.28706	17.593	18.466	18.333	18.383	19.319	18.172	17.549	18.029	17.512	17.956	-0.575	0.11	0.712
Q9JJ28	Protein flightless-1 homolog	Flii	144803.14	15	0	0.232352	0.944233	18.43	18.003	18.521	18.519	18.249	18.219	18.051	18.367	17.664	17.956	-0.293	0.097	0.712
P10711	Transcription elongation factor A protein 1	Tcea1	33880.49	5	0	0.730303	0.410462	18.44	18.261	18.322	18.467	18.352	18.095	17.889	18.499	17.773	17.957	-0.326	0.058	0.712
Q9WV85	Nucleoside diphosphate kinase 3	Nme3	19099.08	5	0	0.408826	0.763702	18.138	18.069	18.357	17.498	18.466	18.154	17.664	18.527	17.959	17.959	-0.053	0.815	0.946
Q8CD19	LanC-like protein 3	Lancl3	46474.53	3	0	0.24661	0.730623	19.168	18.311	18.519	18.144	18.071	17.19	18.231	18.11	18.712	17.961	-0.402	0.241	0.74
Q8BXJ9	Transmembrane protein 62	Tmem62	72862.42	12	0	0.607216	0.0524356	19.016	18.454	19.521	19.166	19.363	18.573	18.331	20.217	18.046	17.963	-0.478	0.334	0.771
Q3T9D8;Q8BMG8	Mitochondrial folate transporter/carrier (Fragment);Mitochondrial folate transporter/carrier	Slc25a32	29838.6;35048.66	3	0	0.60192	0.495346	17.73	17.787	18.072	17.878	18.228	17.26	16.628	18.866	16.549	17.964	-0.486	0.332	0.771
Q6A0A9	Constitutive coactivator of PPAR-gamma-like protein 1	FAM120A	121645.73	11	0	0.768732	0.898296	18.129	17.488	17.048	17.804	17.881	17.168	17.435	18.28	17.839	17.965	0.068	0.809	0.946
O70176	Pituitary adenylate cyclase-activating polypeptide	Adcyap1	19381.01	3	0	0.00984731	0.657567	17.513	17.639	17.594	18.232	17.545	18.05	17.483	17.709	17.712	17.965	0.079	0.65	0.887
Q9Z0F8	Disintegrin and metalloproteinase domain-containing protein 17	Adam17	93056.14	7	0	0.840277	0.541586	18.01	18.068	18.011	18.16	17.925	18.291	18.132	17.026	17.608	17.968	-0.23	0.368	0.779
A2AD97;Q9DBV4	Matrix-remodeling-associated protein 8 (Fragment);Matrix remodeling-associated protein 8	Mxra8	34987.25;49750.23	1	0	0.655647	0.343701	17.266	16.723	17.173	17.645	15.945	17.191	17.197	17.005	15.638	17.968	0.05	0.92	0.982
Q3U0I9;Q8CFD4	Sorting nexin-8	Snx8	47115.45;52058.86	8	0	0.901178	0.2018	20.856	17.493	19.551	18.049	18.92	19.1	18.261	20.226	18.182	17.973	-0.225	0.764	0.929
G5E8T2;O88196	E3 ubiquitin-protein ligase TTC3	Ttc3	223909.35;223931.35	14	0.000, NA	0.703418	0.856762	17.597	17.987	17.906	17.67	18.132	18.032	18.13	18.066	18.066	17.974	0.195	0.121	0.712
D3YXK0	Janus kinase and microtubule-interacting protein 2	Jakmip2	96316.59	11	0	0.000945138	0.224967	17.724	17.894	20.753	17.696	17.894	17.982	17.788	18.058	17.777	17.974	-0.477	0.467	0.812
Q9Z0L8	Gamma-glutamyl hydrolase	Ggh	35469.52	1	0	0.00899271	0.504584	18.382	18.361	18.521	18.356	18.381	18.692	18.195	18.3	18.174	17.974	-0.133	0.331	0.771
Q8C863	E3 ubiquitin-protein ligase Itchy	Itch	98993.5	14	0	0.638591	0.995835	18.485	18.39	17.973	18.921	18.387	18.302	18.699	18.158	17.643	17.976	-0.276	0.268	0.756
G8JL73;Q3V209	Transmembrane and ubiquitin-like domain-containing protein 2 (Fragment);Transmembrane and ubiquitin-like domain-containing protein 2	Tmub2	NA;33808.35	3	0	0.458667	0.568396	18.325	17.515	17.947	17.848	17.526	17.104	17.37	17.753	17.814	17.976	-0.229	0.327	0.771
Q91YQ3	Cold shock domain-containing protein C2	Csdc2	16853.04	4	0	0.457784	0.619751	16.938	17.458	17.318	17.971	16.965	16.614	17.099	17.268	17.05	17.976	-0.129	0.67	0.894
Q8VE38	Oxidoreductase NAD-binding domain-containing protein 1	Oxnad1	34727.02	6	0	0.177236	0.519372	18.323	18.321	18.008	18.107	18.07	17.818	18.164	18.386	17.856	17.976	-0.126	0.346	0.771
Q5DU28	Pecanex-like protein 2	Pcnx2	234127.85	5	0	0.0479196	0.00883767	14.807	17.132	14.698	17.076	16.74	17.466	17.641	14.874	17.558	17.979	1.013	0.235	0.735
Q8K2Q9	Shootin-1	Shtn1	71342.52	10	0	0.227505	0.302949	18.213	17.862	17.932	18.316	18.344	17.823	17.874	17.384	18.083	17.982	-0.304	0.088	0.712
A0A1L1SR84;E9PZ19	Protein turtle homolog B	Igsf9b	157446.67;144951.44	8	0	0.997435	0.700159	18.245	17.777	18.742	19.482	17.141	17.414	17.806	18.418	17.505	17.983	-0.452	0.346	0.771
Q9ERT9	Protein phosphatase 1 regulatory subunit 1A	Ppp1r1a	18717.75	4	0	0.0820153	0.604977	18.656	18.628	18.634	18.41	18.125	18.316	18.195	18.403	18.283	17.984	-0.255	0.079	0.712
Q8BV13	COP9 signalosome complex subunit 7b	Cops7b	29689.04	4	0	0.0896385	0.736246	18.421	18.43	18.584	17.701	18.688	18.62	18.304	18.113	18.834	17.985	0.006	0.979	0.995
Q8BMD8	Calcium-binding mitochondrial carrier protein SCaMC-1	Slc25a24	52901.97	8	0	0.562131	0.563564	18.893	16.808	18.275	18.248	17.205	17.745	17.94	17.533	18.07	17.985	-0.031	0.94	0.986
Q8BHS8	Syntabulin	Sybu	73023.89	7	0	0.573122	0.359377	19.4	18.902	19.951	19.521	18.842	19.444	19.107	19.872	17.885	17.985	-0.465	0.338	0.771
Q9ERV1	Probable E3 ubiquitin-protein ligase makorin-2	Mkrn2	46596.79	2	0	0.683597	0.11755	18.055	18.076	18.204	17.861	17.782	18.319	19.286	18.391	18.014	17.985	0.403	0.167	0.714
E9PX30;E9Q1T3;Q8BPM2	Mitogen-activated protein kinase kinase kinase kinase;Mitogen-activated protein kinase kinase kinase kinase;Mitogen-activated protein kinase kinase kinase kinase 5	Map4k5	94986.97;87453.42;95045.01	5	0	0.88184	0.68661	17.643	17.79	17.492	17.795	17.97	17.903	18.013	17.859	17.915	17.986	0.197	0.069	0.712
A0A0A6YWP9;A0A0A6YXY0;Q9CQ79	Thioredoxin domain-containing protein 9 (Fragment);Thioredoxin domain-containing protein 9;Thioredoxin domain-containing protein 9	Txndc9	19666.49;21952.05;26259.8	4	0	0.150458	0.1057	19.026	18.095	18.425	18.194	18.269	18.187	18.234	17.185	17.918	17.988	-0.5	0.082	0.712
Q9JJV5;S4R247	Voltage-dependent calcium channel gamma-3 subunit;Voltage-dependent calcium channel gamma-3 subunit (Fragment)	Cacng3	35515.5;14251.16	2	0	0.175589	0.280058	16.212	18.084	17.856	14.206	18.331	18.572	17.621	17.736	17.86	17.989	1.018	0.264	0.751
Q6PHQ8	N-alpha-acetyltransferase 35, NatC auxiliary subunit	Naa35	83305.73	6	0	0.279051	0.5118	18.541	18.358	18.812	18.486	18.349	18.777	18.561	18.679	18.394	17.99	-0.029	0.863	0.962
A0A0R4J025	RCC1 and BTB domain-containing protein 1	Rcbtb1	58367.35	5	0	0.880523	0.308759	17.912	18.599	18.794	18.404	18.108	18.537	18.37	18.5	17.707	17.99	-0.142	0.548	0.849
Q5SSH8	Neuferricin	Cyb5d2	29162.01	6	0	0.791178	0.215619	18.435	18.052	18.246	17.982	17.873	18.151	17.835	18.628	17.904	17.991	-0.016	0.93	0.985
Q8K0E8	Fibrinogen beta chain	Fgb	54752.7	5	0	0.0353331	0.700721	18.382	20.828	21.09	18.562	20.933	20.369	19.14	20.133	18.724	17.991	-0.687	0.39	0.786
Q9D0D3	Poly(A) RNA polymerase, mitochondrial	Mtpap	65229.38	4	0	0.986392	0.565116	17.859	16.536	17.248	16.902	17.383	17.105	17.521	17.634	17.945	17.992	0.454	0.142	0.712
B2RUE8	Map4k4 protein	Map4k4	139065.2	1	0	0.462399	0.548847	18.042	17.433	17.477	17.713	17.633	18.185	17.558	17.24	18.296	17.992	0.195	0.421	0.797
B9EIZ7;Q920M5	Coronin;Coronin-6	Coro6	48220.87;52598.86	4	0	0.179862	0.438196	18.489	17.968	17.735	18.378	18.471	18.55	18.584	17.811	18.314	17.993	0.042	0.849	0.957
P86046	Inward rectifier potassium channel 13	Kcnj13	40564.58	5	0	0.896391	0.830588	15.694	16.703	17.749	18.504	17.528	17.68	18.175	17.818	17.242	17.993	0.546	0.331	0.771
Q3UV71	Transmembrane and TPR repeat-containing protein 1	Tmtc1	105810.77	11	0	0.323273	0.715773	17.345	18.165	17.836	18.193	17.152	17.757	18.183	17.644	17.991	17.994	0.175	0.481	0.82
Q60612	Adenosine receptor A1	Adora1	36637.93	2	0	0.919078	0.0574752	17.768	16.315	18.804	17.687	17.184	17.257	17.353	17.206	17.414	17.994	-0.107	0.814	0.946
Q3UI43	BRISC and BRCA1-A complex member 1	Babam1	36793.12	4	0	0.0640823	0.593967	17.678	17.987	17.645	18.038	17.989	17.08	17.696	17.464	17.936	17.996	-0.233	0.261	0.749
A2AFI8;B9EI38	RalBP1-associated Eps domain-containing protein 2	Reps2	70484.2;70612.33	7	0	0.892097	0.0301255	18.591	18.243	18.047	17.674	18.419	18.204	18.199	18.014	17.251	17.997	-0.262	0.301	0.767
Q9DCS2	Methyltransferase-like 26	Mettl26	22687.14	6	0	0.30756	0.124835	18.859	18.958	18.702	18.639	18.66	18.226	18.025	18.605	18.09	17.999	-0.575	0.004	0.712
Q8CH72	E3 ubiquitin-protein ligase TRIM32	Trim32	72057.45	11	0	0.494221	0.370163	18.221	17.841	18.338	18.584	17.813	17.68	17.52	18.381	17.63	17.999	-0.317	0.179	0.719
Q6DIC6	Tro protein	Tro	206008.18	2	0	0.527328	0.974873	16.611	17.021	17.33	17.831	16.652	17.361	17.743	17.536	17.17	18.001	0.473	0.124	0.712
Q9D820	Prolyl-tRNA synthetase associated domain-containing protein 1	Prorsd1	18861.72	3	0	0.309383	0.723935	17.362	17.133	18.529	18.054	17.354	16.458	19.327	16.809	18.54	18.001	0.141	0.821	0.947
A0A0R3P9C4;Q8C1Q6	Small integral membrane protein 4	Smim4	10469.24;9746.39	2	0	0.177211	0.560598	19.097	19.027	18.457	16.494	15.757	16.536	17.685	18.781	18.92	18.005	0.219	0.796	0.944
Q9Z123	Semaphorin-4F	Sema4f	84489.55	8	0	0.993176	0.745449	19.931	19.39	19.713	19.192	19.576	19.188	19.377	19.796	18.886	18.007	-0.51	0.174	0.715
O70305	Ataxin-2	Atxn2	136485.1	4	0	0.341952	0.117845	17.632	18.164	18.16	18.157	18.641	18.002	18.466	17.868	18.058	18.008	-0.07	0.721	0.912
Q6PFX7	Neuronal tyrosine-phosphorylated phosphoinositide-3-kinase adapter 1	Nyap1	87668.43	5	0	0.00416526	0.0426648	20.499	20.761	20.45	18.133	20.418	20.092	20.258	20.24	20.789	18.009	-0.175	0.804	0.944
P34928	Apolipoprotein C-I	Apoc1	9696.41	1	0	0.455963	0.37939	18.407	18.232	18.834	18.773	18.095	18.444	18.755	18.844	17.908	18.01	-0.076	0.76	0.928
E9Q7U2;Q8CGU1	Calcium-binding and coiled-coil domain-containing protein 1	Calcoco1	70933.22;77280.2	11	0.000, NA	0.0225456	0.311585	18.02	17.857	17.836	17.862	18.479	17.89	18.155	18.217	17.888	18.011	0.022	0.881	0.967
Q8BUY5	Complex I assembly factor TIMMDC1, mitochondrial	Timmdc1	31791.07	6	0	0.0537232	0.931959	16.651	16.89	17.775	17.708	17.756	17.671	16.964	17.186	17.541	18.011	0.118	0.708	0.906
A0A0R4J0W6;Q9CRC8	Leucine rich repeat containing 40, isoform CRA_a;Leucine-rich repeat-containing protein 40	Lrrc40	68048.59;68075.63	17	0	0.815196	0.505931	18.725	19.473	19.405	19.882	20.155	20.299	19.094	18.64	20.193	18.011	-0.28	0.598	0.869
A0A0R4J007	Paladin	Pald1	96763.84	17	0	0.694124	0.312611	18.418	18.122	18.374	18.328	18.222	18.094	18.392	18.36	17.935	18.013	-0.134	0.253	0.746
Q8VEB4	Group XV phospholipase A2	Pla2g15	47307.25	5	0	0.102108	0.11149	18.31	17.27	18.339	18.23	18.642	18.345	18.584	18.602	18.545	18.014	0.26	0.355	0.774
Q9DBC3	Cap-specific mRNA (nucleoside-2'-O-)-methyltransferase 1	Cmtr1	95676.31	8	0	0.977132	0.427631	17.214	15.795	16.601	16.361	16.85	16.698	17.281	16.732	17.724	18.014	0.726	0.075	0.712
Q7TSS2	Ubiquitin-conjugating enzyme E2 Q1	Ube2q1	46172.97	4	0	0.158096	0.228627	18.461	18.084	18.556	18.433	18.058	18.215	17.983	18.708	17.862	18.014	-0.162	0.401	0.79
E9Q717;Q5M8S1;Q9CVD2	Ataxin-3	Atxn3	33434.51;33757.22;40533.28	2	0	0.622044	0.910867	18.259	17.575	18.221	17.809	17.946	17.584	17.866	18.21	17.309	18.014	-0.165	0.443	0.802
D3YZ46;D3Z019;Q3U2S8	Voltage-gated hydrogen channel 1 (Fragment);Voltage-gated hydrogen channel 1 (Fragment);Voltage-gated hydrogen channel 1	Hvcn1	5678.49;19589.45;31242.36	1	0	0.608064	0.75548	17.623	17.045	18.881	18.484	17.414	17.631	17.936	17.374	18.185	18.015	-0.061	0.875	0.965
A0A0R4J1Q0;D6RE33;G5E896	Enhancer of mRNA-decapping protein 4;Enhancer of mRNA-decapping protein 4;Enhancer of mRNA decapping 4, isoform CRA_b	Edc4	150652.73;141954.53;152483.79	9	0	0.247663	0.984714	18.875	17.841	18.214	18.72	18.796	18.222	18.337	18.776	18.491	18.015	-0.121	0.625	0.882
Q80X73	Protein pelota homolog	Pelo	43349.08	3	0	0.00783345	0.0253805	20.797	17.135	21.284	21.438	20.836	18.109	20.941	21.187	18.218	18.016	-1.004	0.38	0.783
Q9R1W5	Calcitonin gene-related peptide type 1 receptor	Calcrl	53264.86	1	0	0.6055	0.738682	20.014	19.343	19.544	18.545	19.41	19.219	19.377	20.592	18.374	18.018	-0.255	0.632	0.884
Q71B07	Probable C-mannosyltransferase DPY19L3	Dpy19l3	82990.45	6	0	0.1454	0.464536	17.483	17.116	17.706	17.71	17.081	17.019	17.319	17.757	17.929	18.019	0.189	0.446	0.804
E9QJS0;G5E8U5;G5E8U8;Q80ZK0	28S ribosomal protein S10, mitochondrial;28S ribosomal protein S10, mitochondrial;28S ribosomal protein S10, mitochondrial;28S ribosomal protein S10, mitochondrial	Mrps10	18698.67;22858.44;22771.36;18697.73	3	0	0.956364	0.856799	17.591	18.302	18.542	18.128	18.854	18.179	18.403	18.76	18.613	18.02	0.112	0.671	0.894
D3YV13;E9Q3J1;Q80V91	Probable E3 ubiquitin-protein ligase DTX3	Dtx3	38149.13;42948.63;37981.97	5	0.000, NA	0.0319155	0.370823	16.963	18.312	18.324	18.128	18.518	18.185	17.873	18.293	18.286	18.02	0.082	0.789	0.942
B1AW21;Q9Z2C5	Myotubularin	Mtm1	65963.22;69559.28	12	0.000, NA	0.849075	0.16195	18.044	18.219	17.972	18.295	18.454	18.297	18.09	18.311	17.992	18.02	-0.054	0.635	0.885
Q9JIF3	Solute carrier family 2, facilitated glucose transporter member 8	Slc2a8	51508	3	0	0.981159	0.649885	17.817	17.617	18.028	18.108	18.385	18.496	18.068	17.96	17.673	18.02	0.052	0.785	0.94
Q8R349	Cell division cycle protein 16 homolog	Cdc16	71460.22	8	0	0.897004	0.0702082	18.707	18.474	18.958	19.062	18.83	18.568	18.576	18.623	18.763	18.023	-0.296	0.109	0.712
Q3UND0	Src kinase-associated phosphoprotein 2	Skap2	40712.07	4	0	0.850722	0.823359	17.29	17.012	17.554	18.047	17.418	17.449	17.645	17.677	17.3	18.025	0.155	0.484	0.821
A2ACH6;P82347	Delta-sarcoglycan	Sgcd	21694.4;32133.43	2	0	0.0465897	0.861953	18.682	18.414	18.632	18.696	17.843	18.277	18.386	18.631	18.264	18.026	-0.136	0.494	0.826
P10518	Delta-aminolevulinic acid dehydratase	Alad	36023.54	10	0	0.142782	0.218209	19.201	18.725	18.82	18.893	18.745	18.864	18.888	18.986	18.467	18.027	-0.23	0.291	0.766
P27808	Alpha-1,3-mannosyl-glycoprotein 2-beta-N-acetylglucosaminyltransferase	Mgat1	51690.2	6	0	0.563945	0.660802	18.68	18.733	19.419	18.93	19.062	18.368	18.383	18.751	18.298	18.028	-0.599	0.01	0.712
P59267	Palmitoyltransferase ZDHHC2	Zdhhc2	41981.53	2	0	0.662578	0.493017	15.931	16.066	16.705	17.349	16.596	16.75	17.246	15.385	17.803	18.029	0.513	0.373	0.783
P51125;Q8CE80	Calpastatin	Cast	84921.73;81440.88	12	0.000, NA	0.125192	0.032466	16.657	16.123	17.791	17.666	17.648	16.843	16.865	16.919	17.89	18.03	0.132	0.765	0.929
Q99LT0	Protein dpy-30 homolog	Dpy30	11212.65	4	0	0.264907	0.00214421	17.893	16.304	18.845	18.595	18.154	18.153	18.181	15.66	18.327	18.03	-0.288	0.68	0.897
Q3U148;Q9ESJ1	CDK5 and ABL1 enzyme substrate 1	Cables1	64311.91;61428.55	3	0	0.526915	0.605977	19.276	18.899	18.384	17.521	18.837	19.506	19.131	19.633	18.632	18.033	0.403	0.367	0.778
Q9EQC0	Carbohydrate sulfotransferase 1	Chst1	46903.89	1	0	0.967166	0.745382	17.737	17.433	18.2	18.028	18.729	18.41	17.656	17.053	17.988	18.035	-0.197	0.55	0.85
Q9ES52	Phosphatidylinositol 3,4,5-trisphosphate 5-phosphatase 1	Inpp5d	133542.46	18	0	0.597607	0.493473	17.797	18.108	18.223	17.918	18.134	18.178	18.053	18.366	17.961	18.036	0.083	0.455	0.807
Q00897	Alpha-1-antitrypsin 1-4	Serpina1d	45998.35	3	0	0.667223	0.0288908	18.65	17.133	18.083	17.383	18.07	18.093	17.95	18.553	18.026	18.036	0.268	0.399	0.789
Q8K4Q8	Collectin-12	Colec12	81303.89	8	0	0.00828489	0.454411	15.331	17.661	17.699	18.081	17.964	17.976	17.931	17.644	17.861	18.038	0.543	0.349	0.772
Q8K199	COX assembly mitochondrial protein 2 homolog	Cmc2	9418.69	3	0	0.683582	0.0018993	16.617	15.983	18.01	16.701	16.993	18.014	17.996	16.859	17.904	18.039	0.901	0.059	0.712
P70460	Vasodilator-stimulated phosphoprotein	Vasp	39666.58	12	0	0.640758	0.3219	18.477	18.121	17.484	18.684	18.123	18.407	18.06	18.229	17.99	18.042	-0.032	0.889	0.971
A0A087WRT4;A0A1L1SQU7;F2Z4A3	FAT atypical cadherin 1	Fat1	507530.97;512193.28;506265.54	27	0.000, NA	0.327268	0.00553282	17.269	17.988	17.315	18.148	17.545	17.846	17.935	16.747	18	18.043	0.061	0.845	0.957
Q8CJ40	Rootletin	Crocc	226944.5	48	0	0.327003	0.850711	18.606	18.394	18.641	18.664	18.468	18.503	18.287	18.681	18.163	18.043	-0.219	0.138	0.712
Q6PD19	UPF0668 protein C10orf76 homolog	NA	78632.26	7	0	0.521214	0.0196689	17.64	18.257	17.977	18.043	18.019	17.869	17.929	17.201	18.02	18.044	-0.175	0.378	0.783
Q80ZJ6	Protein zer-1 homolog	Zer1	89075.66	14	0	0.827256	0.392039	18.032	17.852	18.148	18.363	17.779	17.721	17.593	17.985	17.726	18.044	-0.221	0.143	0.712
A0A0M3HEP3;Q99M04	Lipoyl synthase, mitochondrial;Lipoyl synthase, mitochondrial	Lias	32173.84;41879.03	1	0	0.553653	0.854285	14.867	17.151	16.713	18.348	18.589	16.809	16.07	17.617	18.509	18.045	0.276	0.739	0.92
O08715	A-kinase anchor protein 1, mitochondrial	Akap1	92194.71	10	0	0.876216	0.810437	17.434	18.27	18.028	17.954	18.532	18.031	17.564	18.204	18.6	18.045	0.045	0.859	0.96
Q9EQH2	Endoplasmic reticulum aminopeptidase 1	Erap1	106599.2	15	0	0.147079	0.707962	18.607	18.125	18.918	18.871	18.123	18.709	18.105	18.429	18.312	18.046	-0.209	0.354	0.774
E9Q9B0;O35071	Kinesin-like protein KIF1C	Kif1c	123758.54;122434.13	5	0	0.11382	0.988532	18.753	18.386	18.714	18.287	18.778	18.257	18.348	18.693	18.524	18.048	-0.21	0.203	0.734
D3YU01;D6RCU3;Q8BUL6	Pleckstrin homology domain-containing family A member 1	Plekha1	37965.12;35962.08;43371.38	6	0	0.087182	0.000246688	17.665	18.034	18.001	17.504	18.04	18.078	16.961	18.069	18.073	18.05	-0.002	0.992	0.999
Q68FM7	Rho guanine nucleotide exchange factor (GEF) 11	Arhgef11	171803.1	22	0	0.771391	0.885118	18.008	18.297	18.504	18.268	18.079	18.464	18.314	17.815	18.24	18.051	-0.055	0.712	0.907
Q62073;Q923A8	Mitogen-activated protein kinase kinase kinase 7	Map3k7	64227.64;67194.08	4	0	0.435584	0.688457	19.786	19.081	18.054	17.75	18.176	18.443	18.43	18.886	18.303	18.051	-0.147	0.729	0.917
A0A0A6YXK1;P97438;Q6P6P9	Potassium channel subfamily K member 2;Potassium channel subfamily K member 2;Kcnk2 protein	Kcnk2	46644.31;46844.4;45554.98	3	0	0.886402	0.390332	18.675	17.339	18.987	17.803	18.085	18.714	17.748	19.393	17.658	18.052	0.135	0.768	0.93
Q8R2H9	Phosphoethanolamine/phosphocholine phosphatase	Phospho1	29911.15	5	0	0.140922	0.99995	17.405	18.671	18.901	17.698	17.467	17.453	18.618	16.927	17.766	18.052	-0.265	0.549	0.849
Q64152	Transcription factor BTF3	Btf3	22030.8	1	0	0.208202	0.533904	16.022	16.335	17.274	17.444	16.327	16.692	16.92	16.508	17.571	18.052	0.468	0.281	0.762
A0A1B0GSR6;A6H5Z5;B7ZMT2;C5IAW8;Q8K1S2	Netrin receptor UNC5D	Unc5d	98081.77;98248.89;97280.67;104128.65;106352.18	7	0.000, NA	0.081931	0.305916	15.698	16.703	16.567	16.945	16.933	17.343	17.176	15.715	17.758	18.053	0.64	0.215	0.734
A0A0R4J1B6;Q6PAL8	DENN domain-containing protein 5A	Dennd5a	144126.28;146653.08	8	0	0.00600349	0.248995	17.496	17.853	17.799	18.083	21.238	17.984	18.095	17.759	17.417	18.053	-0.632	0.417	0.797
Q9R0L6	Pericentriolar material 1 protein	Pcm1	228846.64	11	0	0.0158604	0.611871	15.836	15.801	17.51	17.545	17.436	16.444	16.96	16.139	17.756	18.053	0.245	0.669	0.894
Q920P5	Adenylate kinase isoenzyme 5	Ak5	63322.82	9	0	0.318617	0.12069	18.88	18.562	18.549	18.406	18.363	18.393	18.445	18.515	18.047	18.054	-0.261	0.089	0.712
Q9CYS6	Uncharacterized protein C2orf72 homolog	NA	30320.04	3	0	0.546023	0.754182	19.182	18.851	19.093	18.64	18.559	19.203	18.631	18.857	18.186	18.055	-0.279	0.296	0.766
D3YZG8	Probable bifunctional methylenetetrahydrofolate dehydrogenase/cyclohydrolase 2	Mthfd2l	36438.28	6	0	0.937886	0.283963	20.376	19.376	18.922	17.875	19.618	19.783	17.413	20.482	17.748	18.055	-0.537	0.487	0.822
Q3UH82;Q9DA37	Sphingomyelin synthase-related protein 1	Samd8	48200.46;54712.7	6	0.000, NA	0.416462	0.986394	16.785	19.77	18.15	17.662	16.983	16.889	17.592	17.223	17.419	18.056	-0.434	0.478	0.819
Q9EQN3	TSC22 domain family protein 4	Tsc22d4	39978.86	7	0	0.415013	0.628801	18.748	18.991	17.766	17.761	17.245	19.041	18.824	17.44	18.6	18.056	0.29	0.527	0.84
A0A1W2P7H9;A0A1W2P7T3;P84089	Enhancer of rudimentary homolog	Erh	8203.32;10137.55;12258.93	2	0	0.289753	0.122031	17.481	17.505	18.318	18.473	18.052	18.245	19.034	18.059	18.875	18.057	0.489	0.133	0.712
F7BWJ0;Q80Z96	Vang-like protein 1 (Fragment);Vang-like protein 1	Vangl1	NA;60064	2	0	0.238917	0.393719	17.25	18.221	17.08	18.204	17.85	18.568	18.495	16.993	18.951	18.057	0.492	0.27	0.756
Q9EPS3	D-glucuronyl C5-epimerase	Glce	70088.85	14	0	0.476897	0.449654	17.548	18.599	18.903	18.982	18.127	18.277	18.842	18.404	18.172	18.058	-0.081	0.795	0.944
P63166	Small ubiquitin-related modifier 1	Sumo1	11556.98	1	0	0.262701	0.0155735	17.695	17.623	16.554	17.626	18.269	18.087	18.091	17.161	18.278	18.06	0.382	0.298	0.766
B2RUJ6;Q5NCJ0;Q5NCJ1	Rap guanine nucleotide exchange factor (GEF) 6	Rapgef6	179813.43;179227.73;180239.96	13	0.000, NA	0.00861186	0.783965	18.23	18.079	18.092	18.26	17.077	17.508	17.836	17.803	17.218	18.062	-0.262	0.355	0.774
A0A140LIC4;A0A140LIR1;Q5NBV0;Q67BT3	Solute carrier family 13 member 5	Slc13a5	59031.11;61846.55;58868.02;63823.03	6	0.000, NA	0.69416	0.833351	18.608	18.468	18.586	18.694	18.628	18.004	17.885	18.242	18.341	18.062	-0.49	0.002	0.712
Q8VC88	Grancalcin	Gca	24662.89	4	0	0.791636	0.491362	19.049	18.769	19.257	18.926	18.908	18.457	18.38	19.283	17.854	18.062	-0.575	0.077	0.712
Q8VE88	Protein FAM114A2	Fam114a2	54044.76	10	0	0.699066	0.764751	18.126	18.336	18.592	19.178	17.937	18.356	18.528	18.848	17.975	18.063	-0.079	0.775	0.935
Q3URQ4	Family with sequence similarity 8, member A1	Fam8a1	42295.3	7	0	0.335353	0.653352	18.277	17.977	18.205	18.29	18.052	17.764	17.385	17.492	18.547	18.063	-0.31	0.22	0.734
Q8CFT3	Nerve growth factor receptor (TNFR superfamily, member 16)	Ngfr	45647.08	3	0	0.723391	0.376965	17.131	17.31	17.248	16.486	17.979	17.313	17.067	17.149	17.801	18.064	0.248	0.443	0.802
A0A0U1RNV1;Q8K479	Complement C1q tumor necrosis factor-related protein 5 (Fragment);Complement C1q tumor necrosis factor-related protein 5	C1qtnf5	15359.33;25436.64	2	0	0.497495	0.72679	17.631	17.017	17.649	17.277	17.81	17.3	16.782	18.227	17.459	18.064	0.09	0.775	0.935
Q8K2Q7	BRO1 domain-containing protein BROX	Brox	46201.79	7	0	0.822092	0.18044	18.405	17.862	18.271	18.071	17.731	18.114	18.495	17.193	18.526	18.064	0.01	0.971	0.993
Q8CBW7	Cysteine-rich hydrophobic domain-containing protein 1	Chic1	25790.99	6	0	0.308892	0.879574	18.062	17.801	18.617	18.607	18.426	18.4	18.237	18.565	18.197	18.064	-0.01	0.958	0.991
G3X8X1;Q8VE09	RIKEN cDNA 2810439F02;Tetratricopeptide repeat protein 39C	Ttc39c	65411.09;65445.1	9	0	0.858109	0.267112	18.566	18.178	19.081	18.919	18.745	17.96	18.144	18.817	18.311	18.065	-0.438	0.078	0.712
Q8BTG3	T-complex protein 11-like protein 1	Tcp11l1	56332.04	12	0	0.157818	0.161128	19.318	19.084	19.427	19.257	18.486	19.077	18.916	19.241	18.115	18.065	-0.432	0.192	0.724
A2AJ88	Patatin-like phospholipase domain-containing protein 7	Pnpla7	150494.27	9	0	0.756892	0.0720367	18.764	18.179	18.031	17.9	18.406	18.251	18.517	18.512	18.501	18.066	0.114	0.543	0.848
O35632	Hyaluronidase-2	Hyal2	53617.66	1	0	0.838437	0.886845	16.566	17.354	16.886	17.005	17.494	17.502	17.62	17.094	18.307	18.067	0.657	0.043	0.712
A0A2I3BS14;Q9WVJ3	Carboxypeptidase Q (Fragment);Carboxypeptidase Q	Cpq	22047.39;51813.28	3	0	0.849801	0.7947	17.604	18.027	17.86	18.315	17.726	17.965	18.36	18.057	17.706	18.067	0.124	0.467	0.812
Q8VCH6	Delta(24)-sterol reductase	Dhcr24	60112.27	8	0	0.590101	0.178974	18.662	18.288	18.787	19.826	18.998	18.19	18.621	18.721	18.171	18.069	-0.558	0.101	0.712
A0A087WS96;Q8BG73	SH3 domain-binding glutamic acid-rich-like protein;SH3 domain-binding glutamic acid-rich-like protein 2	Sh3bgrl2	13545.48;12254.95	4	0	0.362988	0.488314	19.167	18.718	17.646	17.196	18.852	18.266	18.075	18.924	17.702	18.07	-0.108	0.809	0.946
O88324	CD83 antigen	Cd83	21312.58	3	0	0.964673	0.343594	18.166	18.792	18.623	18.415	18.539	18.143	17.597	18.45	18.438	18.07	-0.367	0.091	0.712
Q8BZJ7	DCN1-like protein 2	Dcun1d2	30068.18	5	0	0.555955	0.647865	17.866	17.629	17.658	17.438	17.895	17.558	17.574	17.278	17.945	18.071	-0.012	0.942	0.987
G3X9K4;Q8R3Q2	SAPS domain family, member 2, isoform CRA_a;Serine/threonine-protein phosphatase 6 regulatory subunit 2	Ppp6r2	100460.01;100460.01	12	0	0.509471	0.693644	17.753	17.447	16.958	17.853	18.004	17.533	17.428	17.647	17.908	18.071	0.114	0.62	0.882
Q8K304	E3 ubiquitin-protein ligase TM129	Tmem129	40627.81	1	0	0.81612	0.566381	17.99	18.792	18.416	18.479	18.353	18.045	17.908	17.741	18.512	18.072	-0.35	0.09	0.712
P28843	Dipeptidyl peptidase 4	Dpp4	87436.81	4	0	0.6275	0.873623	16.447	18.782	17.64	18.499	17.731	18.471	19.557	19.223	20.117	18.075	1.269	0.05	0.712
Q80XP9;V9GWU7	Serine/threonine-protein kinase WNK3	Wnk3	193991.24;197737.54	12	0	0.152785	0.712334	16.966	17.637	17.639	17.609	17.936	17.094	17.439	16.774	18.329	18.075	-0.015	0.965	0.992
Q7TN22	Thioredoxin domain-containing protein 16	Txndc16	92105.08	17	0	0.944184	0.225622	18.418	18.835	19.243	18.616	19.049	18.58	18.219	19.63	17.876	18.077	-0.356	0.342	0.771
Q5SVR5;Q8VEM1	E3 ubiquitin-protein ligase RNF130	Rnf130	42427.18;46375.82	4	0	0.784338	0.627154	16.702	16.158	17.313	16.779	16.335	16.886	17.375	16.293	16.427	18.078	0.354	0.388	0.784
A0A140LHU0;Q61072	Disintegrin and metalloproteinase domain-containing protein 9	Adam9	93689.23;92079.42	8	0.000, NA	0.222591	0.429071	18.352	18.272	18.643	18.612	18.224	18.583	18.946	18.209	19.025	18.08	0.148	0.505	0.832
E9Q8A3;Q8BKC8	Phosphatidylinositol 4-kinase beta	Pi4kb	92832.68;91515.07	5	0	0.18381	0.895197	18.716	18.313	18.626	18.325	18.6	18.451	18.564	18.886	18.682	18.082	0.017	0.916	0.98
M0QWE5;Q921R7	Probable UDP-sugar transporter protein SLC35A5	Slc35a5	17286.07;50115.45	2	0	0.188525	0.532992	17.249	17.002	17.597	17.692	17.699	17.31	17.38	17.673	18.508	18.083	0.343	0.238	0.737
Q7TMR0	Lysosomal Pro-X carboxypeptidase	Prcp	55027.05	5	0	0.860744	0.318627	17.87	17.755	18.374	18.024	18.09	18.579	18.908	17.947	18.845	18.084	0.45	0.088	0.712
Q9CQP2	Trafficking protein particle complex subunit 2	Trappc2	16440.75	5	0	0.750742	0.770419	19.179	17.627	18.607	17.767	17.114	18.418	17.809	18.727	18.569	18.084	0.262	0.542	0.847
O35066	Kinesin-like protein KIF3C	Kif3c	89972.9	11	0	0.64979	0.315333	17.256	17.942	17.02	17.647	17.793	17.596	17.637	17.544	17.869	18.086	0.215	0.32	0.771
Q8BGZ7	Keratin, type II cytoskeletal 75	Krt75	59740.51	1	0	0.347306	0.380472	19.66	19.065	19.254	19.027	19.874	19.934	19.835	20.254	19.116	18.086	0.069	0.877	0.966
Q9D136	2-oxoglutarate and iron-dependent oxygenase domain-containing protein 3	Ogfod3	35384.85	5	0	0.690872	0.748471	18.669	18.508	18.753	18.25	18.845	18.579	17.98	18.905	18.313	18.087	-0.232	0.282	0.762
B2RQR8	Endothelin-converting enzyme 2	Ece2	86231.4	10	0	0.662774	0.163583	19.251	18.713	18.817	18.853	18.179	18.58	18.598	18.686	17.897	18.088	-0.393	0.131	0.712
Q3UMF9	Failed axon connections homolog	Faxc	46811.08	4	0	0.590703	0.579605	18.702	18.181	18.412	18.675	18.493	18.424	20.112	18.779	19.72	18.088	0.532	0.244	0.741
Q80WV3	Carbohydrate sulfotransferase 2	Chst2	57828.08	9	0	0.867962	0.057525	19.227	17.676	18.327	18.496	18.014	18.222	18.259	18.075	17.523	18.088	-0.314	0.324	0.771
A0A1B0GR60;P29391;P49945;Q9CPX4	Ferritin;Ferritin light chain 1;Ferritin light chain 2;Ferritin	Ftl1;Ftl1;Ftl2;Ftl1	17999.26;20802.39;20842.64;20772.36	2	0	0.503714	0.224773	17.721	18.003	18.959	18.738	18.093	17.819	17.98	17.494	18.068	18.088	-0.413	0.164	0.714
A0A1N9MYB8;Q9DCF1	Transmembrane protein 25	Tmem25	34678.15;39169.7	3	0	0.3765	0.517842	18.423	18.483	17.95	17.482	18.262	18.318	18.112	18.146	18.011	18.089	0.015	0.94	0.986
Q6P542	ATP-binding cassette sub-family F member 1	Abcf1	94945.42	6	0	0.302231	0.462648	18.528	18.209	18.186	18.475	18.293	18.072	18.225	18.545	18.309	18.09	-0.09	0.44	0.802
P58854	Gamma-tubulin complex component 3	Tubgcp3	103469.18	14	0	0.295421	0.312094	18.606	18.123	18.609	18.923	18.635	18.575	17.917	18.788	18.056	18.09	-0.294	0.204	0.734
O54890	Integrin beta-3	Itgb3	86738.41	7	0	0.11377	0.0328758	18.048	17.545	17.542	17.582	17.834	17.932	17.93	17.966	17.96	18.09	0.265	0.056	0.712
Q9D6I0	Cxx1c protein	Rtl8c	13577.77	1	0.000134807	0.213865	0.192635	18.835	17.992	18.389	18.114	18.071	18.379	18.268	18.834	18.096	18.091	0.053	0.802	0.944
Q8BZ60	Stonin-2	Ston2	99611.07	10	0	0.209737	0.948927	18.098	18.178	17.026	17.835	18.354	18.197	18.475	18.031	17.737	18.093	0.209	0.458	0.808
Q9ER41	Torsin-1B	Tor1b	37817.54	5	0	0.357711	0.911613	18.036	17.301	18.104	18.21	17.609	17.85	17.374	18.509	17.898	18.093	0.093	0.722	0.913
Q3UF64	RING finger and transmembrane domain-containing protein 2	Rnft2	48855.8	3	0	0.418207	0.00468041	17.201	18.198	18.491	17.436	17.516	17.278	17.218	17.262	17.352	18.094	-0.328	0.304	0.768
Q5FWI3	Cell surface hyaluronidase	Tmem2	153800.9	13	0	0.483261	0.156002	18.297	17.783	17.659	18.613	18.78	18.6	20.01	18.177	20.318	18.095	0.814	0.171	0.715
Q8BHL7	CDC42 small effector protein 1	Cdc42se1	9076.48	2	0	0.383115	0.458296	15.668	16.025	17.27	17.465	16.252	17.186	17.285	15.996	17.898	18.095	0.756	0.176	0.717
Q80WT5	Aftiphilin	Aftph	101130.56	9	0	0.310096	0.451492	18.156	18.016	17.946	18.145	18.007	17.608	17.769	18.028	18.163	18.096	-0.121	0.33	0.771
E9Q7N4	Diacylglycerol kinase	Dgkk	125963.79	25	0.000, NA	0.108507	0.436636	16.848	18.304	18.777	16.841	18.341	18.526	18.337	18.676	18.087	18.096	0.522	0.277	0.76
Q8R1S0	Ubiquinone biosynthesis monooxygenase COQ6, mitochondrial	Coq6	51392.6	11	0	0.389978	0.666564	18.053	17.839	17.861	17.71	18.42	17.75	17.323	18.214	17.772	18.099	-0.145	0.488	0.823
A2BI12;Q99JF8	PC4 and SFRS1-interacting protein	Psip1	36968.38;59696.86	7	0.000, NA	0.330448	0.0274731	17.593	17.856	17.493	16.922	17.68	18.047	18.174	17.051	18.324	18.102	0.43	0.163	0.714
Q8BZ81	Leucine-rich repeat transmembrane neuronal protein 3	Lrrtm3	66088.2	6	0	0.852433	0.393206	18.742	19.091	19.381	19.091	18.95	18.904	18.909	19.18	18.701	18.105	-0.291	0.209	0.734
Q3U5F4	YrdC domain-containing protein, mitochondrial	Yrdc	29453.84	1	0	0.955514	0.968139	18.313	18.932	16.404	17.519	17.099	16.458	17.088	18.978	17.849	18.106	0.042	0.947	0.988
A2AST1;E9Q8Q6	Coiled-coil domain-containing 141	Ccdc141	164904.93;173644.25	2	0	0.0233302	0.418158	19.182	16.132	16.156	16.958	16.036	18.226	16.398	16.824	15.821	18.109	0.183	0.817	0.946
Q5SNZ0	Girdin	Ccdc88a	215918.48	32	0	0.751505	0.156415	18.407	18.257	18.512	18.309	18.575	17.836	18.107	18.699	17.888	18.109	-0.285	0.142	0.712
E9PYH3;Q8BWU8	Ethanolamine-phosphate phospho-lyase	Etnppl	54865.69;55496.41	7	0.000, NA	0.233047	0.49243	18.361	18.608	18.523	18.315	17.771	17.704	18.012	18.269	18.177	18.109	-0.262	0.18	0.719
Q0PD20;Q64008	Rab34;Ras-related protein Rab-34	Rab34	29128.64;29100.59	10	0	0.232962	0.703734	19.35	19.159	18.862	18.773	18.809	19.486	19.353	18.994	18.595	18.109	-0.083	0.775	0.935
E0CXP0;Q8BLC3	Ly6/PLAUR domain-containing protein 1	Lypd1	9405.13;15260.87	3	0.000, NA	0.709233	0.890565	19.103	18.808	19.82	19.386	18.991	19.274	19.436	20.589	18.885	18.11	0.037	0.936	0.986
Q8CDM8	Protein FAM160B1	Fam160b1	86017.43	4	0	0.332283	0.448572	15.627	15.598	16.331	17.16	16.904	16.945	15.78	15.754	17.316	18.11	0.457	0.437	0.802
A0A0N4SVF2;A0A0N4SVR5;A6H650	RasGEF domain family, member 1A;RasGEF domain family, member 1A;MCG133012	Rasgef1a	55823.39;56924.68;54877.31	7	0	0.92325	0.374286	18.491	18.133	18.596	18.411	18.333	18.403	18.419	18.337	18.192	18.111	-0.1	0.342	0.771
O89084	cAMP-specific 3',5'-cyclic phosphodiesterase 4A	Pde4a	93557.99	4	0	0.86245	0.860872	16.628	17.414	18.522	17.688	17.764	17.005	15.637	17.356	16.821	18.111	-0.617	0.259	0.749
Q91ZB7	Mas-related G-protein coupled receptor member E	Mrgpre	34588.14	1	0	0.0408185	0.0271488	17.343	17.915	18.121	18.189	15.324	17.237	17.727	17.305	13.9	18.113	-0.522	0.59	0.868
A0A1B0GS13;A0A1B0GT81;A0A1B0GTA4;Q07813	Apoptosis regulator BAX (Fragment);Apoptosis regulator BAX;Apoptosis regulator BAX (Fragment);Apoptosis regulator BAX	Bax	NA;18955.56;19518.65;21394.59	3	0	0.518676	0.58078	17.289	15.204	18.586	19.185	18.088	17.57	17.871	17.222	18.017	18.114	0.088	0.906	0.977
O08582	GTP-binding protein 1	Gtpbp1	72300.67	7	0	0.14159	0.0191405	19.47	18.065	17.769	18.334	18.133	18.031	18.139	18.895	18.216	18.115	-0.075	0.829	0.951
Q9R0N4	Synaptotagmin-10	Syt10	59018.71	1	0	0.900939	0.0228517	17.735	17.656	18.08	17.119	18.739	18.165	17.03	18.396	18.273	18.115	0.13	0.73	0.917
B7ZN60;E9PWX9;Q9ER04	Tmprss5 protein;Transmembrane protease serine 5;Transmembrane protease serine 5	Tmprss5	47799.64;41720.47;49643.75	3	0	0.663498	0.60438	15.514	15.617	16.696	16.269	15.918	16.604	16.089	17.541	17.659	18.116	1.199	0.029	0.712
C0HKG5;C0HKG6	Ribonuclease T2-A;Ribonuclease T2-B	Rnaset2a;Rnaset2b	29608.78;29608.78	1	0	0.901249	0.804635	18.817	17.99	19.024	18.429	18.507	18.809	18.492	18.577	18.218	18.118	-0.11	0.625	0.882
Q8VHW4	Voltage-dependent calcium channel gamma-5 subunit	Cacng5	30893.78	7	0	0.0588895	0.322416	18.051	18.115	18.669	16.25	18.603	18.512	18.444	18.338	18.429	18.12	0.431	0.385	0.783
Q99MU1	Transmembrane protein adipocyte-associated 1	Tpra1	40578.23	1	0.000537346	0.252191	0.691269	16.097	15.647	17.531	17.946	17.497	16.792	17.415	17.067	18.536	18.12	0.642	0.284	0.763
Q8BQS5	Adiponectin receptor protein 2	Adipor2	43980.86	2	0	0.0949594	0.495457	16.987	17.841	18.106	17.862	18.174	17.683	17.792	18.102	18.273	18.12	0.2	0.435	0.801
P52479	Ubiquitin carboxyl-terminal hydrolase 10	Usp10	87022.05	3	0	0.395015	0.526623	17.169	16.91	17.473	17.805	16.911	17.363	17.329	17.85	17.106	18.124	0.301	0.272	0.758
P01901;Q3TH01	H-2 class I histocompatibility antigen, K-B alpha chain;H-2 class I histocompatibility antigen, K-K alpha chain	H2-K1	41301.82;40285.63	7	0	0.338371	0.612634	17.795	17.668	18.212	18.534	17.608	18.415	18.261	17.764	17.639	18.124	0.077	0.747	0.923
D3YZ54;Q9QXE0	2-hydroxyacyl-CoA lyase 1	Hacl1	60996.07;63660.24	8	0	0.369147	0.742838	18.609	18.464	17.87	17.918	18.101	18.464	18.551	18.331	17.994	18.124	0.1	0.595	0.869
Q8R3X6;Q9R087	Glypican-6	Gpc6	64340.37;63056.89	7	0	0.776435	0.28501	18.49	18.464	18.343	18.647	18.092	18.154	18.476	18.508	18.292	18.128	-0.096	0.455	0.807
Q8BN82	Sialin	Slc17a5	54369.24	2	0	0.310397	0.670511	18.625	17.589	18.69	18.381	18.939	18.306	17.626	18.56	18.13	18.13	-0.294	0.325	0.771
Q8BMJ3	Eukaryotic translation initiation factor 1A, X-chromosomal	Eif1ax	16460.4	3	0	0.108623	0.0036138	17.483	17.689	17.31	17.3	17.332	18.046	17.993	16.589	18.194	18.13	0.368	0.296	0.766
Q80SY4	E3 ubiquitin-protein ligase MIB1	Mib1	110087.79	5	0	0.0344231	0.0980351	17.769	17.683	17.832	17.763	18.278	17.74	17.87	16.869	17.878	18.13	-0.168	0.513	0.834
Q5RL20	39S ribosomal protein L43, mitochondrial	Mrpl43	17877.27	6	0	0.474338	0.0250008	18.762	18.127	18.311	18.111	18.49	18.176	18.038	18.668	18.068	18.131	-0.144	0.416	0.796
Q91X56	Sphingosine 1-phosphate receptor 5	S1pr5	42330.87	3	0	0.534914	0.721164	16.249	16.35	16.885	16.804	17.13	16.515	16.555	15.53	17.674	18.132	0.197	0.704	0.905
P42232	Signal transducer and activator of transcription 5B	Stat5b	90002.13	13	0	0.109886	0.769053	18.142	18.195	18.209	18.321	17.746	18.175	18.287	17.948	17.79	18.134	-0.056	0.683	0.899
E0CX39;E0CZ04;Q923B0	Gamma-glutamylaminecyclotransferase (Fragment);Gamma-glutamylaminecyclotransferase (Fragment);Gamma-glutamylaminecyclotransferase	Ggact	13638.45;11933.58;17080.18	3	0	0.138809	0.907099	17.83	17.824	18.188	17.94	17.775	17.629	17.383	17.799	17.704	18.134	-0.182	0.247	0.744
P32507	Nectin-2	Nectin2	57317.59	4	0	0.582962	0.508328	18.571	19.767	18.873	17.861	17.979	18.713	18.23	17.878	18.235	18.135	-0.372	0.359	0.776
E9Q6C8	XK-related protein 6	Xkr6	70927.93	5	0	0.047033	0.010477	14.38	17.115	16.157	16.956	17.026	16.738	16.918	16.685	16.908	18.135	0.75	0.245	0.742
Q8C341	SUN domain-containing ossification factor	Suco	139168.56	8	0	0.266321	0.107905	16.728	17.185	16.659	17.61	17.67	16.986	17.28	17.029	18.228	18.135	0.361	0.325	0.771
P51163;Q3TPL3	Uroporphyrinogen-III synthase;Uroporphyrinogen III synthase, isoform CRA_b	Uros	28503.9;19937.6	2	0	0.878667	0.0663077	18.207	20.953	19.649	18.604	17.383	19.211	17.831	17.975	18.19	18.135	-0.69	0.344	0.771
P97770	THUMP domain-containing protein 3	Thumpd3	56431.12	6	0	0.250869	0.346719	15.927	16.537	16.547	16.162	16.437	16.378	16.296	16.001	17.357	18.136	0.512	0.276	0.76
P97468	Chemokine-like receptor 1	Cmklr1	41814.9	1	0	0.00677824	0.791852	14.809	17.736	17.377	17.427	17.811	17.384	17.927	17.161	18.495	18.137	0.789	0.25	0.745
Q91XX0	MCG133388, isoform CRA_r	Pcdhgc4	101215.59	8	0	0.209171	0.251723	18.136	18.388	17.893	17.956	19.116	18.335	17.019	17.57	18.249	18.137	-0.436	0.229	0.735
Q8BGP6	Solute carrier family 25 member 40	Slc25a40	37963.51	7	0	0.0171077	0.824268	19.581	18.767	18.838	18.799	18.656	18.801	18.638	19.407	18.383	18.138	-0.255	0.377	0.783
Q07417	Short-chain specific acyl-CoA dehydrogenase, mitochondrial	Acads	44889.6	8	0	0.394258	0.759006	18.06	18.212	18.204	17.753	18.932	17.85	17.5	17.827	17.948	18.139	-0.38	0.134	0.712
Q5U4C1	G-protein coupled receptor-associated sorting protein 1	Gprasp1	151745.21	21	0	0.321773	0.725869	17.61	17.515	18.076	17.295	17.524	18.002	18.186	17.731	17.874	18.141	0.383	0.042	0.712
B2RXV4	Feline leukemia virus subgroup C receptor-related protein 1	Flvcr1	60468.56	2	0	0.739058	0.344099	16.263	17.411	17.371	18.869	18.442	17.396	17.942	16.989	18.205	18.142	0.063	0.906	0.977
Q9DAR7	m7GpppX diphosphatase	Dcps	38988.19	7	0	0.708568	0.803765	18.429	18.012	18.166	18.152	17.92	18.378	17.77	18.507	18.11	18.142	0.046	0.775	0.935
Q8C5W3	Tubulin-specific chaperone cofactor E-like protein	Tbcel	48031.78	5	0	0.225608	0.628559	18.34	17.981	17.591	17.689	17.687	17.954	17.879	17.486	17.305	18.143	-0.104	0.629	0.883
Q80X50	Ubiquitin-associated protein 2-like	Ubap2l	116799.02	10	0	0.548358	0.098405	18.828	18.711	18.613	18.369	18.321	19.033	18.948	18.963	18.346	18.144	0.119	0.589	0.868
Q3U466	Ceroid-lipofuscinosis, neuronal 6	Cln6	35859.18	2	0.000403551	0.810636	0.420624	18.295	18.012	18.664	17.705	18.816	17.29	17.734	18.495	17.288	18.144	-0.508	0.145	0.712
G5E8J3;Q8K1X1	Bromodomain and WD repeat domain containing 2, isoform CRA_a;WD repeat-containing protein 11	Wdr11	135967.04;135936.95	14	0	0.66586	0.7538	18.462	18.077	18.75	18.703	18.302	17.765	17.934	18.883	17.407	18.145	-0.432	0.169	0.715
D3Z5R4;E9Q2D0;P0C7L0	WAS/WASL-interacting protein family member 3	Wipf3	45137.83;49256.44;49452.68	2	0	0.555057	0.171818	16.906	19.594	16.109	17.624	17.351	16.934	16.741	16.731	17.685	18.146	-0.269	0.692	0.9
Q61592	Growth arrest-specific protein 6	Gas6	74609.54	4	0	0.951522	0.304001	17.686	17.4	18.351	17.143	17.857	17.655	17.766	18.886	17.985	18.146	0.4	0.218	0.734
Q810B9	SLIT and NTRK-like protein 3	Slitrk3	109406.39	6	0	0.0881305	0.883003	17.394	18.221	18.574	18.555	18.319	18.461	18.285	17.878	18.163	18.147	-0.026	0.917	0.98
A0A140LJF7;A0A140LJK7;A2AGL3;E9PW34	Ryanodine receptor 3	Ryr3	550833.49;551885.56;551327.86;554566.78	8	0	0.830896	0.417414	18.734	18.782	18.607	18.924	18.979	18.566	18.599	18.925	18.583	18.148	-0.241	0.135	0.712
Q91WT9	Cystathionine beta-synthase	Cbs	61543.67	3	0	0.201013	0.654857	18.234	18.789	18.689	17.456	17.412	17.793	17.964	17.742	18.383	18.148	-0.11	0.742	0.921
Q8K1I7	WAS/WASL-interacting protein family member 1	Wipf1	50080.34	6	0	0.820617	0.955396	17.828	18.812	19.053	18.205	18.634	19.13	18.569	18.832	18.698	18.149	0.169	0.553	0.851
Q8K4M5	COMM domain-containing protein 1	Commd1	20995.99	3	0	0.0908089	0.417951	17.895	17.412	17.761	17.866	17.409	18.487	17.56	17.716	18.559	18.149	0.426	0.109	0.712
Q3UHE1	Membrane-associated phosphatidylinositol transfer protein 3	Pitpnm3	106461.67	10	0	0.132108	0.746229	18.714	18.678	18.58	18.637	18.316	18.274	18.269	18.679	17.848	18.15	-0.341	0.064	0.712
Q8C5H1;S4R1L3	Anoctamin-4;Anoctamin	Ano4	111543.74;107676.47	10	0	0.0998491	0.998658	18.573	17.933	18.484	18.546	17.735	18.026	18.396	18.267	18.214	18.15	-0.043	0.824	0.949
P13597	Intercellular adhesion molecule 1	Icam1	58844.2	4	0	0.216994	0.929303	18.867	17.753	17.943	17.882	18.224	18.546	18.423	18.227	17.971	18.15	0.13	0.582	0.867
E9QK41;Q8K4G5	Actin-binding LIM protein 1	Ablim1	96834.8;96804.71	33	0.000, NA	0.733709	0.392931	18.471	18.508	18.6	18.382	18.623	18.434	18.63	17.801	16.774	18.154	-0.559	0.164	0.714
P54731	FAS-associated factor 1	Faf1	73863.03	6	0	0.105774	0.137872	17.561	18.132	18.051	17.992	17.967	18.066	18.092	18.067	18.266	18.154	0.188	0.134	0.712
Q7TQF2	F-box only protein 10	Fbxo10	104477.88	4	0	0.0115142	0.986733	17.559	17.531	17.499	17.628	18.156	17.627	17.818	17.959	17.425	18.155	0.122	0.508	0.833
Q9D1I6	39S ribosomal protein L14, mitochondrial	Mrpl14	15874.44	3	0	0.321597	0.630203	18.737	18.121	19.249	19	18.12	18.575	17.889	19.126	18.216	18.159	-0.252	0.444	0.802
A2AIL4	NADH dehydrogenase (ubiquinone) complex I, assembly factor 6	Ndufaf6	38362.18	5	0	0.989213	0.0466882	17.569	17.877	18.055	18.24	18.663	17.799	17.882	19.123	17.982	18.16	0.108	0.731	0.918
Q9CXI0	2-methoxy-6-polyprenyl-1,4-benzoquinol methylase, mitochondrial	Coq5	37335.57	12	0	0.678314	0.359872	19.069	19.248	19.032	18.802	19.099	18.773	18.769	19.047	18.677	18.161	-0.364	0.067	0.712
Q9WUN2	Serine/threonine-protein kinase TBK1	Tbk1	83424.65	10	0	0.890788	0.694917	18.477	18.953	18.435	18.123	18.767	18.385	17.745	18.294	18.06	18.161	-0.422	0.05	0.712
Q9EPW0	Type I inositol 3,4-bisphosphate 4-phosphatase	Inpp4a	105539.61	27	0	0.592341	0.00478929	18.472	15.379	17.595	17.943	16.218	18.151	18.053	18.121	17.46	18.162	0.868	0.208	0.734
Q9CWD8	Iron-sulfur protein NUBPL	Nubpl	34138.87	5	0	0.964012	0.204454	18.079	17.799	17.949	18.456	18.194	17.087	17.797	17.856	18.059	18.162	-0.303	0.212	0.734
Q69ZW3	EH domain-binding protein 1	Ehbp1	139104.3	22	0	0.971061	0.329038	18.719	18.771	18.653	18.922	18.471	18.619	18.533	18.781	18.65	18.164	-0.158	0.255	0.746
Q9WUH7	Semaphorin-4G	Sema4g	92378.03	6	0	0.907516	0.532692	16.739	17.301	16.991	17.797	17.574	18.141	17.687	17.42	17.805	18.164	0.563	0.048	0.712
G3X9N5	Neurexophilin	Nxph4	32882.05	3	0	0.993916	0.572496	18.094	17.776	18.247	17.41	18.669	17.982	17.202	18.65	17.296	18.166	-0.18	0.618	0.881
O70340	Neuronal pentraxin-2	Nptx2	47136.86	5	0	0.405869	0.378726	16.822	17.262	17.682	17.991	18.009	17.762	17.882	16.87	16.558	18.167	-0.105	0.792	0.943
Q9Z1M0	P2X purinoceptor 7	P2rx7	68388.25	8	0	0.984793	0.7545	17.062	17.736	18.974	18.107	18.529	17.688	17.962	18.393	17.767	18.168	-0.086	0.817	0.946
P42227	Signal transducer and activator of transcription 3	Stat3	88053.76	12	0	0.913168	0.0359023	18.736	18.423	18.623	18.529	18.355	18.249	18.384	18.953	18.197	18.168	-0.143	0.41	0.792
O35345;Q4FJZ2	Importin subunit alpha-7;Importin subunit alpha	Kpna6	59964.38;59602.97	8	0	0.3239	0.33215	18.696	18.543	17.936	17.925	18.358	18.571	18.517	17.798	18.668	18.17	0.053	0.818	0.946
Q5HZI2	C2 calcium-dependent domain-containing protein 4C	C2cd4cC2CD4 family	44614.15	10	0	0.784304	0.775945	19.251	19.457	19.006	18.633	18.75	18.913	18.675	19.03	18.567	18.171	-0.348	0.143	0.712
J3QP41;O88668	Protein CREG1	Creg1	15990.16;24451.86	1	0	0.0463498	0.140066	18.014	17.604	18.251	18.435	15.382	18.428	18.07	17.288	18.115	18.173	0.477	0.455	0.807
Q7TPD2	Protein FAM185A	Fam185a	39992.15	4	0	0.0496927	0.37862	19.001	17.667	17.666	17.748	17.308	18.398	17.914	16.257	17.384	18.175	-0.252	0.614	0.878
A0A217FL67;Q8BQM8	Echinoderm microtubule-associated protein-like 5	Eml5	214878.31;220106.18	6	0	0.932562	0.0328837	17.212	18.267	16.636	16.281	17.562	18.4	18.556	19.704	18.4	18.176	1.456	0.012	0.712
A2AUX3;B7ZD29;Q3UHC7	Disabled homolog 2-interacting protein	Dab2ip	125115.03;127311.68;131726.48	28	0.000, NA	0.424023	0.965799	18.679	18.557	18.941	19.076	18.637	18.573	18.67	18.868	18.36	18.177	-0.248	0.151	0.712
Q8R2Q8	Bone marrow stromal antigen 2	Bst2	19152.07	2	0	0.163744	0.214214	15.521	18.272	13.84	13.834	17.962	18.621	18.711	15.523	17.213	18.177	1.763	0.165	0.714
G3X973;Q8R4Y4	Stabilin 1, isoform CRA_a;Stabilin-1	Stab1	276472.74;276256.55	5	0	0.240508	0.0062419	17.014	16.392	18.297	18.313	17.945	18.079	18.231	17.34	18.226	18.179	0.419	0.358	0.775
B7FAU9;B7FAV1;Q8BTM8	Filamin, alpha;Filamin, alpha (Fragment);Filamin-A	Flna	280500.73;274628.35;281221.55	15	0	0.708909	0.901296	17.132	17.749	18.703	18.44	17.767	18.071	18.347	18.929	17.585	18.179	0.264	0.477	0.818
Q9JI67	Beta-1,3-galactosyltransferase 5	B3galt5	35963.91	9	0	0.0246814	0.985684	17.959	18.167	18.023	17.018	17.926	17.98	18.122	18.076	18.242	18.18	0.302	0.217	0.734
Q99K46	Ubiquitin carboxyl-terminal hydrolase 11	Usp11	105384.17	11	0	0.697409	0.435818	17.392	16.559	17.653	18.159	19.801	16.996	19.344	18.252	19.252	18.181	0.492	0.496	0.827
Q9DCJ1	Target of rapamycin complex subunit LST8	Mlst8	35851.1	3	0	0.306513	0.0991663	18.06	18.277	17.83	18.184	18.255	18.024	18.2	17.983	18.212	18.182	-0.001	0.991	0.998
A0A0G2JF44;Q9DAI2	Intraflagellar transport protein 22 homolog (Fragment);Intraflagellar transport protein 22 homolog	Ift22	17523.18;20832.76	4	0	0.989728	0.0758255	18.756	18.499	18.135	17.849	18.254	17.106	18.414	18.077	18.461	18.183	-0.25	0.419	0.797
Q9Z2D3	Gasdermin-E	Gsdme	56630.76	12	0	0.297297	0.483934	18.755	18.41	18.935	18.928	18.187	18.166	18.107	18.71	17.765	18.185	-0.456	0.064	0.712
Q6PGH0	Ubiquitin domain-containing protein 2	Ubtd2	26144.44	4	0	0.560746	0.447433	18.213	18.181	18.027	17.83	18.059	17.837	18.695	17.771	18.194	18.186	0.075	0.691	0.9
A0A0R4J1M6;E9Q548;E9QNU3;P98154;Q6P5A9	DiGeorge syndrome critical region gene 2, isoform CRA_c;Predicted gene 20518;Integral membrane protein DGCR2/IDD;Integral membrane protein DGCR2/IDD;DiGeorge syndrome critical region gene 2	Dgcr2;Gm20518;Dgcr2;Dgcr2;Dgcr2	60662.95;64473.45;60782.11;60697;60911.23	4	0	0.396389	0.507887	17.983	17.578	18.001	18.002	18.418	18.258	18.115	17.995	17.984	18.186	0.111	0.471	0.814
Q8C6E0	Cilia- and flagella-associated protein 36	Cfap36	39599.92	13	0	0.00224821	0.00220311	22.794	18.736	18.48	18.251	18.613	18.007	17.842	21.82	18.246	18.187	-0.554	0.641	0.886
E9QNG6;Q6PHS6	Sorting nexin-13	Snx13	110950.13;110818.93	12	0.000, NA	0.351694	0.85611	18.548	17.991	18.492	18.396	18.674	19.021	18.372	18.859	18.595	18.187	0.187	0.361	0.776
P97471	Mothers against decapentaplegic homolog 4	Smad4	60342.09	3	0	0.259184	0.985897	17.797	17.648	17.054	17.165	16.973	17.781	17.358	17.602	17.987	18.191	0.457	0.073	0.712
P39876	Metalloproteinase inhibitor 3	Timp3	24182.02	4	0	0.286124	0.845031	17.924	18.188	17.906	17.454	17.949	18.546	18.41	17.708	18.082	18.193	0.303	0.146	0.712
Q5XF89	Probable cation-transporting ATPase 13A3	Atp13a3	137469.23	10	0	0.170123	0.233022	17.584	17.697	18.251	18.289	18.411	17.836	18.313	17.889	18.235	18.193	0.047	0.817	0.946
O35245	Polycystin-2	Pkd2	108982.1	3	0	0.724653	0.401575	17.04	15.936	14.694	15.599	16.823	16.963	16.6	17.035	17.281	18.193	1.196	0.05	0.712
Q0VDN7	RUN domain-containing protein 1	Rundc1	67865.21	6	0	0.119055	0.572441	18.628	17.984	18.528	18.389	18.615	18.471	18.541	18.741	18.223	18.194	0.005	0.973	0.993
A0A0G2JEH3;B2RVB9	MCG1490, isoform CRA_a;MCG1490, isoform CRA_b	Tmem243	5302.82;13390.86	1	0	0.535997	0.0360769	16.823	17.356	18.148	18.835	18.687	17.537	18.158	15.941	18	18.194	-0.404	0.501	0.83
P97793	ALK tyrosine kinase receptor	Alk	174947.88	16	0	0.635158	0.777554	17.283	17.735	17.945	18.138	17.856	17.676	17.822	17.991	18.283	18.196	0.202	0.302	0.767
Q811U4	Mitofusin-1	Mfn1	83725.85	14	0	0.979045	0.751905	18.305	18.169	18.633	18.033	18.441	18.282	18.476	18.744	18.407	18.196	0.105	0.477	0.818
E9Q5B5;O08528	Hexokinase-2	Hk2	99214.25;102535.1	3	0	0.401747	0.857131	19.042	17.904	18.141	18.369	17.807	18.223	18.638	18.402	18.013	18.197	0.042	0.869	0.964
A0A0R4J272;Q921N7	Transmembrane protein 70, mitochondrial;Transmembrane protein 70, mitochondrial	Tmem70	28402.67;28274.53	2	0	0.203405	0.253844	19.94	19.472	18.37	18.083	18.278	17.965	18.091	19.358	18.621	18.198	-0.382	0.421	0.797
Q8CBY0	Glutamyl-tRNA(Gln) amidotransferase subunit C, mitochondrial	Gatc	16666.71	2	0	0.630143	0.000652214	18.619	19.581	19.9	19.368	18.259	18.288	18.171	20.686	18.308	18.199	-0.415	0.497	0.827
H3BL08;Q8C172	Ceramide synthase 6	Cers6	45716.84;44812.8	3	0	0.546623	0.979612	18.216	18.602	18.808	18.355	18.348	18.709	18.44	18.646	19	18.201	0.133	0.459	0.808
P82349	Beta-sarcoglycan	Sgcb	34872.81	4	0	0.69592	0.780475	17.329	17.871	17.254	17.604	17.671	17.567	17.745	16.848	18.416	18.201	0.21	0.508	0.833
M0QWJ9	Transmembrane protein 178B	Tmem178b	19441.61	3	0	0.956162	0.330103	18.398	18.017	19.052	18.45	18.723	18.194	18.45	18.65	18.295	18.203	-0.17	0.414	0.796
Q69ZS8	Kazrin	Kazn	86716.56	11	0	0.770212	0.872993	17.902	17.55	17.737	18.562	18.081	17.094	17.406	18.003	17.751	18.203	-0.275	0.329	0.771
Q8CAK3	Repressor of yield of DENV protein homolog	Ryden	33015.14	3	0	0.304783	0.689134	16.767	16.107	16.86	17.161	16.781	17.289	17.048	16.838	17.538	18.205	0.648	0.061	0.712
Q3UH45	Tectonin beta-propeller repeat-containing 2	Tecpr2	154938.68	9	0	0.707114	0.44343	17.205	17.667	18.202	17.91	18.31	18.503	18.789	18.255	18.35	18.205	0.561	0.046	0.712
P70213	Friend virus susceptibility protein 1	Fv1	51996.54	7	0	0.462731	0.13042	17.453	18.017	18.494	18.092	18.078	17.965	18.049	18.245	18.888	18.206	0.244	0.325	0.771
Q9D1M0	Protein SEC13 homolog	Sec13	35565.64	7	0	0.165935	0.780054	19.092	19.129	19.151	19.114	19.264	19.259	19.116	18.865	18.532	18.207	-0.354	0.139	0.712
Q9CY73	39S ribosomal protein L44, mitochondrial	Mrpl44	37527.28	3	0	0.465774	0.488333	18.74	18.038	18.2	18.491	18.114	17.661	17.992	18.386	18.315	18.207	-0.204	0.302	0.767
Q3ZB57;Q3ZB59;Q9Z1S8	GRB2-associated-binding protein 2	Gab2	73305.3;73218.22;73208.18	3	0	0.475069	0.164708	17.234	17.197	17.842	16.609	17.782	16.831	14.787	17.83	18.356	18.208	-0.13	0.859	0.96
D6RH77;Q6NVF2;Q9Z280	Phospholipase;Phospholipase;Phospholipase D1	Pld1	123968.85;119587.98;123968.85	18	0	0.980672	0.929382	17.949	18.067	18.226	18.315	18.158	18.16	18.668	18.423	17.76	18.208	0.101	0.562	0.856
Q8CIA5	UDP-xylose and UDP-N-acetylglucosamine transporter	Slc35b4	37516.65	1	0	0.481342	0.936176	18.752	16.676	19.443	19.021	18.096	17.5	17.001	18.767	18.074	18.208	-0.487	0.422	0.798
Q8C0D4;S4R221	Rho GTPase-activating protein 12	Arhgap12	95352.42;95808.96	20	0.000, NA	0.0408223	0.29654	18.828	18.786	18.773	18.602	18.101	18.749	18.677	18.31	18.124	18.209	-0.204	0.301	0.767
A0A1B0GR08;Q921G8	Gamma-tubulin complex component (Fragment);Gamma-tubulin complex component 2	Tubgcp2	102742.09;103222.65	17	0	0.230688	0.72027	18.092	18.424	18.502	18.506	18.213	17.977	18.26	18.549	18.167	18.21	-0.115	0.384	0.783
Q99K10	Neuroligin-1	Nlgn1	94149.41	6	0	0.588227	0.925909	19.72	19.323	19.583	19.481	18.904	19.155	19.082	19.612	18.651	18.211	-0.46	0.143	0.712
A2A432;E9PXY1	Cullin-4B	Cul4b	110699.39;102409.19	31	0.000, NA	0.906113	0.936772	18.951	18.856	19.301	19.055	18.481	18.479	18.76	18.968	17.872	18.211	-0.471	0.086	0.712
Q07409	Contactin-3	Cntn3	113232.06	12	0	0.933242	0.254393	19.094	18.614	18.525	18.292	18.75	18.698	18.565	18.805	18.215	18.212	-0.156	0.413	0.795
G3UZW8;P28063	Proteasome subunit beta type (Fragment);Proteasome subunit beta type-8	Psmb8	27000.46;30260.16	4	0	0.0433161	0.349924	18.002	18.921	19.102	18.827	18.895	18.738	17.99	18.631	18.091	18.214	-0.417	0.127	0.712
P49710	Hematopoietic lineage cell-specific protein	Hcls1	54240.23	13	0	0.0751152	0.751426	18.142	18.309	18.186	18.875	18.861	18.471	18.747	18.481	18.864	18.215	0.081	0.695	0.902
P41233	ATP-binding cassette sub-family A member 1	Abca1	253911.84	25	0	0.0764412	0.403118	17.244	21.021	18.158	18.262	17.426	17.406	17.539	17.837	17.568	18.22	-0.708	0.361	0.776
Q9ERF3	WD repeat-containing protein 61	Wdr61	33772.86	4	0	0.714715	0.15371	17.586	18.252	18.214	18.111	18.719	18.225	18.321	17.645	17.296	18.221	-0.235	0.411	0.794
O88569	Heterogeneous nuclear ribonucleoproteins A2/B1	Hnrnpa2b1	37402.67	5	0	0.0995103	0.778116	18.352	18.427	18.839	18.249	19.812	20.937	21.644	18.856	19.675	18.221	1.131	0.16	0.714
Q8BUJ9	Low-density lipoprotein receptor-related protein 12	Lrp12	94551.31	5	0	0.346753	0.448459	16.16	17.445	17.578	17.689	18.275	18.945	17.167	16.403	19.05	18.223	0.528	0.422	0.798
P70271	PDZ and LIM domain protein 4	Pdlim4	35556.13	4	0	0.823486	0.772275	17.048	17.563	17.557	18.581	18.069	17.311	17.181	16.276	17.03	18.225	-0.559	0.208	0.734
Q9ES74	Serine/threonine-protein kinase Nek7	Nek7	34536.9	8	0	0.117303	0.946874	18.78	18.862	18.363	18.375	18.741	18.743	19.037	18.457	18.533	18.227	-0.025	0.89	0.972
A2A716;F8VQM4	Oxysterol-binding protein	Osbpl7	108129.38;89916.6	9	0.000, NA	0.290041	0.77558	18.722	18.207	18.625	18.527	18.182	18.085	18.363	18.65	17.994	18.229	-0.188	0.271	0.756
Q8VI59	Pecanex-like protein 3	Pcnx3	221573.09	21	0	0.109012	0.237079	19.184	18.872	19.206	18.247	18.254	18.375	18.161	18.957	18.451	18.23	-0.318	0.254	0.746
F6TLV3;Q8BX90	Fibronectin type-III domain-containing protein 3A (Fragment);Fibronectin type-III domain-containing protein 3A	Fndc3a	NA;131958.33	20	0	0.573708	0.359872	18.954	18.729	19.419	19.343	18.13	18.478	18.227	19.1	17.97	18.23	-0.514	0.129	0.712
Q8CI78	Required for meiotic nuclear division protein 1 homolog	Rmnd1	51842.92	7	0	0.0784882	0.0737311	20.763	19.094	19.453	19.192	19.559	18.654	18.451	19.79	18.572	18.232	-0.872	0.064	0.712
Q8K0P3	TLD domain-containing protein 1	Tldc1	50844.73	3	0	0.38136	0.555111	19.614	18.625	18.374	18.251	17.917	18.578	18.364	18.657	17.785	18.232	-0.233	0.502	0.831
Q9D8T4	Golgi apparatus membrane protein TVP23 homolog B	Tvp23b	23304.98	3	0	0.520166	0.633182	19.19	19.584	19.349	19.253	19.813	18.77	19.268	19.164	19.498	18.233	-0.451	0.121	0.712
E9QN69;Q3UVY5	Pecanex-like protein 4	Pcnx4	131507.91;131242.62	2	0	0.0999013	0.99268	17.706	17.415	17.813	17.701	17.819	18.127	17.765	18.023	18.437	18.233	0.426	0.015	0.712
Q8K207	Uncharacterized protein C1orf21 homolog	NA	13882.31	6	0	0.136924	0.999679	17.756	17.862	18.404	17.968	17.896	17.979	18.119	17.775	18.47	18.234	0.138	0.418	0.797
Q99KK1	Receptor expression-enhancing protein 3	Reep3	29213.85	6	0	0.0303658	0.070023	17.601	17.48	17.35	18.486	17.32	17.545	17.679	17.528	18.276	18.235	0.205	0.475	0.817
Q3UU43	Hexosyltransferase	Chpf2	85655.92	9	0	0.518198	0.014886	17.91	17.27	18.054	17.349	17.714	18.158	18.047	18.095	17.235	18.236	0.295	0.252	0.745
E9QAQ0;Q9EQS9	Immunoglobulin superfamily DCC subclass member 4	Igdcc4	139425.41;134765.25	5	0	0.603789	0.985788	17.113	16.898	17.647	17.717	16.479	16.942	17.384	16.364	17.545	18.236	0.124	0.76	0.928
D3Z572;E9PX46;F6R6P2;F8WGM3;O70258	Epsilon-sarcoglycan	Sgce	48634.73;49139.39;50240.59;51270.7;49735.93	5	0	0.707966	0.551778	15.59	16.491	18.038	17.577	16.171	17.895	17.424	16.238	17.372	18.236	0.66	0.279	0.76
Q99MX7	Transmembrane protein 121B	Tmem121b	58158.35	3	0	0.496558	0.523963	18.465	18.273	18.494	18.72	18.296	18.107	18.407	18.852	18.76	18.237	0.023	0.894	0.973
Q61733	28S ribosomal protein S31, mitochondrial	Mrps31	43880.84	11	0	0.700936	0.688666	18.392	18.183	18.818	18.742	18.46	18.35	17.932	18.67	17.994	18.237	-0.283	0.149	0.712
P52800	Ephrin-B2	Efnb2	37202.48	5	0	0.138973	0.369585	18.261	18.077	17.652	18.185	18.092	18.424	18.434	18.295	18.739	18.238	0.373	0.027	0.712
A2AI87;A2AI88;A2AI89;P18826	Phosphorylase b kinase regulatory subunit;Phosphorylase b kinase regulatory subunit;Phosphorylase b kinase regulatory subunit;Phosphorylase b kinase regulatory subunit alpha, skeletal muscle isoform	Phka1	138775.56;137104.7;135604.07;138824.7	14	0	0.280564	0.586039	18.519	18.674	18.713	18.133	17.645	18.028	18.209	18.812	18.598	18.239	0.041	0.874	0.965
Q91Z78;Q9Z2F7	BCL2/adenovirus E1B 19 kDa protein-interacting protein 3-like	Bnip3l	22313.63;23766.3	4	0	0.949856	0.394003	17.714	17.361	17.921	17.843	18.281	17.761	18.245	17.974	18.35	18.239	0.29	0.158	0.714
Q5SUW3;Q60760	Growth factor receptor-bound protein 10	Grb10	62259.03;70584.68	9	0.000, NA	0.638612	0.206592	19.102	18.813	18.942	18.869	18.767	18.449	18.438	18.811	18.434	18.241	-0.424	0.007	0.712
Q8R0P8	Protein ABHD8	Abhd8	48228.56	2	0	0.881728	0.0379164	17.506	15.68	16.637	16.507	17.131	16.925	16.961	17.416	16.926	18.242	0.602	0.173	0.715
B1AU74;Q9CWP6	Motile sperm domain-containing protein 2	Mospd2	59811.18;59855.19	11	0.000, NA	0.617603	0.614256	19.017	18.769	19.127	18.783	18.632	18.562	18.568	18.783	17.907	18.243	-0.453	0.04	0.712
A0A1L1SSC7;E9Q723	Tetratricopeptide repeat domain 13	Ttc13	95089.99;93836.8	13	0.000, NA	0.537133	0.656069	18.026	18.092	18.396	17.61	18.057	17.745	17.939	17.842	18.159	18.243	-0.051	0.756	0.926
Q9D1C8	Vacuolar protein sorting-associated protein 28 homolog	Vps28	25452.19	9	0	0.955026	0.187018	18.059	17.845	18.143	18.467	17.666	17.924	17.223	18.315	18.06	18.244	-0.083	0.738	0.92
V9GWT6	ELKS/Rab6-interacting/CAST family member 1	Erc1	108847.82	16	0	0.924592	0.405901	18.736	18.72	18.781	18.891	18.607	17.927	17.905	18.251	18.559	18.245	-0.57	0.007	0.712
Q8K010	5-oxoprolinase	Oplah	137611.2	21	0	0.119195	0.400267	19.006	18.484	18.62	18.397	18.449	18.143	18.059	18.25	17.882	18.245	-0.475	0.009	0.712
P37172	Activin receptor type-1	Acvr1	57225.87	5	0	0.802687	0.985204	18.636	18.484	18.407	17.973	18.148	18.573	18.413	18.292	18.079	18.247	-0.009	0.953	0.989
Q3UUF8	Ankyrin repeat domain-containing protein 34B	Ankrd34b	55416.84	7	0	0.213008	0.238474	18.274	17.888	18.256	18.125	18.185	17.926	18.23	18.393	18.281	18.247	0.07	0.523	0.838
F7AVU1;Q8K2Y9	Cerebral cavernous malformations protein 2 homolog	Ccm2	42527.41;49917.12	9	0	0.604347	0.380656	18.466	16.907	16.503	17.111	17.433	17.906	18.01	17.686	16.925	18.247	0.471	0.279	0.76
A2A994;B0QZL9;Q9JKK0	Calcipressin-3 (Fragment);Calcipressin-3 (Fragment);Calcipressin-3	Rcan3	18413.63;15645.99;27153.36	1	0	0.630805	0.775256	16.343	17.667	17.906	18.607	17.567	16.79	17.504	16.475	17.833	18.247	-0.248	0.628	0.883
D3YUS5;E9PW37	RAS protein activator-like 2	Rasal2	142010.68;144587.45	21	0.000, NA	0.588459	0.518239	18.939	19.205	18.965	18.59	19.275	18.924	18.204	18.809	17.85	18.249	-0.588	0.043	0.712
Q8C0J2	Autophagy-related protein 16-1	Atg16l1	68171.87	12	0	0.650121	0.900771	17.919	17.855	18.282	18.565	18.226	17.867	18.093	17.968	18.384	18.249	-0.057	0.73	0.917
Q9CQL4;V9GXI7	39S ribosomal protein L20, mitochondrial;39S ribosomal protein L20, mitochondrial	Mrpl20	17594.74;13081.28	4	0	0.559064	0.927155	17.657	17.822	18.224	18.274	18.063	18.123	18.274	17.909	18.481	18.251	0.2	0.224	0.735
D3YWJ9;Q69Z89	Ras-associating and dilute domain-containing protein	Radil	119670.69;120354.54	2	0.000537346	0.825754	0.535633	17.857	18.65	19.108	16.822	18.304	18.513	18.848	18.553	18.544	18.251	0.394	0.376	0.783
A0A1W2P7G5;A0A1W2P7J1;E9Q3H6	Coenzyme Q10A	Coq10a	24922.88;27943.53;28927.55	4	0	0.91111	0.0449765	19.161	19.013	19.322	18.789	18.509	18.473	18.342	19.232	18.195	18.252	-0.46	0.091	0.712
Q6NSR8	Probable aminopeptidase NPEPL1	Npepl1	55940.03	8	0	0.468538	0.0562873	18.653	18.295	18.387	18.326	18.538	18.232	18.087	18.246	18.064	18.253	-0.264	0.014	0.712
Q3TPE9	Ankyrin repeat and MYND domain-containing protein 2	Ankmy2	48774.03	5	0	0.196831	0.0358727	17.955	17.78	20.095	18.219	17.227	19.976	17.793	17.991	18.273	18.253	0.202	0.755	0.926
P09581	Macrophage colony-stimulating factor 1 receptor	Csf1r	109179.24	10	0	0.398623	0.641654	17.026	16.917	17.968	18.591	18.166	18.045	17.747	17.827	17.144	18.253	0.069	0.86	0.96
A0A075B5P3;A0A0A6YVP0	Immunoglobulin heavy constant gamma 2B (Fragment)	Ighg2b	NA;NA	2	0	0.0436375	0.180406	16.685	24.718	24.211	18.043	24.748	22.647	19.097	17.708	23.168	18.253	-1.506	0.499	0.829
P63239	Neuroendocrine convertase 1	Pcsk1	84173.92	9	0	0.799237	0.10826	18.884	18.427	19.068	18.707	17.98	18.432	18.241	18.859	18.388	18.255	-0.178	0.449	0.804
Q499E0	BMP/retinoic acid-inducible neural-specific protein 3	Brinp3	88483.11	10	0	0.163995	0.0738936	19.643	18.708	18.488	18.353	18.196	18.386	18.444	19.232	18.153	18.256	-0.183	0.583	0.867
Q99KP6	Pre-mRNA-processing factor 19	Prpf19	55238.87	7	0	0.628441	0.423256	17.873	17.398	17.47	18.12	18.625	17.366	17.966	17.436	18.448	18.257	-0.003	0.993	0.999
P56818	Beta-secretase 1	Bace1	55747.74	6	0	0.0448863	0.641547	18.412	17.661	18.68	18.583	18.528	17.705	17.888	18.508	18.329	18.257	-0.235	0.348	0.772
Q6P9P6	Kinesin-like protein KIF11	Kif11	118026.61	2	0	0.475608	0.604946	18.827	18.271	19.099	18.003	18.273	18.316	18.179	18.701	18.474	18.258	-0.109	0.641	0.886
Q8R086	Sulfite oxidase, mitochondrial	Suox	60755.86	7	0	0.113403	0.195777	17.931	19.916	20.797	17.777	20.827	18.401	18.005	18.402	19.23	18.258	-0.99	0.221	0.735
Q65CL1	Catenin alpha-3	Ctnna3	99802.7	19	0	0.692178	0.69914	18.27	18.004	18.476	18.564	17.808	18.182	18.322	18.151	18.268	18.26	0.012	0.939	0.986
Q3TD49	Signal peptide peptidase-like 2B	Sppl2b	63823.78	7	0	0.307777	0.660356	18.245	18.528	18.437	18.471	18.207	18.253	18.336	18.2	18.321	18.26	-0.104	0.189	0.724
Q8VD00	Sigma intracellular receptor 2	Tmem97	20810.9	2	0	0.823906	0.741643	17.486	17.071	18.242	18.989	17.686	17.749	17.114	17.625	17.778	18.262	-0.189	0.635	0.885
Q91VT8	Small integral membrane protein 14	Smim14	10732.4	2	0	0.709495	0.167421	16.787	17.413	17.033	18.507	17.661	15.869	17.037	15.911	18.354	18.264	-0.393	0.547	0.849
O55028	[3-methyl-2-oxobutanoate dehydrogenase [lipoamide]] kinase, mitochondrial	Bckdk	46587.51	6	0	0.114698	0.704573	18.553	18.811	18.487	18.469	18.422	18.154	17.903	18.38	17.786	18.266	-0.451	0.012	0.712
Q9R0Y8	Gamma-aminobutyric acid receptor subunit gamma-1	Gabrg1	53406.66	5	0	0.177016	0.305314	18.635	18.692	18.831	18.485	17.869	18.511	18.249	18.444	18.429	18.269	-0.122	0.52	0.836
P11930	Nucleoside diphosphate-linked moiety X motif 19	Nudt19	40320.08	9	0	0.805367	0.261714	18.537	18.387	18.738	18.124	18.619	18.279	18.509	18.531	18.631	18.269	-0.037	0.779	0.937
O89016	ATP-binding cassette sub-family D member 4	Abcd4	68583.15	7	0	0.697677	0.885904	17.429	17.26	17.648	17.726	17.82	17.384	17.761	17.521	17.933	18.27	0.197	0.326	0.771
Q3U186	Probable arginine--tRNA ligase, mitochondrial	Rars2	65335.93	6	0	0.661046	0.631474	18.193	18.234	18.087	17.804	17.944	18.022	17.912	18.335	18.067	18.27	0.069	0.557	0.853
D3YYH0	PEX5-related protein	Pex5l	65835.74	32	0	0.091021	0.362528	18.195	18.418	17.456	17.353	17.434	18.172	18.438	17.261	17.543	18.271	0.166	0.616	0.88
E9PZ91;O89106	Bis(5'-adenosyl)-triphosphatase	Fhit	24515.06;17234.59	6	0	0.427811	0.378542	18.24	18.689	18.575	18.278	18.134	18.1	18.003	18.305	18.772	18.271	-0.093	0.6	0.869
Q91XD6	Vacuolar protein-sorting-associated protein 36	Vps36	43735.52	9	0	0.309106	0.539168	18.274	18.614	18.781	18.273	18.397	18.194	18.502	18.882	18.51	18.273	0.005	0.977	0.993
Q6VVW5	Atrial natriuretic peptide receptor 2	Npr2	117060.17	10	0	0.0335719	0.239321	17.318	16.919	17.458	19.178	17.297	17.239	17.054	17.521	18.252	18.275	0.034	0.944	0.987
Q8BH26	Transmembrane protein 251	Tmem251	18719.9	1	0	0.780682	0.382963	18.557	18.557	17.961	18.765	19.27	18.583	18.935	18.295	18.59	18.275	-0.087	0.733	0.918
A0A0R4J203;P18894	D-amino-acid oxidase	Dao	38652.31;38661.32	5	0.000, NA	0.971667	0.238818	19.006	18.64	18.593	18.32	18.792	18.677	18.287	18.721	18.122	18.275	-0.254	0.162	0.714
P56389	Cytidine deaminase	Cda	16131.43	2	0	0.863279	0.190558	17.889	18.263	16.745	15.904	17.039	18.176	18.08	17.707	18.305	18.275	0.941	0.087	0.712
E9PYG5;Q9ERD8	Gamma-parvin	Parvg	43359.93;37603.31	5	0	0.281548	0.272517	17.385	18.069	17.976	17.38	18.345	18.495	18.31	17.901	18.443	18.276	0.454	0.083	0.712
Q8VDC0	Probable leucine--tRNA ligase, mitochondrial	Lars2	101480.03	12	0	0.764604	0.882389	18.454	18.368	18.471	18.301	18.644	18.438	18.492	18.14	18.607	18.276	-0.057	0.588	0.868
Q9D4F2	Phospholipid phosphatase 6	Plpp6	31744.13	7	0	0.225095	0.15682	18.971	18.656	19.081	19.151	18.067	18.188	17.872	19.072	18.177	18.276	-0.468	0.136	0.712
A0A0R4J0I6;Q80XL6	Acyl-CoA dehydrogenase family member 11	Acad11	87348.34;87366.38	13	0.000, NA	0.857992	0.0786194	18.194	18.427	18.612	18.313	18.546	18.412	18.266	18.529	18.272	18.277	-0.067	0.49	0.823
G3UW55	LBH domain-containing 2	Lbhd2	11425.64	2	0	0.981985	0.025205	17.463	17.247	17.589	18.061	16.9	16.855	16.992	16.835	18.318	18.277	0.003	0.994	0.999
Q9JJQ0	GPI mannosyltransferase 3	Pigb	63119.58	6	0	0.323308	0.193998	17.115	18.098	18.256	18.363	17.787	18.097	18.245	18.252	18.611	18.277	0.373	0.179	0.719
Q6P9Q6	FK506-binding protein 15	Fkbp15	132960.83	17	0	0.356138	0.30328	17.833	17.633	18.271	18.564	18.594	17.854	17.976	18.588	17.922	18.277	-0.056	0.821	0.947
Q9CQ40	39S ribosomal protein L49, mitochondrial	Mrpl49	19133.04	5	0	0.675894	0.374081	19.012	18.725	18.679	18.864	18.613	18.455	18.673	19.114	18.459	18.279	-0.183	0.3	0.766
A0A0N4SV10;A0A0N4SVC4;Q9D4V0	Ethanolamine kinase 1	Etnk1	38320.5;42566.67;41983.91	8	0.000, NA	0.960535	0.533225	18.33	18.485	18.641	18.193	18.853	18.164	18.22	18.601	18.386	18.281	-0.17	0.262	0.75
G3X9V7	MCG19133, isoform CRA_b	A830010M20Rik	117312.78	21	0	0.757479	0.465551	18.509	18.418	18.601	18.541	18.295	17.924	17.877	18.388	18.045	18.281	-0.37	0.017	0.712
D3YX85;Q7SIG6	Arf-GAP with SH3 domain, ANK repeat and PH domain-containing protein 2;Arf-GAP with SH3 domain, ANK repeat and PH domain-containing protein 2	Asap2	106405.39;106804.84	17	0	0.174512	0.145733	19.138	18.259	18.908	19.05	18.848	18.748	18.174	18.857	18.281	18.282	-0.372	0.111	0.712
Q9D3S3	Sorting nexin-29	Snx29	91386.79	5	0	0.178841	0.129534	16.767	16.902	17.839	17.647	17.623	17.737	17.433	16.756	21.465	18.282	0.979	0.306	0.768
E9Q150;E9Q967;Q61062	Segment polarity protein dishevelled homolog DVL-3	Dvl3	76323.87;78351.17;78122.89	1	0	0.68083	0.228099	18.135	17.874	18.247	18.017	17.527	18.057	18.013	18.301	17.531	18.283	0.077	0.691	0.9
A2A7P7;Q9JLN5	Erythroblast membrane-associated protein, isoform CRA_d;Erythroid membrane-associated protein	Ermap	66655.91;63511.92	4	0	0.237238	0.51653	17.35	16.5	15.111	16.827	16.904	15.988	15.333	17.068	15.995	18.284	-0.005	0.994	0.999
Q9WVK0	Type-1 angiotensin II receptor-associated protein	Agtrap	17525.24	2	0	0.70028	0.616936	17.811	17.947	18.617	17.979	17.167	17.193	16.306	18.053	15.005	18.284	-0.936	0.205	0.734
Q99KR3	Endoribonuclease LACTB2	Lactb2	32754.46	5	0	0.273037	0.595841	17.738	17.624	17.875	17.739	17.264	18.078	17.811	17.972	17.842	18.286	0.35	0.033	0.712
Q64327	Male-enhanced antigen 1	Mea1	18584.09	1	0	0.292058	0.0491325	19.645	18.912	19.212	17.016	18.66	18.384	17.763	20.781	18.524	18.287	0.059	0.934	0.985
P97717;Q9DBL0	Alpha-1B adrenergic receptor;Adrenergic receptor, alpha 1b	Adra1b	56418.45;56497.62	4	0	0.930059	0.542224	18.64	18.371	18.452	18.485	18.182	17.829	18.135	17.848	18.538	18.287	-0.298	0.099	0.712
Q8VE91	Reticulophagy regulator 1	Retreg1d	52966.95	6	0	0.147685	0.739045	18.194	17.805	17.654	17.775	18.908	18.321	17.859	18.066	18.464	18.288	0.132	0.62	0.882
E9QJT3;Q9CSV6	Vesicle transport protein;Vesicle transport protein SFT2C	Sft2d3	21948.95;21580.52	2	0	0.0934572	0.244046	18.675	18.749	19.251	19.387	19.395	18.294	18.585	19.143	19.361	18.288	-0.357	0.228	0.735
A0A1W2P6X0	RIKEN cDNA 1500009L16 gene (Fragment)	1500009L16Rik	NA	5	0	0.997255	0.730456	16.327	16.849	17.069	17.742	17.298	16.914	17.24	16.519	17.983	18.289	0.332	0.438	0.802
Q8BLN5	Lanosterol synthase	Lss	83141.31	9	0	0.757922	0.586404	16.62	15.955	17.853	18.075	17.115	17.014	16.897	17.348	17.861	18.289	0.358	0.472	0.815
A0A2I3BQ16;P62046	Leucine-rich repeat and calponin homology domain-containing protein 1	Lrch1	76058.86;79076.19	10	0.000, NA	0.369533	0.0363314	18.785	18.44	18.318	18.448	18.978	18.254	18.297	18.631	18.2	18.289	-0.259	0.12	0.712
P97718;Q8BUE5	Alpha-1A adrenergic receptor	Adra1a	51743.69;47515.9	6	0	0.237835	0.0123723	17.946	18.386	18.614	18.551	18.383	18.12	18.329	17.426	18.306	18.289	-0.282	0.215	0.734
Q8K2T4	Ubiquinol-cytochrome-c reductase complex assembly factor 3	Uqcc3	9583.99	1	0	0.469871	0.249321	15.042	16.898	16.757	17.569	16.481	17.15	17.745	17.163	17.357	18.289	0.991	0.079	0.712
Q99M51	Cytoplasmic protein NCK1	Nck1	42890.54	15	0	0.472771	0.653047	18.324	18.193	18.846	19.244	18.428	17.997	18.103	18.348	17.907	18.289	-0.478	0.068	0.712
Q9CQ25	Mitotic-spindle organizing protein 2	Mzt2	16523.99	1	0	0.45167	0.278513	18.44	18.045	18.667	18.572	18.125	18.16	17.766	18.326	17.559	18.292	-0.349	0.113	0.712
E9Q6H8	Pleckstrin homology domain-containing, family A member 5	Plekha5	144351.48	18	0	0.602375	0.132527	19.009	18.761	18.705	18.895	18.781	18.334	18.581	18.946	18.362	18.292	-0.327	0.053	0.712
A0A0A0MQA8;P41539	Protachykinin-1	Tac1	13077.93;15045.19	2	0	0.269117	0.787585	18.365	19.117	19.56	19.101	19.088	18.659	18.818	18.642	18.526	18.294	-0.458	0.076	0.712
Q6A152	Cytochrome P450 4X1	Cyp4x1	58557	7	0	0.630679	0.428584	18.536	18.663	18.447	18.527	18.638	18.585	18.43	19.361	18.031	18.295	-0.022	0.928	0.984
[truncated: 5,320 more rows]
