# Supplementary material for: The ultrastructural and proteomic analysis of mitochondria‐associated endoplasmic reticulum membrane in the midbrain of a Parkinson's disease mouse model
Source: Aging Cell. 2024 Nov 29;24(4):e14436. doi: 10.1111/acel.14436 (PMC11984660; doi:10.1111/acel.14436)
Supplement: Supplementary file 9 — Table S3. Information of protein sequence percentage coverage in MAM proteomics. [file ACEL-24-e14436-s002.xlsx]

## Sheet: Sheet1
Supplementary Table 3 Information of protein sequence percentage coverage in MAM proteomics
Protein accession number	Saline_1	Saline_2	Saline_3	Saline_4	Saline_5	MPTP_1	MPTP_2	MPTP_3	MPTP_4	MPTP_5
A0A075B5P3;A0A0A6YVP0	8%;6.7%	8%;6.7%	8%;6.7%	8%;6.7%	8%;6.7%	8%;6.7%	8%;6.7%	8%;6.7%	8%;6.7%	8%;6.7%
A0A075B5P6;A0A075B6A0;P01872	17.6%;16.8%;17.6%	17.6%;16.8%;17.6%	17.6%;16.8%;17.6%	17.6%;16.8%;17.6%	17.6%;16.8%;17.6%	17.6%;16.8%;17.6%	17.6%;16.8%;17.6%	17.6%;16.8%;17.6%	17.6%;16.8%;17.6%	17.6%;16.8%;17.6%
A0A075B5Q4;A0A075B5Q9;A0A0A6YWC7;P18525	13.7%;13.8%;13.7%;13.7%	13.7%;13.8%;13.7%;13.7%	13.7%;13.8%;13.7%;13.7%	13.7%;13.8%;13.7%;13.7%	13.7%;13.8%;13.7%;13.7%	13.7%;13.8%;13.7%;13.7%	NA	NA	13.7%;13.8%;13.7%;13.7%	13.7%;13.8%;13.7%;13.7%
A0A075B6A3;A0A0A6YXW6	7.6%;6.7%	NA	7.6%;6.7%	3.2%;2.8%	7.6%;6.7%	7.6%;6.7%	3.2%;2.8%	7.6%;6.7%	7.6%;6.7%	3.2%;2.8%
A0A087WNM9;G5E8B6;Q8BR86	20.9%;21.3%;20.1%	19.7%;20.1%;18.9%	19.7%;20.1%;18.9%	15.4%;15.7%;14.8%	20.9%;21.3%;20.1%	19.7%;20.1%;18.9%	19.7%;20.1%;18.9%	19.7%;20.1%;18.9%	19.7%;20.1%;18.9%	19.7%;20.1%;18.9%
A0A087WNP6;Q4VAA2	60.9%;50.9%	66%;55.2%	60.9%;50.9%	60.9%;50.9%	66%;55.2%	66%;55.2%	66%;55.2%	60.9%;50.9%	66%;55.2%	60.9%;50.9%
A0A087WNS9;A0A087WNT2;A0A087WPY4;A0A087WQ65;A0A087WRZ2;Q64253;Q99JA5	22.2%;12%;11.8%;12.4%;12%;10.8%;10.3%	22.2%;12%;11.8%;12.4%;12%;10.8%;10.3%	NA	22.2%;12%;11.8%;12.4%;12%;10.8%;10.3%	22.2%;12%;11.8%;12.4%;12%;10.8%;10.3%	22.2%;12%;11.8%;12.4%;12%;10.8%;10.3%	22.2%;12%;11.8%;12.4%;12%;10.8%;10.3%	22.2%;12%;11.8%;12.4%;12%;10.8%;10.3%	22.2%;12%;11.8%;12.4%;12%;10.8%;10.3%	22.2%;12%;11.8%;12.4%;12%;10.8%;10.3%
A0A087WNT1;A0A087WQE6;P83940	55.2%;77.9%;66.1%	55.2%;77.9%;66.1%	49.3%;69.5%;58.9%	49.3%;69.5%;58.9%	49.3%;69.5%;58.9%	55.2%;77.9%;66.1%	55.2%;77.9%;66.1%	49.3%;69.5%;58.9%	49.3%;69.5%;58.9%	55.2%;77.9%;66.1%
A0A087WNV1;A0A087WR52;A0A087WSR7;Q8K2K6	32.1%;28.8%;31.1%;29.8%	32.1%;28.8%;31.1%;29.8%	28.8%;25.9%;27.9%;26.7%	32.1%;28.8%;31.1%;29.8%	30.5%;27.4%;29.6%;28.3%	30.5%;27.4%;29.6%;28.3%	30.5%;27.4%;29.6%;28.3%	25.7%;23.1%;25%;23.9%	25.7%;23.1%;25%;23.9%	30.5%;27.4%;29.6%;28.3%
A0A087WNW1;Q504N2	2.6%;1.8%	2.6%;1.8%	2.6%;1.8%	2.6%;1.8%	2.6%;1.8%	2.6%;1.8%	2.6%;1.8%	2.6%;1.8%	2.6%;1.8%	2.6%;1.8%
A0A087WNZ7;G5E870	6.1%;6%	6.8%;6.7%	6.8%;6.7%	5.9%;5.8%	6.1%;6%	6.8%;6.7%	5.2%;5.1%	6.8%;6.7%	5.9%;5.8%	5.9%;5.8%
A0A087WNZ9;A0A087WPW1;A0A087WSJ9;Q9Z2H2	42.7%;46.1%;48%;44.3%	37.3%;40.4%;42.1%;38.8%	42.7%;46.1%;48%;44.3%	37.3%;40.4%;42.1%;38.8%	41.4%;44.8%;46.7%;43%	41%;44.4%;46.2%;42.6%	44.3%;47.9%;49.9%;46%	44.3%;47.9%;49.9%;46%	41.4%;44.8%;46.7%;43%	34.5%;37.3%;38.9%;35.8%
A0A087WP36;A0A087WQJ7;O54799	3.9%;5.6%;2.6%	NA	3.9%;5.6%;2.6%	3.9%;5.6%;2.6%	NA	NA	NA	3.9%;5.6%;2.6%	NA	NA
A0A087WP65;A0A087WPF0;A0A087WQI5;E9Q9Q2;Q80ZH9	6.6%;2.5%;3.1%;1.1%;2.2%	NA	6.6%;2.5%;3.1%;1.1%;2.2%	NA	6.6%;2.5%;3.1%;1.1%;2.2%	NA	NA	6.6%;2.5%;3.1%;1.1%;2.2%	NA	NA
A0A087WP80;Q3TYE5;Q8BLK3	33.2%;34.9%;34.6%	34.9%;36.7%;36.4%	34.9%;36.7%;36.4%	33.2%;34.9%;34.6%	34.9%;36.7%;36.4%	33.2%;34.9%;34.6%	34.9%;36.7%;36.4%	33.2%;34.9%;34.6%	34.9%;36.7%;36.4%	34.9%;36.7%;36.4%
A0A087WPL1;F7C957;Q8R1G6	8.6%;7.3%;3.2%	8.6%;7.3%;3.2%	8.6%;7.3%;3.2%	NA	8.6%;7.3%;3.2%	8.6%;7.3%;3.2%	NA	8.6%;7.3%;3.2%	NA	NA
A0A087WPL5;E9QNN1;O70133	1.3%;1.3%;1.3%	2.2%;2.2%;2.2%	0.8%;0.8%;0.8%	1.3%;1.3%;1.3%	2.2%;2.2%;2.2%	2.2%;2.2%;2.2%	2.2%;2.2%;2.2%	2.2%;2.2%;2.2%	2.2%;2.2%;2.2%	1.7%;1.7%;1.7%
A0A087WPP1;A0A087WPZ8;A0A087WQJ4;A0A087WQT9;A0A087WR02;A0A087WRM3;A0A087WRZ6;A0A087WS40;A0A087WS67;A0A087WSE7;C7TQ57;C7TQ59;F7C376;F8WJL1;Q01815;Q0PCR6	11.2%;11.4%;11.3%;11.4%;11.4%;11.1%;11.3%;11.3%;11.2%;11.1%;11.2%;11.2%;10.9%;11.4%;11.4%;11.2%	11.7%;11.9%;11.8%;11.9%;11.9%;11.6%;11.8%;11.8%;11.7%;11.6%;11.7%;11.7%;11.4%;11.9%;11.9%;11.7%	10.9%;11%;10.9%;11.1%;11%;10.8%;10.9%;11%;10.9%;10.8%;10.9%;10.9%;10.6%;11%;11%;10.9%	11.7%;11.9%;11.8%;11.9%;11.9%;11.6%;11.8%;11.8%;11.7%;11.6%;11.7%;11.7%;11.4%;11.9%;11.9%;11.7%	11.3%;11.4%;11.3%;11.4%;11.4%;11.2%;11.3%;11.3%;11.3%;11.1%;11.2%;11.2%;11%;11.4%;11.4%;11.2%	11.7%;11.9%;11.8%;11.9%;11.9%;11.6%;11.8%;11.8%;11.7%;11.6%;11.7%;11.7%;11.4%;11.9%;11.9%;11.7%	11.6%;11.8%;11.7%;11.8%;11.8%;11.5%;11.7%;11.7%;11.6%;11.5%;11.6%;11.6%;11.3%;11.8%;11.8%;11.6%	11.7%;11.9%;11.8%;11.9%;11.9%;11.6%;11.8%;11.8%;11.7%;11.6%;11.7%;11.7%;11.4%;11.9%;11.9%;11.7%	11.3%;11.4%;11.3%;11.4%;11.4%;11.2%;11.3%;11.3%;11.3%;11.1%;11.2%;11.2%;11%;11.4%;11.4%;11.2%	11.7%;11.9%;11.8%;11.9%;11.9%;11.6%;11.8%;11.8%;11.7%;11.6%;11.7%;11.7%;11.4%;11.9%;11.9%;11.7%
A0A087WPP8;P62484;Q6AXD2;Q6AXH6	28.2%;30%;27.5%;27.9%	28.2%;30%;27.5%;27.9%	28.2%;30%;27.5%;27.9%	28.2%;30%;27.5%;27.9%	28.2%;30%;27.5%;27.9%	28.2%;30%;27.5%;27.9%	28.2%;30%;27.5%;27.9%	28.2%;30%;27.5%;27.9%	28.2%;30%;27.5%;27.9%	28.2%;30%;27.5%;27.9%
A0A087WPR1;P20917	31.9%;31.9%	33.2%;33.2%	31.6%;31.6%	31.6%;31.6%	33.2%;33.2%	31.9%;31.9%	31.9%;31.9%	31.9%;31.9%	29.3%;29.4%	29.3%;29.4%
A0A087WPT7;Q6P549	7.4%;6.8%	5.1%;4.8%	7.4%;6.8%	7.4%;6.8%	7.4%;6.8%	7.4%;6.8%	6.5%;6%	6.3%;5.8%	6.3%;5.8%	5.1%;4.8%
A0A087WQ04;F6UND7;P08103	10.9%;10.9%;10.9%	12.2%;12.2%;12.2%	13.4%;13.4%;13.4%	14.7%;14.7%;14.7%	14.7%;14.7%;14.7%	14.7%;14.7%;14.7%	14.7%;14.7%;14.7%	12.2%;12.2%;12.2%	13.4%;13.4%;13.4%	13.4%;13.4%;13.4%
A0A087WQ32;A0A087WS03;G3X9F1;Q9R1S3	7.1%;7.4%;6.3%;6.3%	7.1%;7.4%;6.3%;6.3%	7.1%;7.4%;6.3%;6.3%	7.1%;7.4%;6.3%;6.3%	7.1%;7.4%;6.3%;6.3%	7.1%;7.4%;6.3%;6.3%	7.1%;7.4%;6.3%;6.3%	7.1%;7.4%;6.3%;6.3%	7.1%;7.4%;6.3%;6.3%	5.1%;5.3%;4.5%;4.5%
A0A087WQ94;A0A087WQM0;A0A087WQS0;A0A087WRU0;A0A1D5RM59;E9Q0S6	17.7%;16.7%;16.3%;17.8%;16.2%;16.1%	17%;16.1%;15.7%;17.2%;15.6%;15.5%	16.2%;15.2%;14.9%;16.3%;14.8%;14.7%	17%;16.1%;15.7%;17.2%;15.6%;15.5%	16.6%;15.7%;15.3%;16.8%;15.2%;15.1%	17.7%;16.7%;16.3%;17.8%;16.2%;16.1%	16.2%;15.2%;14.9%;16.3%;14.8%;14.7%	16%;15.1%;14.7%;16.1%;14.6%;14.6%	17.7%;16.7%;16.3%;17.8%;16.2%;16.1%	16.1%;15.1%;14.8%;16.2%;14.7%;14.6%
A0A087WQC2;Q3V0J1	26.5%;14.3%	26.5%;14.3%	26.5%;14.3%	26.5%;14.3%	26.5%;14.3%	26.5%;14.3%	17%;9.1%	26.5%;14.3%	23%;12.4%	20.9%;11.2%
A0A087WQE8;Q6TA13	39.9%;42.1%	42.4%;44.7%	39.8%;42%	38%;40%	41.7%;44%	42.2%;44.5%	42.9%;45.2%	37.7%;39.8%	41.2%;43.4%	38.9%;41%
A0A087WQF0	17.8%	17.8%	17.8%	17.8%	17.8%	17.8%	17.8%	17.8%	17.8%	17.8%
A0A087WQH8	26.2%	26.2%	17.5%	26.2%	26.2%	26.2%	26.2%	26.2%	26.2%	26.2%
A0A087WQK5;A0A087WR24;B7ZNP0;Q2HXL6	21.8%;21.1%;21.9%;21.5%	19.5%;18.9%;19.6%;19.2%	19.5%;18.9%;19.6%;19.2%	18.8%;18.2%;18.8%;18.5%	18.1%;17.5%;18.2%;17.8%	24.4%;23.7%;24.5%;24.1%	17.8%;17.2%;17.9%;17.5%	21.8%;21.1%;21.9%;21.5%	20.1%;19.4%;20.2%;19.8%	19%;18.4%;19.1%;18.7%
A0A087WQL2;Q9JME9	28.3%;18.2%	40.8%;26.3%	35.3%;22.8%	35.3%;22.8%	40.8%;26.3%	40.8%;26.3%	33.7%;21.8%	28.3%;18.2%	40.8%;26.3%	33.7%;21.8%
A0A087WQN7;F8VQ87;P97789	1.3%;1.3%;1.3%	NA	1.3%;1.3%;1.3%	NA	1.3%;1.3%;1.3%	1.3%;1.3%;1.3%	1.3%;1.3%;1.3%	1.3%;1.3%;1.3%	1.3%;1.3%;1.3%	1.3%;1.3%;1.3%
A0A087WQS1;A0A087WR70;Q9ERE3	7.2%;7.5%;5%	10.9%;11.4%;7.7%	10.9%;11.4%;7.7%	7.2%;7.5%;5%	2.3%;2.4%;1.6%	7.2%;7.5%;5%	10.9%;11.4%;7.7%	10.9%;11.4%;7.7%	6%;6.3%;4.2%	7.2%;7.5%;5%
A0A087WQS2;Q9CQC6	19.5%;21%	21.3%;22.9%	18.4%;19.8%	20.2%;21.7%	20.2%;21.7%	19.5%;21%	20.2%;21.7%	18%;19.3%	19.5%;21%	19.5%;21%
A0A087WQT0;O88697	42%;30.2%	45.7%;32.8%	45.7%;32.8%	45.7%;32.8%	45.7%;32.8%	45.7%;32.8%	45.7%;32.8%	42%;30.2%	45.7%;32.8%	45.7%;32.8%
A0A087WQT6;O89110	3.2%;3.3%	1.4%;1.5%	3.2%;3.3%	3.2%;3.3%	3.2%;3.3%	3.2%;3.3%	3.2%;3.3%	3.2%;3.3%	3.2%;3.3%	1.4%;1.5%
A0A087WR50;A0A087WS56;A0A087WSN6;B7ZNJ1;B9EHT6;P11276;Q3UHL6	0.9%;0.9%;0.9%;1%;0.9%;0.8%;0.9%	0.9%;0.9%;0.9%;1%;0.9%;0.8%;0.9%	0.9%;0.9%;0.9%;1%;0.9%;0.8%;0.9%	0.9%;0.9%;0.9%;1%;0.9%;0.8%;0.9%	1.4%;1.5%;1.5%;1.6%;1.5%;1.4%;1.4%	1.4%;1.5%;1.5%;1.6%;1.5%;1.4%;1.4%	0.9%;0.9%;0.9%;1%;0.9%;0.8%;0.9%	0.9%;0.9%;0.9%;1%;0.9%;0.8%;0.9%	1.4%;1.5%;1.5%;1.6%;1.5%;1.4%;1.4%	0.9%;0.9%;0.9%;1%;0.9%;0.8%;0.9%
A0A087WRE5;Q6P3D0	40.8%;40%	36.1%;35.4%	36.1%;35.4%	40.8%;40%	40.8%;40%	36.6%;35.9%	40.3%;39.5%	36.6%;35.9%	36.1%;35.4%	36.6%;35.9%
A0A087WRE7;Q8R0N6	2.8%;2.8%	NA	2.8%;2.8%	2.8%;2.8%	2.8%;2.8%	NA	2.8%;2.8%	2.8%;2.8%	NA	2.8%;2.8%
A0A087WRE8;E9QNY9	34.8%;34.8%	38.3%;38.3%	36%;36%	37.2%;37.2%	37.9%;37.9%	37.5%;37.5%	38.9%;38.9%	37%;37%	36.8%;36.8%	37.3%;37.3%
A0A087WRF2	32.8%	38.8%	31.3%	28.7%	28.9%	36.2%	35.6%	33%	29.6%	30.3%
A0A087WRG0;A0A087WRM7;B2Z892;Q6GTL7	29.3%;28.1%;31.4%;30.1%	29.3%;28.1%;31.4%;30.1%	29.3%;28.1%;31.4%;30.1%	29.3%;28.1%;31.4%;30.1%	27.2%;26.1%;29.2%;28%	29.3%;28.1%;31.4%;30.1%	27.2%;26.1%;29.2%;28%	29.3%;28.1%;31.4%;30.1%	29.3%;28.1%;31.4%;30.1%	29.3%;28.1%;31.4%;30.1%
A0A087WRI3;B2RWG1	3.9%;4.1%	NA	3.9%;4.1%	NA	3.9%;4.1%	3.9%;4.1%	3.9%;4.1%	NA	3.9%;4.1%	NA
A0A087WRT4;A0A1L1SQU7;F2Z4A3	5.9%;5.8%;5.9%	6.3%;6.3%;6.3%	5.5%;5.5%;5.6%	5.1%;5%;5.1%	6.2%;6.1%;6.2%	6.6%;6.5%;6.6%	5.8%;5.7%;5.8%	5.9%;5.8%;5.9%	5.8%;5.8%;5.9%	5.5%;5.5%;5.5%
A0A087WRY3;Q80XU3	10.3%;10.3%	NA	10.3%;10.3%	6.4%;6.4%	10.3%;10.3%	6.4%;6.4%	10.3%;10.3%	10.3%;10.3%	10.3%;10.3%	6.4%;6.4%
A0A087WRZ5;Q6VYI4;Q6VYI5;Q8BLD4;Q8R0B4;Q921F2	23.9%;22.4%;22.5%;22.8%;23.1%;16.4%	23.9%;22.4%;22.5%;22.8%;23.1%;16.4%	23.9%;22.4%;22.5%;22.8%;23.1%;16.4%	23.9%;22.4%;22.5%;22.8%;23.1%;16.4%	23.9%;22.4%;22.5%;22.8%;23.1%;16.4%	20%;18.8%;18.9%;19.1%;19.3%;13.8%	23.9%;22.4%;22.5%;22.8%;23.1%;16.4%	23.9%;22.4%;22.5%;22.8%;23.1%;16.4%	23.9%;22.4%;22.5%;22.8%;23.1%;16.4%	20%;18.8%;18.9%;19.1%;19.3%;13.8%
A0A087WRZ9;Q3UR85	7.5%;3.2%	7.5%;3.2%	7.5%;3.2%	7.5%;3.2%	7.5%;3.2%	7.5%;3.2%	7.5%;3.2%	7.5%;3.2%	7.5%;3.2%	7.5%;3.2%
A0A087WS07;Q8CIW6	9.7%;8%	9.7%;8%	9.7%;8%	9.7%;8%	9.7%;8%	9.7%;8%	9.7%;8%	5.7%;4.7%	9.7%;8%	9.7%;8%
A0A087WS83;Q61290	20.9%;20.9%	21.9%;21.9%	18.6%;18.6%	20%;20%	21.6%;21.7%	22%;22%	21.6%;21.7%	20.9%;21%	21.4%;21.4%	20.8%;20.8%
A0A087WS88;Q8K3V7	3.4%;3.2%	3.4%;3.2%	3.4%;3.2%	3.4%;3.2%	3.4%;3.2%	3.4%;3.2%	NA	NA	NA	1.4%;1.3%
A0A087WS96;Q8BG73	32.5%;36.4%	32.5%;36.4%	32.5%;36.4%	22.5%;25.2%	32.5%;36.4%	32.5%;36.4%	32.5%;36.4%	22.5%;25.2%	32.5%;36.4%	32.5%;36.4%
A0A087WSE3;E9QQ25;Q62407	1%;1%;1%	1.2%;1.1%;1.1%	0.6%;0.6%;0.6%	1.2%;1.1%;1.1%	1%;0.9%;0.9%	1.6%;1.5%;1.5%	NA	1.2%;1.1%;1.1%	1.6%;1.5%;1.5%	1%;0.9%;0.9%
A0A087WSM1;Q3TY65	10.5%;10.7%	6.2%;6.3%	13%;13.2%	13%;13.2%	9.3%;9.5%	13%;13.2%	13%;13.2%	9.3%;9.5%	9.3%;9.5%	6.2%;6.3%
A0A087WSN1;H7BX53;Q0VBP7	11.9%;13.1%;13.1%	11.9%;13.1%;13.1%	11.9%;13.1%;13.1%	11.9%;13.1%;13.1%	11.9%;13.1%;13.1%	11.9%;13.1%;13.1%	11.9%;13.1%;13.1%	11.9%;13.1%;13.1%	11.9%;13.1%;13.1%	11.9%;13.1%;13.1%
A0A087WSP5;P42225;Q8C3V4	19.1%;19.2%;19.2%	20.3%;20.4%;20.4%	20.3%;20.4%;20.4%	20.3%;20.4%;20.4%	20.3%;20.4%;20.4%	18.7%;18.8%;18.8%	20.3%;20.4%;20.4%	18.7%;18.8%;18.8%	18.7%;18.8%;18.8%	16%;16.2%;16.2%
A0A087WSU2;Q8K310	11.9%;5.4%	8.1%;3.7%	8.3%;3.8%	11.9%;5.4%	11.9%;5.4%	8.3%;3.8%	11.9%;5.4%	11.9%;5.4%	8.3%;3.8%	8.3%;3.8%
A0A0A0MQ68;Q60759	33.8%;34.5%	33.8%;34.5%	33.8%;34.5%	33.8%;34.5%	33.8%;34.5%	28.6%;29.2%	33.8%;34.5%	33.8%;34.5%	28.6%;29.2%	33.8%;34.5%
A0A0A0MQ70;Q5SWT3	6.8%;6.7%	3.7%;3.7%	6.8%;6.7%	6.8%;6.7%	6.8%;6.7%	3.7%;3.7%	6.8%;6.7%	3.7%;3.7%	6.8%;6.7%	6.8%;6.7%
A0A0A0MQ79;Q3TLH4;S4R2J9	8.7%;8.7%;8.9%	9.4%;9.4%;9.7%	8.8%;8.8%;9.1%	9.4%;9.4%;9.7%	9.4%;9.4%;9.7%	9.4%;9.4%;9.7%	7.7%;7.7%;8%	8.8%;8.8%;9.1%	9.4%;9.4%;9.7%	8.7%;8.7%;9%
A0A0A0MQ80;A0A0G2JFY0;Q3UMC0	2.1%;2.3%;2.1%	2.1%;2.3%;2.1%	2.1%;2.3%;2.1%	2.1%;2.3%;2.1%	2.1%;2.3%;2.1%	2.1%;2.3%;2.1%	2.1%;2.3%;2.1%	2.1%;2.3%;2.1%	2.1%;2.3%;2.1%	2.1%;2.3%;2.1%
A0A0A0MQ87;Q02384	7.7%;7.7%	7.7%;7.7%	5.9%;5.9%	7.7%;7.7%	6.6%;6.6%	7.7%;7.7%	7.7%;7.7%	5.9%;5.9%	6.6%;6.6%	6.6%;6.6%
A0A0A0MQ90;P97352	20.6%;33.7%	20.6%;33.7%	20.6%;33.7%	20.6%;33.7%	20.6%;33.7%	20.6%;33.7%	20.6%;33.7%	20.6%;33.7%	20.6%;33.7%	20.6%;33.7%
A0A0A0MQ92;A0A0A0MQB7;Q9WTS5	20.7%;20.7%;20.7%	21.4%;21.5%;21.5%	19.4%;19.4%;19.4%	21%;21.1%;21.1%	19.7%;19.7%;19.7%	18%;18%;18%	20.2%;20.2%;20.2%	19.9%;19.9%;19.9%	18.3%;18.3%;18.3%	19.1%;19.1%;19.1%
A0A0A0MQ93	27%	24%	22.4%	24.8%	25.5%	27%	25.5%	27%	22.6%	23.6%
A0A0A0MQ97;G3X9C2	3.8%;4.1%	3.8%;4.1%	3.8%;4.1%	3.8%;4.1%	3.8%;4.1%	3.8%;4.1%	3.8%;4.1%	3.8%;4.1%	3.8%;4.1%	NA
A0A0A0MQA3;A0A0R4J0X5;P07758;Q00896	13.5%;14.3%;14.3%;14.3%	13.5%;14.3%;14.3%;14.3%	13.5%;14.3%;14.3%;14.3%	9.6%;10.2%;10.2%;10.2%	13.5%;14.3%;14.3%;14.3%	13.5%;14.3%;14.3%;14.3%	13.5%;14.3%;14.3%;14.3%	13.5%;14.3%;14.3%;14.3%	9.6%;10.2%;10.2%;10.2%	9.6%;10.2%;10.2%;10.2%
A0A0A0MQA8;P41539	21.4%;18.5%	11.6%;10%	11.6%;10%	11.6%;10%	21.4%;18.5%	21.4%;18.5%	21.4%;18.5%	21.4%;18.5%	21.4%;18.5%	21.4%;18.5%
A0A0A0MQC6	17.6%	19.9%	15.6%	15.5%	19.2%	20.7%	21.5%	19%	19.9%	20.7%
A0A0A0MQC7;A2A5Y6;P10637	55.4%;54.2%;55.4%	52.9%;51.8%;52.9%	53.2%;52.1%;53.2%	55.4%;54.2%;55.4%	55.4%;54.2%;55.4%	52.9%;51.8%;52.9%	55.4%;54.2%;55.4%	55.4%;54.2%;55.4%	55.4%;54.2%;55.4%	55.4%;54.2%;55.4%
A0A0A0MQC8;Q99MB3	7.5%;5.8%	7.5%;5.8%	7.5%;5.8%	7.5%;5.8%	7.5%;5.8%	7.5%;5.8%	7.5%;5.8%	7.5%;5.8%	7.5%;5.8%	7.5%;5.8%
A0A0A0MQD1;Q8K1H1	2.6%;2.7%	2.6%;2.7%	2.6%;2.7%	2.6%;2.7%	2.6%;2.7%	2.6%;2.7%	2.6%;2.7%	2.6%;2.7%	2.6%;2.7%	2.6%;2.7%
A0A0A0MQD4;Q8K201	17.5%;17%	17.5%;17%	17.5%;17%	17.5%;17%	17.5%;17%	17.5%;17%	17.5%;17%	17.5%;17%	17.5%;17%	17.5%;17%
A0A0A0MQD5;Q4ACU6	15.5%;16.2%	13.9%;14.5%	14.3%;15%	13.4%;14%	14.3%;14.9%	14.3%;15%	14.4%;15%	13.1%;13.6%	14.3%;15%	15.5%;16.2%
A0A0A0MQD7;A0A2I3BPN8;A3KGS3;F7CGP0	0.7%;0.7%;0.7%;0.9%	1.4%;1.4%;1.4%;1.7%	0.7%;0.7%;0.7%;0.9%	1.4%;1.4%;1.4%;1.7%	1.4%;1.4%;1.4%;1.7%	NA	NA	1.4%;1.4%;1.4%;1.7%	1.4%;1.4%;1.4%;1.7%	NA
A0A0A0MQE2;Q8CHX6	3.6%;1.6%	3.6%;1.6%	3.6%;1.6%	3.6%;1.6%	3.6%;1.6%	3.6%;1.6%	3.6%;1.6%	3.6%;1.6%	3.6%;1.6%	3.6%;1.6%
A0A0A0MQE4;A2AR50	2.5%;2.4%	4.5%;4.3%	2.5%;2.4%	4.5%;4.3%	4.5%;4.3%	4.5%;4.3%	4.5%;4.3%	4.5%;4.3%	2.5%;2.4%	4.5%;4.3%
A0A0A0MQE5;A2AHC3	22.1%;22.1%	23.4%;23.4%	23.4%;23.4%	22.4%;22.5%	23.3%;23.3%	23.4%;23.4%	24%;24%	24%;24%	21.3%;21.3%	23.2%;23.2%
A0A0A0MQF5;Q8K2H2	18.2%;20.1%	18.2%;20.1%	18.2%;20.1%	18.2%;20.1%	18.2%;20.1%	18.2%;20.1%	18.2%;20.1%	18.2%;20.1%	9.5%;10.5%	18.2%;20.1%
A0A0A0MQF6;P16858	57.9%;62.5%	57.9%;62.5%	57.9%;62.5%	57.9%;62.5%	57.9%;62.5%	57.9%;62.5%	57.9%;62.5%	55.7%;60.1%	57.9%;62.5%	57.9%;62.5%
A0A0A0MQJ8;Q9Z2B2	27.9%;24.9%	27.9%;24.9%	27.9%;24.9%	25.2%;22.5%	27.9%;24.9%	27.9%;24.9%	25.2%;22.5%	27.9%;24.9%	25.2%;22.5%	25.2%;22.5%
A0A0A0MQK8;Q9D0Z3	21.8%;19.9%	17.5%;15.9%	21.8%;19.9%	21.8%;19.9%	21.8%;19.9%	21.8%;19.9%	21.8%;19.9%	21.8%;19.9%	21.8%;19.9%	7.1%;6.5%
A0A0A0MQL0;Q6PFE7	15.3%;14.2%	15.3%;14.2%	10.7%;9.9%	15.3%;14.2%	11.6%;10.8%	15.3%;14.2%	15.3%;14.2%	15.3%;14.2%	15.3%;14.2%	11.6%;10.8%
A0A0A0MQM0;P63242	64.4%;62.3%	64.4%;62.3%	44.3%;42.9%	64.4%;62.3%	64.4%;62.3%	64.4%;62.3%	64.4%;62.3%	61.1%;59.1%	61.1%;59.1%	64.4%;62.3%
A0A0A0MQM2;H3BKE1;H3BKK4;I1E4X4;I1E4X6;Q4KWH5	0.7%;0.8%;0.5%;0.5%;0.5%;0.5%	0.7%;0.8%;0.5%;0.5%;0.5%;0.5%	0.7%;0.8%;0.5%;0.5%;0.5%;0.5%	0.7%;0.8%;0.5%;0.5%;0.5%;0.5%	0.7%;0.8%;0.5%;0.5%;0.5%;0.5%	0.7%;0.8%;0.5%;0.5%;0.5%;0.5%	0.7%;0.8%;0.5%;0.5%;0.5%;0.5%	0.7%;0.8%;0.5%;0.5%;0.5%;0.5%	0.7%;0.8%;0.5%;0.5%;0.5%;0.5%	0.7%;0.8%;0.5%;0.5%;0.5%;0.5%
A0A0A0MQN1;Q5RL79	14.9%;12.5%	14.9%;12.5%	14.9%;12.5%	14.9%;12.5%	14.9%;12.5%	14.9%;12.5%	14.9%;12.5%	14.9%;12.5%	14.9%;12.5%	14.9%;12.5%
A0A0A0MQN4;Q9D906	39.3%;41.7%	41.4%;44%	36.7%;39%	40.8%;43.3%	35.5%;37.7%	39.9%;42.4%	41.4%;44%	39.3%;41.7%	37.2%;39.5%	38.5%;40.8%
A0A0A0MQN9;Q80XJ3	0.8%;0.9%	0.8%;0.9%	0.8%;0.9%	0.8%;0.9%	0.8%;0.9%	0.8%;0.9%	0.8%;0.9%	0.8%;0.9%	0.8%;0.9%	0.8%;0.9%
A0A0A6YVR9;P09925	19.2%;15%	19.2%;15%	19.2%;15%	19.2%;15%	19.2%;15%	19.2%;15%	19.2%;15%	19.2%;15%	19.2%;15%	19.2%;15%
A0A0A6YVS2;Q921L3	24%;25.5%	24%;25.5%	23.5%;25%	24%;25.5%	24%;25.5%	24%;25.5%	24%;25.5%	24%;25.5%	18.5%;19.7%	24%;25.5%
A0A0A6YVS6;F6SEU4;J3QQ18	42.6%;40.7%;41.7%	43.2%;41.3%;42.3%	44.7%;42.7%;43.7%	44%;42%;43%	40.4%;38.6%;39.5%	44%;42%;43%	45.3%;43.3%;44.3%	41.7%;39.9%;40.8%	43.2%;41.3%;42.4%	42.9%;41%;42%
A0A0A6YVU8;Q9JKV1	11.1%;11.1%	11.1%;11.1%	11.1%;11.1%	11.1%;11.1%	11.1%;11.1%	11.1%;11.1%	11.1%;11.1%	11.1%;11.1%	11.1%;11.1%	11.1%;11.1%
A0A0A6YVV8;A0A0A6YWB0;A0A0A6YXE3;A0A0A6YXP3;A0A2K6EDM5;G3X9Q0;Q8C181;Q9JKP5	6.2%;6.9%;7.9%;13.2%;6.2%;6.3%;6.4%;7%	4.1%;4.6%;5.3%;8.8%;4.2%;4.2%;4.3%;4.7%	4.1%;4.6%;5.3%;8.8%;4.2%;4.2%;4.3%;4.7%	6.2%;6.9%;7.9%;13.2%;6.2%;6.3%;6.4%;7%	4.1%;4.6%;5.3%;8.8%;4.2%;4.2%;4.3%;4.7%	6.2%;6.9%;7.9%;13.2%;6.2%;6.3%;6.4%;7%	6.2%;6.9%;7.9%;13.2%;6.2%;6.3%;6.4%;7%	6.2%;6.9%;7.9%;13.2%;6.2%;6.3%;6.4%;7%	6.2%;6.9%;7.9%;13.2%;6.2%;6.3%;6.4%;7%	6.2%;6.9%;7.9%;13.2%;6.2%;6.3%;6.4%;7%
A0A0A6YVW5;A0A0A6YWA7;A2RSS2;Q6PGK7	7.6%;11.6%;7.5%;7.9%	7.6%;11.6%;7.5%;7.9%	7.6%;11.6%;7.5%;7.9%	7.6%;11.6%;7.5%;7.9%	7.6%;11.6%;7.5%;7.9%	7.6%;11.6%;7.5%;7.9%	7.6%;11.6%;7.5%;7.9%	7.6%;11.6%;7.5%;7.9%	7.6%;11.6%;7.5%;7.9%	7.6%;11.6%;7.5%;7.9%
A0A0A6YVW7;A0A0A6YVX7;A0A0A6YWC4;A0A0A6YWZ4;Q5R1U4;Q61115	12%;8.6%;3%;6.7%;22.4%;2.7%	12%;8.6%;3%;6.7%;22.4%;2.7%	4.6%;3.3%;1.2%;2.6%;8.6%;1%	7.4%;5.3%;1.9%;4.1%;13.8%;1.7%	12%;8.6%;3%;6.7%;22.4%;2.7%	12%;8.6%;3%;6.7%;22.4%;2.7%	12%;8.6%;3%;6.7%;22.4%;2.7%	12%;8.6%;3%;6.7%;22.4%;2.7%	NA	7.4%;5.3%;1.9%;4.1%;13.8%;1.7%
A0A0A6YVX4;Q8CII2	7.5%;3%	7.5%;3%	7.5%;3%	NA	7.5%;3%	7.5%;3%	7.5%;3%	7.5%;3%	7.5%;3%	NA
A0A0A6YVY9;A0A0A6YWD2;A0A0A6YXV2;A0A0A6YY76;B5TVM2	19.3%;20%;17.8%;16.7%;16.2%	19.3%;20%;17.8%;16.7%;16.2%	17.5%;18.2%;16.1%;15.1%;14.7%	19.3%;20%;17.8%;16.7%;16.2%	19.3%;20%;17.8%;16.7%;16.2%	19.3%;20%;17.8%;16.7%;16.2%	15%;15.5%;13.8%;12.9%;12.6%	19.3%;20%;17.8%;16.7%;16.2%	19.3%;20%;17.8%;16.7%;16.2%	15%;15.5%;13.8%;12.9%;12.6%
A0A0A6YW06	38.2%	34.6%	36.7%	38.2%	33.5%	34.6%	38.1%	37.2%	35.3%	34.5%
A0A0A6YW28;P35123	21.4%;20.4%	21.4%;20.4%	10.7%;10.2%	15.4%;14.7%	16.9%;16.1%	18%;17.2%	18.9%;18%	13.2%;12.6%	20.1%;19.1%	14.8%;14%
A0A0A6YW80;G3X8Y3	19.4%;18.3%	21.5%;20.2%	20.4%;19.2%	21.5%;20.2%	21.5%;20.2%	21.5%;20.2%	20.5%;19.3%	17.3%;16.3%	19%;17.9%	20.5%;19.3%
A0A0A6YW87;Q9CX13	25.6%;14.4%	25.6%;14.4%	25.6%;14.4%	25.6%;14.4%	25.6%;14.4%	25.6%;14.4%	25.6%;14.4%	25.6%;14.4%	25.6%;14.4%	25.6%;14.4%
A0A0A6YWG7	27.1%	27.9%	26.3%	24.9%	26.6%	26.5%	26.2%	26.4%	26%	24.8%
A0A0A6YWH2;Q9EQX4	19.9%;18%	13.2%;12%	19.9%;18%	13.2%;12%	5.9%;5.3%	13.2%;12%	13.2%;12%	13.2%;12%	19.9%;18%	12.5%;11.3%
A0A0A6YWH7;P32261	3.8%;2.4%	7.3%;4.5%	7.3%;4.5%	3.8%;2.4%	7.3%;4.5%	7.3%;4.5%	7.3%;4.5%	7.3%;4.5%	3.8%;2.4%	NA
A0A0A6YWK0;A0JNT1;B1AZR7;E9Q622;F6ZNL5	1.3%;1.2%;1%;1%;1%	1.3%;1.2%;1%;1%;1%	1.3%;1.2%;1%;1%;1%	2.6%;2.4%;2%;2%;2%	2.6%;2.4%;2%;2%;2%	NA	1.4%;1.2%;1.1%;1%;1%	1.3%;1.2%;1%;1%;1%	1.3%;1.2%;1%;1%;1%	1.3%;1.2%;1%;1%;1%
A0A0A6YWL7	17%	17%	14.6%	15.9%	15.9%	17%	15.9%	15.9%	15.9%	15.9%
A0A0A6YWM5;E9QKE4	26.5%;26.1%	28.7%;28.3%	24%;23.6%	27.4%;27%	26.6%;26.2%	29.6%;29.2%	29.6%;29.2%	26.6%;26.2%	26.6%;26.2%	24.8%;24.4%
A0A0A6YWP9;A0A0A6YXY0;Q9CQ79	20.7%;18.6%;15.5%	20.7%;18.6%;15.5%	20.7%;18.6%;15.5%	20.7%;18.6%;15.5%	20.7%;18.6%;15.5%	20.7%;18.6%;15.5%	20.7%;18.6%;15.5%	16.6%;14.9%;12.4%	20.7%;18.6%;15.5%	20.7%;18.6%;15.5%
A0A0A6YX18;Q8BVE3	63.2%;60.9%	63.2%;60.9%	63.2%;60.9%	58.5%;56.3%	54.4%;52.4%	63.2%;60.9%	63.2%;60.9%	63.2%;60.9%	58.5%;56.3%	58.5%;56.3%
A0A0A6YX21;A0A0A6YY20;Q8VD57	15.4%;8.8%;6.3%	15.4%;8.8%;6.3%	15.4%;8.8%;6.3%	15.4%;8.8%;6.3%	15.4%;8.8%;6.3%	NA	15.4%;8.8%;6.3%	NA	NA	15.4%;8.8%;6.3%
A0A0A6YX71	27.4%	33.6%	31.6%	31.4%	32.1%	33.6%	33.6%	31.4%	33.6%	33.2%
A0A0A6YXG1;E9PWX8;E9QPR4;Q811L6	2.5%;2.6%;2.5%;2.4%	2.2%;2.3%;2.3%;2.1%	1.3%;1.3%;1.3%;1.2%	2.4%;2.5%;2.5%;2.3%	2.5%;2.6%;2.5%;2.4%	2.2%;2.3%;2.3%;2.1%	2%;2.1%;2%;1.9%	2.4%;2.5%;2.5%;2.3%	2.5%;2.6%;2.5%;2.4%	2.5%;2.5%;2.5%;2.3%
A0A0A6YXH7;Q8VHR0	3.2%;2.6%	3.2%;2.6%	0.9%;0.7%	0.9%;0.7%	3.2%;2.6%	3.2%;2.6%	3.2%;2.6%	3.2%;2.6%	3.2%;2.6%	3.2%;2.6%
A0A0A6YXI1;E9Q9T4;M0QWB5;Q8C0T9	5.9%;0.6%;10.2%;0.6%	5.9%;0.6%;10.2%;0.6%	5.9%;0.6%;10.2%;0.6%	5.9%;0.6%;10.2%;0.6%	5.9%;0.6%;10.2%;0.6%	5.9%;0.6%;10.2%;0.6%	5.9%;0.6%;10.2%;0.6%	5.9%;0.6%;10.2%;0.6%	5.9%;0.6%;10.2%;0.6%	5.9%;0.6%;10.2%;0.6%
A0A0A6YXK1;P97438;Q6P6P9	6.4%;6.3%;6.5%	4.5%;4.5%;4.6%	6.4%;6.3%;6.5%	6.4%;6.3%;6.5%	4.5%;4.5%;4.6%	6.4%;6.3%;6.5%	4.5%;4.5%;4.6%	6.4%;6.3%;6.5%	4.5%;4.5%;4.6%	4.5%;4.5%;4.6%
A0A0A6YXM8;Q9EQF2	24.6%;2.4%	24.6%;2.4%	NA	24.6%;2.4%	24.6%;2.4%	NA	24.6%;2.4%	24.6%;2.4%	NA	24.6%;2.4%
A0A0A6YXX2;O88632	12.9%;1.9%	NA	NA	12.9%;1.9%	12.9%;1.9%	NA	NA	12.9%;1.9%	NA	NA
A0A0A6YY09;F8VPK8	26.4%;25.5%	26.1%;25.2%	28.8%;27.8%	27.1%;26.2%	26.1%;25.2%	26.1%;25.2%	25.2%;24.3%	27.7%;26.8%	21.9%;21.2%	21.9%;21.2%
A0A0A6YY22;Q9WUE3	27.3%;5.4%	27.3%;5.4%	27.3%;5.4%	NA	27.3%;5.4%	27.3%;5.4%	27.3%;5.4%	NA	27.3%;5.4%	27.3%;5.4%
A0A0A6YY53;F6TQW2	16.1%;13.4%	21.2%;17.6%	17.6%;14.6%	21.2%;17.6%	21.2%;17.6%	21.2%;17.6%	21.2%;17.6%	21.2%;17.6%	21.2%;17.6%	15.2%;12.6%
A0A0A6YY67;H7BX08;Q8C1B1	21.5%;21.4%;21.6%	21.3%;21.2%;21.5%	18.9%;18.8%;19%	20.2%;20.1%;20.3%	21.8%;21.7%;22%	22.4%;22.3%;22.5%	22.5%;22.4%;22.7%	20.9%;20.8%;21.1%	20%;19.9%;20.1%	19.8%;19.8%;20%
A0A0A6YY83	33.2%	31.6%	31.6%	30.7%	31.6%	29.3%	30.9%	30.9%	28.4%	28.4%
A0A0B4J1E7;O35343	25.8%;30.9%	25.8%;30.9%	25.8%;30.9%	21.3%;25.5%	25.8%;30.9%	25.8%;30.9%	25.8%;30.9%	25.8%;30.9%	25.8%;30.9%	21.2%;25.3%
A0A0B4J1F1;Q8CI66	5.3%;5.3%	5.3%;5.3%	5.3%;5.3%	5.3%;5.3%	5.3%;5.3%	5.3%;5.3%	5.3%;5.3%	5.3%;5.3%	5.3%;5.3%	5.3%;5.3%
A0A0B4J1G1	30%	30%	30%	24.6%	25.6%	30%	30%	30%	24.6%	30%
A0A0B4J1M6;E9PUV2	19.5%;19.5%	19.5%;19.5%	11.6%;11.7%	11.6%;11.7%	7.9%;7.9%	19.5%;19.5%	19.5%;19.5%	19.5%;19.5%	19.5%;19.5%	11.6%;11.7%
A0A0B4J1P7;Q9WTR6	9.6%;9.4%	7.3%;7.2%	9.6%;9.4%	7.3%;7.2%	9.6%;9.4%	9.6%;9.4%	9.6%;9.4%	7.3%;7.2%	9.6%;9.4%	9.6%;9.4%
A0A0D9SEG8;E9QJS7;E9QMJ5;Q9DC42;Q9Z0M6	4%;3.5%;3.8%;4%;3.5%	4%;3.5%;3.8%;4%;3.5%	4%;3.5%;3.8%;4%;3.5%	4%;3.5%;3.8%;4%;3.5%	4%;3.5%;3.8%;4%;3.5%	4%;3.5%;3.8%;4%;3.5%	4%;3.5%;3.8%;4%;3.5%	1.7%;1.5%;1.6%;1.7%;1.5%	1.7%;1.5%;1.6%;1.7%;1.5%	4%;3.5%;3.8%;4%;3.5%
A0A0F6AIX5	16.6%	16.6%	12.3%	16.6%	16.6%	14.4%	16.6%	16.6%	16.6%	16.6%
A0A0G2JDE8;A0A0G2JDM7;A0A0G2JE03;A0A0G2JFH0;Q3TWF7;Q8BTZ4	4%;3.6%;3.6%;6.4%;3.6%;3.5%	4%;3.6%;3.6%;6.4%;3.6%;3.5%	4%;3.6%;3.6%;6.4%;3.6%;3.5%	4%;3.6%;3.6%;6.4%;3.6%;3.5%	4%;3.6%;3.6%;6.4%;3.6%;3.5%	4%;3.6%;3.6%;6.4%;3.6%;3.5%	4%;3.6%;3.6%;6.4%;3.6%;3.5%	4%;3.6%;3.6%;6.4%;3.6%;3.5%	2.6%;2.3%;2.4%;4.2%;2.3%;2.3%	4%;3.6%;3.6%;6.4%;3.6%;3.5%
A0A0G2JDH8;D3YXZ7;Q8R1T4	9%;7.1%;4.6%	9%;7.1%;4.6%	9%;7.1%;4.6%	9%;7.1%;4.6%	9%;7.1%;4.6%	9%;7.1%;4.6%	9%;7.1%;4.6%	9%;7.1%;4.6%	9%;7.1%;4.6%	9%;7.1%;4.6%
A0A0G2JDK3;A0A0G2JG79;A0A0G2JGU4;P53612;Q3TVF4;Q9JIF6	23.5%;17.1%;23%;10.3%;10.6%;22.9%	23.5%;17.1%;23%;10.3%;10.6%;22.9%	30.2%;22%;29.6%;13.3%;13.6%;29.4%	30.2%;22%;29.6%;13.3%;13.6%;29.4%	30.2%;22%;29.6%;13.3%;13.6%;29.4%	30.2%;22%;29.6%;13.3%;13.6%;29.4%	30.2%;22%;29.6%;13.3%;13.6%;29.4%	30.2%;22%;29.6%;13.3%;13.6%;29.4%	30.2%;22%;29.6%;13.3%;13.6%;29.4%	30.2%;22%;29.6%;13.3%;13.6%;29.4%
A0A0G2JDK6;A0A0G2JFF5;A0A0G2JG66;A0A0G2JGM8;Q8JZZ7	20%;20.1%;20.6%;19.8%;19.8%	20.4%;20.6%;21%;20.3%;20.3%	17.4%;17.5%;17.9%;17.3%;17.3%	20.5%;20.7%;21.1%;20.4%;20.4%	18.9%;19%;19.4%;18.8%;18.8%	20%;20.1%;20.6%;19.8%;19.8%	19.6%;19.7%;20.1%;19.4%;19.4%	19.9%;20%;20.5%;19.8%;19.8%	18.1%;18.3%;18.7%;18%;18%	20.4%;20.6%;21%;20.3%;20.3%
A0A0G2JDT9;A0A0G2JFZ5;E9Q6L9;Q80TE7	23.6%;23.1%;22.9%;23.7%	23.6%;23.1%;22.9%;23.7%	23.1%;22.6%;22.4%;23.2%	24.1%;23.6%;23.4%;24.2%	24.9%;24.4%;24.2%;25%	24.3%;23.8%;23.6%;24.4%	24.1%;23.6%;23.4%;24.2%	23.9%;23.4%;23.2%;24%	21.2%;20.7%;20.6%;21.3%	20.2%;19.7%;19.6%;20.3%
A0A0G2JDW7;Q6ZWU9	13.4%;13.1%	14.6%;14.3%	14.6%;14.3%	14.6%;14.3%	14.6%;14.3%	14.6%;14.3%	14.6%;14.3%	14.6%;14.3%	14.6%;14.3%	14.6%;14.3%
A0A0G2JDX4;A0A0G2JEZ7;Q922J6;Q9D1X8	48.3%;27.5%;19%;19.4%	46%;26.1%;18.1%;18.4%	33.3%;19%;13.1%;13.4%	46%;26.1%;18.1%;18.4%	48.3%;27.5%;19%;19.4%	48.3%;27.5%;19%;19.4%	48.3%;27.5%;19%;19.4%	48.3%;27.5%;19%;19.4%	48.3%;27.5%;19%;19.4%	48.3%;27.5%;19%;19.4%
A0A0G2JDZ4;E9QNY3	7.5%;6.8%	7.5%;6.8%	NA	7.5%;6.8%	7.5%;6.8%	7.5%;6.8%	7.5%;6.8%	7.5%;6.8%	7.5%;6.8%	NA
A0A0G2JDZ9;A0A1W2P6X1;E9Q804;E9QKG6;Q99NH0	1.1%;1.8%;1.1%;1.2%;1.1%	1.5%;2.3%;1.4%;1.6%;1.4%	1.5%;2.3%;1.4%;1.6%;1.4%	1.5%;2.3%;1.4%;1.6%;1.4%	1.5%;2.3%;1.4%;1.6%;1.4%	1.5%;2.3%;1.4%;1.6%;1.4%	1.5%;2.3%;1.4%;1.6%;1.4%	1.1%;1.8%;1.1%;1.2%;1.1%	1.5%;2.3%;1.4%;1.6%;1.4%	1.1%;1.8%;1.1%;1.2%;1.1%
A0A0G2JE29;D3YUE2;Q61398	5.7%;2.8%;3%	NA	5.7%;2.8%;3%	5.7%;2.8%;3%	5.7%;2.8%;3%	NA	5.7%;2.8%;3%	10.6%;5.3%;5.6%	NA	4.9%;2.4%;2.6%
A0A0G2JE32;A0A0G2JGL0;P61079;P62838	40.2%;35.8%;36.1%;36.1%	40.2%;35.8%;36.1%;36.1%	40.2%;35.8%;36.1%;36.1%	40.2%;35.8%;36.1%;36.1%	22%;19.6%;19.7%;19.7%	40.2%;35.8%;36.1%;36.1%	40.2%;35.8%;36.1%;36.1%	22%;19.6%;19.7%;19.7%	40.2%;35.8%;36.1%;36.1%	22%;19.6%;19.7%;19.7%
A0A0G2JEG3;Q8VE96	7.8%;6.7%	10.3%;8.9%	10.3%;8.9%	10.3%;8.9%	10.3%;8.9%	10.3%;8.9%	10.3%;8.9%	10.3%;8.9%	10.3%;8.9%	10.3%;8.9%
A0A0G2JEG8;Q7TQF7	39.4%;39.7%	39.4%;39.7%	39.4%;39.7%	38.8%;39.1%	39.4%;39.7%	39.4%;39.7%	38.4%;38.6%	37.7%;37.9%	38.4%;38.6%	38.8%;39.1%
A0A0G2JEH1;B1AXI2;B1AXI4;B1AXI6;Q3UTH8	21.6%;24.2%;19.4%;17.9%;19.4%	17.5%;19.6%;15.7%;14.5%;15.7%	19.7%;22%;17.7%;16.2%;17.6%	19.2%;21.5%;17.3%;15.9%;17.2%	17.5%;19.6%;15.7%;14.5%;15.7%	17.5%;19.6%;15.7%;14.5%;15.7%	21.6%;24.2%;19.4%;17.9%;19.4%	17.5%;19.6%;15.7%;14.5%;15.7%	19.7%;22%;17.7%;16.2%;17.6%	21.6%;24.2%;19.4%;17.9%;19.4%
A0A0G2JEH3;B2RVB9	39.6%;16.1%	39.6%;16.1%	39.6%;16.1%	39.6%;16.1%	39.6%;16.1%	39.6%;16.1%	39.6%;16.1%	39.6%;16.1%	39.6%;16.1%	39.6%;16.1%
A0A0G2JEH5;Q9D081	9.8%;6%	9.8%;6%	9.8%;6%	NA	NA	9.8%;6%	9.8%;6%	NA	9.8%;6%	9.8%;6%
A0A0G2JEP4	17%	17%	13.4%	17%	13.4%	17%	17%	17%	13.4%	17%
A0A0G2JER4;D3Z181;Q6TCG8	18%;24%;13.2%	18%;24%;13.2%	18%;24%;13.2%	18%;24%;13.2%	5.3%;7%;3.9%	18%;24%;13.2%	18%;24%;13.2%	18%;24%;13.2%	9.6%;12.9%;7.1%	9.6%;12.9%;7.1%
A0A0G2JEY3;A0A0G2JGY6;Q7TT00	1.3%;0.9%;1.3%	1.3%;0.9%;1.3%	1.3%;0.9%;1.3%	1.3%;0.9%;1.3%	1.3%;0.9%;1.3%	1.3%;0.9%;1.3%	1.3%;0.9%;1.3%	1.3%;0.9%;1.3%	1.3%;0.9%;1.3%	1.3%;0.9%;1.3%
A0A0G2JF44;Q9DAI2	26.5%;22.2%	26.5%;22.2%	26.5%;22.2%	26.5%;22.2%	26.5%;22.2%	26.5%;22.2%	26.5%;22.2%	26.5%;22.2%	26.5%;22.2%	26.5%;22.2%
A0A0G2JF51	16.3%	16.3%	16.3%	16.3%	16.3%	16.3%	16.3%	16.3%	16.3%	16.3%
A0A0G2JFB0;D3YXR8;Q80U40	10.5%;10.4%;10.4%	10.5%;10.4%;10.4%	9.2%;9.1%;9.1%	10%;9.9%;10%	10%;9.9%;10%	10.5%;10.4%;10.4%	10.5%;10.4%;10.4%	9.2%;9.1%;9.1%	11.3%;11.2%;11.3%	9.2%;9.1%;9.1%
A0A0G2JFB2;Q80VL1	31.8%;31.6%	29.9%;29.6%	30.9%;30.7%	27%;26.8%	27.3%;27.1%	26.8%;26.6%	28.6%;28.4%	27.7%;27.5%	24.1%;23.9%	26.6%;26.4%
A0A0G2JFC0;A0A0G2JGV2;Q9QZK2	10.8%;7.7%;2.4%	10.8%;7.7%;2.4%	10.8%;7.7%;2.4%	10.8%;7.7%;2.4%	10.8%;7.7%;2.4%	10.8%;7.7%;2.4%	10.8%;7.7%;2.4%	10.8%;7.7%;2.4%	10.8%;7.7%;2.4%	10.8%;7.7%;2.4%
A0A0G2JFE8;Q920L5	14%;10.5%	14%;10.5%	6.5%;4.9%	14%;10.5%	14%;10.5%	14%;10.5%	14%;10.5%	14%;10.5%	14%;10.5%	7.5%;5.6%
A0A0G2JFK2;A0A0G2JFY5;A0A0G2JG00;A0A0G2JGW9;Q3TUE1;Q3UUU2;Q91WJ8	4.2%;2%;2.5%;2%;2%;1.9%;2%	4.2%;2%;2.5%;2%;2%;1.9%;2%	4.2%;2%;2.5%;2%;2%;1.9%;2%	4.2%;2%;2.5%;2%;2%;1.9%;2%	4.2%;2%;2.5%;2%;2%;1.9%;2%	NA	NA	4.2%;2%;2.5%;2%;2%;1.9%;2%	4.2%;2%;2.5%;2%;2%;1.9%;2%	4.2%;2%;2.5%;2%;2%;1.9%;2%
A0A0G2JFV9;Q9JHI7	7.6%;2.3%	7.6%;2.3%	7.6%;2.3%	7.6%;2.3%	7.6%;2.3%	7.6%;2.3%	7.6%;2.3%	NA	7.6%;2.3%	NA
A0A0G2JFZ4;E9Q7M2	9.5%;9.2%	11.1%;10.8%	11.1%;10.8%	8.2%;7.9%	9.8%;9.5%	11.1%;10.8%	11.1%;10.8%	9.5%;9.2%	9.8%;9.5%	11.1%;10.8%
A0A0G2JG23;A0A0R4J0Y4;A0A1D5RMI4;A0A1D5RMJ7;Q6P1D5	15.7%;14.7%;14.6%;15.9%;14.6%	15.7%;14.7%;14.6%;15.9%;14.6%	15.7%;14.7%;14.6%;15.9%;14.6%	15.7%;14.7%;14.6%;15.9%;14.6%	15.7%;14.7%;14.6%;15.9%;14.6%	15.7%;14.7%;14.6%;15.9%;14.6%	15.7%;14.7%;14.6%;15.9%;14.6%	15.7%;14.7%;14.6%;15.9%;14.6%	15.7%;14.7%;14.6%;15.9%;14.6%	15.7%;14.7%;14.6%;15.9%;14.6%
A0A0G2JG64;Q9ERK7	5.2%;7.6%	5.2%;7.6%	6.9%;10%	5.2%;7.6%	6.9%;10%	6.9%;10%	6.9%;10%	5.2%;7.6%	5.2%;7.6%	6.9%;10%
A0A0G2JG85;E9PYF7	30.2%;26.8%	26.8%;23.8%	18.9%;16.8%	18.9%;16.8%	26.8%;23.8%	23.4%;20.8%	18.9%;16.8%	18.9%;16.8%	30.2%;26.8%	12.8%;11.4%
A0A0G2JGG7;Q6S5J6	3.1%;2.7%	3.1%;2.7%	3.1%;2.7%	3.1%;2.7%	3.1%;2.7%	3.1%;2.7%	3.1%;2.7%	3.1%;2.7%	1.9%;1.6%	3.1%;2.7%
A0A0G2JGI3	18.9%	18.9%	18.9%	18.9%	18.9%	18.9%	18.9%	18.9%	18.9%	18.9%
A0A0G2JGL8;Q99PU8	23.2%;22.6%	22.3%;21.7%	22.3%;21.7%	20.3%;19.8%	21.4%;20.9%	23.2%;22.6%	23.9%;23.3%	21.3%;20.8%	19.2%;18.7%	22.4%;21.9%
A0A0G2JGP4;P08556;Q9D091	11.5%;11.1%;11.1%	11.5%;11.1%;11.1%	11.5%;11.1%;11.1%	11.5%;11.1%;11.1%	11.5%;11.1%;11.1%	11.5%;11.1%;11.1%	11.5%;11.1%;11.1%	11.5%;11.1%;11.1%	11.5%;11.1%;11.1%	11.5%;11.1%;11.1%
A0A0G2JGQ4;P54729	17.9%;18.6%	16%;16.6%	17.9%;18.6%	13%;13.5%	15.5%;16.1%	17.9%;18.6%	17.9%;18.6%	15.5%;16.1%	17.9%;18.6%	17.9%;18.6%
A0A0G2JGS4	45.2%	45.2%	45.2%	45.2%	45.2%	45.2%	45.2%	45.2%	45.2%	45.2%
A0A0G2JGV7;A0A140T8R8;Q3UT23;Q9QZ73	20%;20.6%;18%;17%	20%;20.6%;18%;17%	14.5%;15%;13.1%;12.4%	20%;20.6%;18%;17%	20%;20.6%;18%;17%	20%;20.6%;18%;17%	20%;20.6%;18%;17%	20%;20.6%;18%;17%	20%;20.6%;18%;17%	12.3%;12.6%;11.1%;10.4%
A0A0G2JGW6	11.2%	13.9%	6.9%	9%	12.3%	12.8%	13.9%	11.2%	10.7%	8.5%
A0A0G2JGX4;Q6PIC6	37.8%;38.3%	37.8%;38.3%	36.6%;37.1%	37.2%;37.7%	37.8%;38.3%	37.8%;38.3%	37.8%;38.3%	36%;36.4%	37.8%;38.3%	37.8%;38.3%
A0A0G2JGY9;Q7TME0	33.8%;31.2%	31.4%;29%	35.9%;33.2%	37.2%;34.3%	32.4%;29.9%	32.5%;30%	31.4%;29%	33.7%;31.1%	32.2%;29.8%	32.5%;30%
A0A0G2LB90;A4Q9F0;E9PWB8;E9Q6C6	4.5%;4.5%;4.6%;4.6%	4.5%;4.5%;4.6%;4.6%	4.5%;4.5%;4.6%;4.6%	4.5%;4.5%;4.6%;4.6%	1.5%;1.5%;1.6%;1.6%	4.5%;4.5%;4.6%;4.6%	4.5%;4.5%;4.6%;4.6%	3%;3%;3%;3%	4.5%;4.5%;4.6%;4.6%	3%;3%;3%;3%
A0A0H2UH13;Q8BK75	7.6%;7.5%	7.6%;7.5%	7.6%;7.5%	7.6%;7.5%	7.6%;7.5%	7.6%;7.5%	7.6%;7.5%	7.6%;7.5%	7.6%;7.5%	7.6%;7.5%
A0A0H2UKB8;Q8R5K2	20.3%;20%	18.1%;17.8%	15.9%;15.7%	16.9%;16.7%	20.3%;20%	17.1%;16.8%	20.3%;20%	20.3%;20%	20.3%;20%	20.3%;20%
A0A0J9YKD4;P07310	14.4%;11.8%	14.4%;11.8%	14.4%;11.8%	14.4%;11.8%	14.4%;11.8%	14.4%;11.8%	14.4%;11.8%	14.4%;11.8%	14.4%;11.8%	14.4%;11.8%
A0A0J9YTR2	36.8%	36.8%	36.8%	36.8%	36.8%	36.8%	36.8%	36.8%	36.8%	26.3%
A0A0J9YTT1;A0A0J9YUN2;Q3TQ27;Q9Z255	8.2%;8.4%;6.7%;6.6%	NA	8.2%;8.4%;6.7%;6.6%	8.2%;8.4%;6.7%;6.6%	NA	8.2%;8.4%;6.7%;6.6%	8.2%;8.4%;6.7%;6.6%	8.2%;8.4%;6.7%;6.6%	8.2%;8.4%;6.7%;6.6%	8.2%;8.4%;6.7%;6.6%
A0A0J9YTW6;B1AWN6	30.4%;30.4%	30.4%;30.4%	29.2%;29.2%	29.3%;29.3%	26%;26%	28.9%;28.9%	29.6%;29.6%	29.9%;29.9%	26.8%;26.8%	24%;24%
A0A0J9YTY0;A0A0J9YUL3;Q8C1B7	52.9%;52.1%;52.2%	52.9%;52.1%;52.2%	52.5%;51.6%;51.7%	52.9%;52.1%;52.2%	52.9%;52.1%;52.2%	52.9%;52.1%;52.2%	52.9%;52.1%;52.2%	52.9%;52.1%;52.2%	52.9%;52.1%;52.2%	52.9%;52.1%;52.2%
A0A0J9YU82;F8WIY7;Q923Q2	1.3%;1.1%;1.2%	1.3%;1.1%;1.2%	1.3%;1.1%;1.2%	1.3%;1.1%;1.2%	1.3%;1.1%;1.2%	1.3%;1.1%;1.2%	1.3%;1.1%;1.2%	1.3%;1.1%;1.2%	1.3%;1.1%;1.2%	NA
A0A0J9YU87;Q3UEZ8	6.3%;3.4%	6.3%;3.4%	6.3%;3.4%	6.3%;3.4%	6.3%;3.4%	6.3%;3.4%	6.3%;3.4%	NA	6.3%;3.4%	6.3%;3.4%
A0A0J9YU92;Q8VDH1	25.4%;20.4%	25.4%;20.4%	25.4%;20.4%	25.4%;20.4%	25.4%;20.4%	23.4%;18.8%	21.2%;17.1%	23.4%;18.8%	14.5%;11.6%	11.9%;9.6%
A0A0J9YUC8;P30355	17.8%;8.1%	17.8%;8.1%	17.8%;8.1%	17.8%;8.1%	17.8%;8.1%	17.8%;8.1%	17.8%;8.1%	17.8%;8.1%	17.8%;8.1%	NA
A0A0J9YUD5;B9EJ54	1.1%;1.1%	1.1%;1.1%	1.1%;1.1%	1.1%;1.1%	1.1%;1.1%	0.4%;0.4%	0.4%;0.4%	1.1%;1.1%	0.4%;0.4%	0.4%;0.4%
A0A0J9YUD8;A0A0J9YUZ4;P63158	31.6%;25.6%;25.1%	37.4%;30.3%;29.8%	37.4%;30.3%;29.8%	37.4%;30.3%;29.8%	37.4%;30.3%;29.8%	37.4%;30.3%;29.8%	37.4%;30.3%;29.8%	37.4%;30.3%;29.8%	37.4%;30.3%;29.8%	32.7%;26.5%;26%
A0A0J9YUP5;F8VQG7	1.5%;1.4%	1.5%;1.4%	1.5%;1.4%	1.5%;1.4%	1.5%;1.4%	1.5%;1.4%	1.5%;1.4%	1.5%;1.4%	1.5%;1.4%	1.5%;1.4%
A0A0J9YUW5;F6U329;F7D6K4	18.2%;17.8%;17.8%	16.7%;16.4%;16.4%	17.5%;17.1%;17.1%	18.2%;17.8%;17.8%	15.3%;15%;15%	18%;17.6%;17.6%	18.1%;17.7%;17.7%	18.5%;18.1%;18.1%	17.9%;17.5%;17.5%	14.9%;14.6%;14.6%
A0A0J9YV85;Q99KL7;Q9CZQ8	13.6%;13.6%;15.5%	13.6%;13.6%;15.5%	13.6%;13.6%;15.5%	13.6%;13.6%;15.5%	9.1%;9%;10.4%	13.6%;13.6%;15.5%	13.6%;13.6%;15.5%	13.6%;13.6%;15.5%	9.1%;9%;10.4%	9.1%;9%;10.4%
A0A0J9YVB8	26.4%	26.4%	26.4%	26.4%	20%	6.4%	26.4%	26.4%	26.4%	26.4%
A0A0J9YVG0;Q61074	6.9%;5.5%	6.9%;5.5%	6.9%;5.5%	6.9%;5.5%	6.9%;5.5%	6.9%;5.5%	6.9%;5.5%	6.9%;5.5%	6.9%;5.5%	6.9%;5.5%
A0A0M3HEP3;Q99M04	5.2%;4%	5.2%;4%	5.2%;4%	5.2%;4%	5.2%;4%	5.2%;4%	5.2%;4%	5.2%;4%	5.2%;4%	5.2%;4%
A0A0M3HEP7	38.7%	38.7%	36.9%	38.1%	38.1%	38.1%	38.1%	36.3%	38.1%	37.5%
A0A0M3HEQ0;A0A0U1RPV8;A0A0U1RQA4;J3QMN4;J3QMQ8;Q9JLT4	26.8%;28.4%;27.9%;28.7%;27%;26.9%	26.8%;28.4%;27.9%;28.7%;27%;26.9%	25.2%;26.8%;26.3%;27.1%;25.5%;25.4%	26.8%;28.4%;27.9%;28.7%;27%;26.9%	26.8%;28.4%;27.9%;28.7%;27%;26.9%	26.8%;28.4%;27.9%;28.7%;27%;26.9%	25.4%;27%;26.5%;27.3%;25.7%;25.6%	26.8%;28.4%;27.9%;28.7%;27%;26.9%	24.9%;26.4%;25.9%;26.7%;25.1%;25%	26.8%;28.4%;27.9%;28.7%;27%;26.9%
A0A0N4SUH8;Q9QZ23	24.2%;24.3%	24.2%;24.3%	24.2%;24.3%	18%;18%	24.2%;24.3%	24.2%;24.3%	24.2%;24.3%	24.2%;24.3%	24.2%;24.3%	24.2%;24.3%
A0A0N4SUI7	39.7%	39.7%	39.7%	39.7%	39.7%	39.7%	39.7%	39.7%	39.7%	39.7%
A0A0N4SUJ3	3.3%	2.4%	2.4%	3.3%	2.4%	2.4%	3.3%	2.4%	3.3%	3.3%
A0A0N4SUN3;A0A0N4SVX9;A0A0N4SWH3;E9PXU9;E9QL12;Q9ESD7	11.5%;11.5%;11.6%;11.7%;11.7%;11.6%	13%;13%;13%;13.2%;13.2%;13.1%	12.2%;12.2%;12.2%;12.3%;12.3%;12.3%	12.4%;12.3%;12.4%;12.5%;12.5%;12.5%	10.3%;10.3%;10.3%;10.4%;10.4%;10.4%	13%;13%;13%;13.2%;13.2%;13.1%	12.4%;12.3%;12.4%;12.5%;12.5%;12.4%	12.5%;12.4%;12.5%;12.6%;12.6%;12.5%	11.1%;11%;11.1%;11.2%;11.2%;11.1%	10.5%;10.4%;10.5%;10.6%;10.6%;10.5%
A0A0N4SUT8;A0A0N4SUV7;A0A0N4SVW1;Q91YP3	13.5%;6.6%;8.6%;3.1%	13.5%;6.6%;8.6%;3.1%	13.5%;6.6%;8.6%;3.1%	13.5%;6.6%;8.6%;3.1%	13.5%;6.6%;8.6%;3.1%	13.5%;6.6%;8.6%;3.1%	13.5%;6.6%;8.6%;3.1%	13.5%;6.6%;8.6%;3.1%	NA	13.5%;6.6%;8.6%;3.1%
A0A0N4SUV6;Q9JHW4	13.1%;12%	15.5%;14.2%	13.1%;12%	13.7%;12.5%	15.5%;14.2%	13.1%;12%	15.5%;14.2%	15.5%;14.2%	15.5%;14.2%	15.5%;14.2%
A0A0N4SUZ0;Q6RHR9	17.5%;15.2%	20%;17.4%	20.9%;18.2%	18.5%;16.1%	19.2%;16.7%	20%;17.4%	20.3%;17.7%	20%;17.4%	19.5%;17%	19%;16.5%
A0A0N4SUZ6;A0A0N4SVD7;Q66L38;Q9ERB5	5.3%;6.4%;7.5%;4.9%	5.3%;6.4%;7.5%;4.9%	5.3%;6.4%;7.5%;4.9%	5.3%;6.4%;7.5%;4.9%	5.3%;6.4%;7.5%;4.9%	5.3%;6.4%;7.5%;4.9%	3.5%;4.2%;4.9%;3.2%	2.9%;3.5%;4.1%;2.7%	5.3%;6.4%;7.5%;4.9%	5.3%;6.4%;7.5%;4.9%
A0A0N4SV10;A0A0N4SVC4;Q9D4V0	28%;25.2%;25.9%	20.2%;18.2%;18.7%	22.9%;20.6%;21.2%	28%;25.2%;25.9%	22.9%;20.6%;21.2%	25.3%;22.8%;23.4%	28%;25.2%;25.9%	22.9%;20.6%;21.2%	28%;25.2%;25.9%	25.3%;22.8%;23.4%
A0A0N4SV35;A0A0N4SVK0;Q9DBD2	3.3%;7.7%;6.6%	3.3%;7.7%;6.6%	3.3%;7.7%;6.6%	3.3%;7.7%;6.6%	3.3%;7.7%;6.6%	1.4%;3.2%;2.8%	1.9%;4.5%;3.8%	1.4%;3.2%;2.8%	3.3%;7.7%;6.6%	3.3%;7.7%;6.6%
A0A0N4SV66;C0HKE1;C0HKE2;C0HKE3;C0HKE4;C0HKE5;C0HKE6;C0HKE7;C0HKE8;C0HKE9;Q64523;Q6GSS7;Q8BFU2;Q8CGP4;Q8CGP5;Q8CGP6;Q8CGP7;Q8R1M2	27.8%;26.9%;26.9%;26.9%;26.9%;26.9%;26.9%;26.9%;26.9%;26.9%;27.1%;26.9%;26.9%;27.1%;26.9%;27.3%;26.9%;27.1%	27.8%;26.9%;26.9%;26.9%;26.9%;26.9%;26.9%;26.9%;26.9%;26.9%;27.1%;26.9%;26.9%;27.1%;26.9%;27.3%;26.9%;27.1%	27.8%;26.9%;26.9%;26.9%;26.9%;26.9%;26.9%;26.9%;26.9%;26.9%;27.1%;26.9%;26.9%;27.1%;26.9%;27.3%;26.9%;27.1%	27.8%;26.9%;26.9%;26.9%;26.9%;26.9%;26.9%;26.9%;26.9%;26.9%;27.1%;26.9%;26.9%;27.1%;26.9%;27.3%;26.9%;27.1%	27.8%;26.9%;26.9%;26.9%;26.9%;26.9%;26.9%;26.9%;26.9%;26.9%;27.1%;26.9%;26.9%;27.1%;26.9%;27.3%;26.9%;27.1%	27.8%;26.9%;26.9%;26.9%;26.9%;26.9%;26.9%;26.9%;26.9%;26.9%;27.1%;26.9%;26.9%;27.1%;26.9%;27.3%;26.9%;27.1%	27.8%;26.9%;26.9%;26.9%;26.9%;26.9%;26.9%;26.9%;26.9%;26.9%;27.1%;26.9%;26.9%;27.1%;26.9%;27.3%;26.9%;27.1%	27.8%;26.9%;26.9%;26.9%;26.9%;26.9%;26.9%;26.9%;26.9%;26.9%;27.1%;26.9%;26.9%;27.1%;26.9%;27.3%;26.9%;27.1%	27.8%;26.9%;26.9%;26.9%;26.9%;26.9%;26.9%;26.9%;26.9%;26.9%;27.1%;26.9%;26.9%;27.1%;26.9%;27.3%;26.9%;27.1%	27.8%;26.9%;26.9%;26.9%;26.9%;26.9%;26.9%;26.9%;26.9%;26.9%;27.1%;26.9%;26.9%;27.1%;26.9%;27.3%;26.9%;27.1%
A0A0N4SVA0;E9QAD1;Q9JHR9	23.8%;22.8%;18.5%	27.6%;26.5%;21.5%	21%;20.1%;16.3%	21%;20.1%;16.3%	27.6%;26.5%;21.5%	27.6%;26.5%;21.5%	27.6%;26.5%;21.5%	27.6%;26.5%;21.5%	27.6%;26.5%;21.5%	23.8%;22.8%;18.5%
A0A0N4SVB5;Q6PE13	33.1%;33.2%	33.1%;33.2%	33.1%;33.2%	33.1%;33.2%	32.3%;32.3%	33.1%;33.2%	33.1%;33.2%	33.1%;33.2%	33.1%;33.2%	33.1%;33.2%
A0A0N4SVF2;A0A0N4SVR5;A6H650	23.7%;23.3%;24.1%	23.7%;23.3%;24.1%	15.3%;15.1%;15.6%	15.3%;15.1%;15.6%	19%;18.7%;19.3%	23.7%;23.3%;24.1%	23.7%;23.3%;24.1%	23.7%;23.3%;24.1%	13.1%;12.9%;13.3%	14.3%;14.1%;14.6%
A0A0N4SVG2;A0A140LJ89;Q920M7	5.1%;4.5%;4.5%	9.2%;8.1%;8.1%	9.2%;8.1%;8.1%	9.2%;8.1%;8.1%	9.2%;8.1%;8.1%	9.2%;8.1%;8.1%	9.2%;8.1%;8.1%	5.1%;4.5%;4.5%	9.2%;8.1%;8.1%	9.2%;8.1%;8.1%
A0A0N4SVK3;P62322	32.2%;20.9%	32.2%;20.9%	32.2%;20.9%	32.2%;20.9%	32.2%;20.9%	32.2%;20.9%	32.2%;20.9%	32.2%;20.9%	32.2%;20.9%	32.2%;20.9%
A0A0N4SVL0	19.7%	20.3%	19.7%	19.9%	19.3%	19.5%	19.3%	18.8%	21.1%	20.7%
A0A0N4SVL9;Q9CQR6	26.5%;24.6%	21.9%;20.3%	18.7%;17.4%	18.7%;17.4%	26.5%;24.6%	26.5%;24.6%	26.5%;24.6%	17.7%;16.4%	26.5%;24.6%	22.6%;21%
A0A0N4SVQ1;Q62425	79.6%;47.6%	79.6%;47.6%	79.6%;47.6%	79.6%;47.6%	79.6%;47.6%	79.6%;47.6%	79.6%;47.6%	79.6%;47.6%	79.6%;47.6%	79.6%;47.6%
A0A0N4SVS6	12.9%	12.9%	NA	12.9%	12.9%	12.9%	12.9%	12.9%	12.9%	12.9%
A0A0N4SVU8;Q9DCS1	6.1%;5.7%	NA	6.1%;5.7%	6.1%;5.7%	6.1%;5.7%	NA	NA	6.1%;5.7%	6.1%;5.7%	6.1%;5.7%
A0A0N4SVY3;Q6P1B3	3.3%;3.2%	7%;6.8%	3.3%;3.2%	7%;6.8%	7%;6.8%	7%;6.8%	7%;6.8%	3.3%;3.2%	3.3%;3.2%	7%;6.8%
A0A0N4SW06;Q91WI7	7.1%;6.5%	2.4%;2.3%	7.1%;6.5%	4.6%;4.3%	7.1%;6.5%	7.1%;6.5%	7.1%;6.5%	7.1%;6.5%	7.1%;6.5%	7.1%;6.5%
A0A0N4SW14;D3Z165;E9QP94;Q3TVA9	62.3%;27.6%;23.3%;24.3%	62.3%;27.6%;23.3%;24.3%	62.3%;27.6%;23.3%;24.3%	62.3%;27.6%;23.3%;24.3%	62.3%;27.6%;23.3%;24.3%	62.3%;27.6%;23.3%;24.3%	62.3%;27.6%;23.3%;24.3%	61.2%;27.1%;22.8%;23.9%	62.3%;27.6%;23.3%;24.3%	62.3%;27.6%;23.3%;24.3%
A0A0N4SW28;Q9DAS9	60.2%;69.4%	60.2%;69.4%	60.2%;69.4%	60.2%;69.4%	60.2%;69.4%	60.2%;69.4%	60.2%;69.4%	51.8%;59.7%	60.2%;69.4%	60.2%;69.4%
A0A0N4SWG4;E9Q7V6;Q64338;Q8CDV2;Q9D5W0	1.7%;2.1%;1.8%;2.2%;2.1%	1.7%;2.1%;1.8%;2.2%;2.1%	1.7%;2.1%;1.8%;2.2%;2.1%	NA	1.7%;2.1%;1.8%;2.2%;2.1%	1.7%;2.1%;1.8%;2.2%;2.1%	1.7%;2.1%;1.8%;2.2%;2.1%	1.7%;2.1%;1.8%;2.2%;2.1%	1.7%;2.1%;1.8%;2.2%;2.1%	NA
A0A0R3P9C4;Q8C1Q6	25.6%;27.5%	25.6%;27.5%	25.6%;27.5%	25.6%;27.5%	25.6%;27.5%	25.6%;27.5%	25.6%;27.5%	25.6%;27.5%	25.6%;27.5%	25.6%;27.5%
A0A0R3P9C8;Q9DC69	66.2%;65.5%	64.3%;63.7%	63.5%;62.9%	63.5%;62.9%	64.3%;63.7%	66.2%;65.5%	64.3%;63.7%	64.3%;63.7%	60.9%;60.2%	56.6%;56%
A0A0R3P9D0;Q7TPB0	27.1%;27.1%	28.8%;28.8%	27.4%;27.4%	28.8%;28.8%	28.8%;28.8%	28.8%;28.8%	28.8%;28.8%	27.1%;27.1%	27.4%;27.4%	26%;26%
A0A0R4IZW5;P09803	1.8%;1.8%	NA	1.8%;1.8%	NA	1.8%;1.8%	NA	NA	1.8%;1.8%	NA	NA
A0A0R4IZW6;G3X9U5;Q99J78	9.8%;9.5%;10%	6.7%;6.6%;6.9%	6.7%;6.6%;6.9%	4.8%;4.7%;4.9%	6.7%;6.6%;6.9%	9.8%;9.5%;10%	9.8%;9.5%;10%	9.8%;9.5%;10%	9.8%;9.5%;10%	9.8%;9.5%;10%
A0A0R4IZW8;O88456	38.8%;38.7%	38.8%;38.7%	38.8%;38.7%	38.8%;38.7%	38.8%;38.7%	38.8%;38.7%	38.8%;38.7%	38.8%;38.7%	38.8%;38.7%	38.8%;38.7%
A0A0R4IZW9;Q9DCT5	38.4%;39.8%	38.4%;39.8%	38.4%;39.8%	38.4%;39.8%	38.4%;39.8%	38.4%;39.8%	34.7%;36%	38.4%;39.8%	38.4%;39.8%	38.4%;39.8%
A0A0R4IZX2	47.8%	55.2%	51.3%	51.9%	47.8%	51.3%	51.3%	51.3%	49.6%	55.2%
A0A0R4IZX5;P55066	8.8%;8.8%	7.9%;7.9%	7.9%;7.9%	8.8%;8.8%	8.8%;8.8%	7.3%;7.3%	8.8%;8.8%	8.2%;8.2%	7.9%;7.9%	7.3%;7.3%
A0A0R4IZY0	30.3%	30.3%	29%	28.4%	30.3%	30.3%	30.3%	30.3%	30.3%	25.9%
A0A0R4IZZ1;Q03157	33.5%;33.5%	32.3%;32.3%	32.1%;32.2%	32.3%;32.3%	33.5%;33.5%	33.5%;33.5%	32.3%;32.3%	33.3%;33.4%	33.5%;33.5%	32.3%;32.3%
A0A0R4IZZ5;P70194	1.8%;1.8%	1.8%;1.8%	1.8%;1.8%	1.8%;1.8%	1.8%;1.8%	1.8%;1.8%	1.8%;1.8%	1.8%;1.8%	1.8%;1.8%	1.8%;1.8%
A0A0R4J000;Q8VC57	6.8%;6.8%	6.8%;6.8%	6.8%;6.8%	6.8%;6.8%	6.8%;6.8%	6.8%;6.8%	6.8%;6.8%	6.8%;6.8%	6.8%;6.8%	6.8%;6.8%
A0A0R4J001;Q9WU66	3.8%;3.8%	8.3%;8.3%	8.3%;8.3%	8.3%;8.3%	8.3%;8.3%	8.3%;8.3%	8.3%;8.3%	8.3%;8.3%	8.3%;8.3%	8.3%;8.3%
A0A0R4J004;Q5U419	5.6%;5.6%	5.6%;5.6%	5.6%;5.6%	5.6%;5.6%	5.6%;5.6%	5.6%;5.6%	5.6%;5.6%	5.6%;5.6%	2.2%;2.2%	5.6%;5.6%
A0A0R4J005;E9QP62;Q99JW4	23.1%;20.2%;24%	30.3%;26.4%;31.4%	23.1%;20.2%;24%	23.1%;20.2%;24%	19.3%;16.8%;20%	23.1%;20.2%;24%	18.4%;16%;19.1%	23.1%;20.2%;24%	22.3%;19.4%;23.1%	18.4%;16%;19.1%
A0A0R4J007	21.9%	19%	17.7%	15.3%	22.1%	21.4%	19.3%	21.9%	19%	12.6%
A0A0R4J008;P70288	3.9%;3.9%	3.9%;3.9%	3.9%;3.9%	3.9%;3.9%	3.9%;3.9%	3.9%;3.9%	3.9%;3.9%	3.9%;3.9%	3.9%;3.9%	NA
A0A0R4J015;B2RX12;J3QML2	3.5%;3.5%;3.5%	2.8%;2.8%;2.8%	2.8%;2.8%;2.8%	3.5%;3.5%;3.5%	2.8%;2.8%;2.8%	3.5%;3.5%;3.5%	2.8%;2.8%;2.8%	3.5%;3.5%;3.5%	1.9%;1.9%;1.9%	3.5%;3.5%;3.5%
A0A0R4J018;O55060	33.8%;33.8%	33.8%;33.8%	33.8%;33.8%	33.8%;33.8%	27.5%;27.5%	33.8%;33.8%	33.8%;33.8%	33.8%;33.8%	33.8%;33.8%	27.5%;27.5%
A0A0R4J023;Q9JLZ3	35.7%;35.7%	35.7%;35.7%	35.7%;35.7%	35.7%;35.7%	35.7%;35.7%	35.7%;35.7%	35.7%;35.7%	35.7%;35.7%	35.7%;35.7%	33.1%;33.1%
A0A0R4J025	9.8%	9.8%	9.8%	9.8%	9.8%	11.3%	11.3%	9.8%	9.8%	9%
A0A0R4J030;Q8CCJ4	31%;29.3%	33.9%;32%	33.9%;32%	33.9%;32%	32.6%;30.8%	33.9%;32%	33.9%;32%	33.9%;32%	32%;30.2%	32%;30.2%
A0A0R4J034	30.8%	30.8%	30.8%	30.8%	30.8%	28%	28.3%	29.4%	28%	30.8%
A0A0R4J036	66.7%	67.6%	63.4%	66.7%	67.6%	64.6%	70.2%	65.9%	65.9%	65.9%
A0A0R4J038;D3YTY9;O08677	9.4%;12.9%;9.4%	7.4%;10.2%;7.4%	7.4%;10.2%;7.4%	9.4%;12.9%;9.4%	9.4%;12.9%;9.4%	9.4%;12.9%;9.4%	7.4%;10.2%;7.4%	7.4%;10.2%;7.4%	9.4%;12.9%;9.4%	7.4%;10.2%;7.4%
A0A0R4J040;Q8R079	12.7%;12.7%	10.4%;10.4%	10.2%;10.2%	12.7%;12.7%	12.7%;12.7%	8%;8%	12.7%;12.7%	12.7%;12.7%	12.7%;12.7%	8.4%;8.4%
A0A0R4J047;D3Z765;Q9CYI4	11.4%;21.5%;10%	7.7%;14.5%;6.7%	11.4%;21.5%;10%	11.4%;21.5%;10%	6.8%;12.8%;5.9%	11.4%;21.5%;10%	11.4%;21.5%;10%	11.4%;21.5%;10%	8.3%;15.7%;7.3%	7.7%;14.5%;6.7%
A0A0R4J049	15.5%	14%	15.5%	15.5%	15.5%	15.5%	15.5%	14%	13.3%	15.5%
A0A0R4J050	32.6%	29.9%	26.5%	26.5%	35.3%	27.9%	29.2%	35.3%	25.5%	28.4%
A0A0R4J065;Q8BGE6	22.4%;22.4%	22.4%;22.4%	22.4%;22.4%	22.4%;22.4%	22.4%;22.4%	22.4%;22.4%	22.4%;22.4%	19.1%;19.1%	18.3%;18.3%	22.4%;22.4%
A0A0R4J069;F6ZFP8;F7D651;Q9JLI6	9%;15.7%;17.9%;9%	9%;15.7%;17.9%;9%	9%;15.7%;17.9%;9%	9%;15.7%;17.9%;9%	NA	9%;15.7%;17.9%;9%	9%;15.7%;17.9%;9%	9%;15.7%;17.9%;9%	9%;15.7%;17.9%;9%	9%;15.7%;17.9%;9%
A0A0R4J078	29.6%	25.9%	19.4%	29.6%	25.9%	25.9%	25.9%	26.9%	25.9%	25.9%
A0A0R4J079;Q8BMP6	17.9%;17.9%	22.7%;22.7%	19.6%;19.6%	22.7%;22.7%	22.7%;22.7%	22.7%;22.7%	22.7%;22.7%	21%;21%	17.9%;17.9%	17%;17%
A0A0R4J081;A2AQ17;Q9CWX2	17.6%;17.7%;17.7%	20.6%;20.7%;20.7%	20.6%;20.7%;20.7%	17.6%;17.7%;17.7%	17.6%;17.7%;17.7%	20.6%;20.7%;20.7%	20.6%;20.7%;20.7%	17.6%;17.7%;17.7%	20.6%;20.7%;20.7%	20.6%;20.7%;20.7%
A0A0R4J083;P51174	37.2%;37.2%	37.2%;37.2%	37.2%;37.2%	37.2%;37.2%	37.2%;37.2%	37.2%;37.2%	37.2%;37.2%	37.2%;37.2%	37.2%;37.2%	34.2%;34.2%
A0A0R4J085;A0A0R4J1F6;Q3UHZ7;Q91YN5	7.3%;7.5%;7.3%;7.3%	7.3%;7.5%;7.3%;7.3%	7.3%;7.5%;7.3%;7.3%	7.3%;7.5%;7.3%;7.3%	7.3%;7.5%;7.3%;7.3%	7.3%;7.5%;7.3%;7.3%	5.2%;5.3%;5.2%;5.2%	7.3%;7.5%;7.3%;7.3%	7.3%;7.5%;7.3%;7.3%	7.3%;7.5%;7.3%;7.3%
A0A0R4J086;Q8BK62	4.9%;4.9%	4.9%;4.9%	4.9%;4.9%	4.9%;4.9%	4.9%;4.9%	4.9%;4.9%	4.9%;4.9%	4.9%;4.9%	NA	4.9%;4.9%
A0A0R4J087;Q8BJI1	25.3%;25.2%	29.8%;29.7%	28.2%;28.1%	25.7%;25.6%	29.8%;29.7%	29.8%;29.7%	29.8%;29.7%	27.3%;27.2%	25.3%;25.2%	22.5%;22.4%
A0A0R4J088;P20352	28.9%;28.9%	28.9%;28.9%	28.9%;28.9%	28.9%;28.9%	28.9%;28.9%	28.9%;28.9%	28.9%;28.9%	28.9%;28.9%	28.9%;28.9%	28.9%;28.9%
A0A0R4J092;Q8K2I4	9.1%;9.1%	9.1%;9.1%	10.8%;10.8%	10.8%;10.8%	9.3%;9.3%	10.8%;10.8%	9.1%;9.1%	10.8%;10.8%	10.8%;10.8%	10.8%;10.8%
A0A0R4J094	45.7%	47.9%	39.9%	47.9%	34.2%	45.7%	47.9%	39.9%	34.2%	47.9%
A0A0R4J097;O88393	1.3%;1.3%	1.3%;1.3%	1.3%;1.3%	1.3%;1.3%	1.3%;1.3%	1.3%;1.3%	1.3%;1.3%	1.3%;1.3%	1.3%;1.3%	NA
A0A0R4J0A2;Q8CF94	2.2%;2.2%	2.2%;2.2%	2.2%;2.2%	2.2%;2.2%	2.2%;2.2%	2.2%;2.2%	2.2%;2.2%	2.2%;2.2%	2.2%;2.2%	2.2%;2.2%
A0A0R4J0A4;O55095;P35969	0.6%;1.2%;0.6%	0.6%;1.2%;0.6%	0.6%;1.2%;0.6%	NA	0.6%;1.2%;0.6%	0.6%;1.2%;0.6%	0.6%;1.2%;0.6%	0.6%;1.2%;0.6%	0.6%;1.2%;0.6%	NA
A0A0R4J0A6;Q8BLE7	27.1%;27.1%	27.1%;27.1%	27.1%;27.1%	27.1%;27.1%	23.5%;23.5%	27.1%;27.1%	23.5%;23.5%	27.1%;27.1%	23.5%;23.5%	23.5%;23.5%
A0A0R4J0B3;O70405;Q6PB82	7.5%;7.5%;7.5%	9.1%;9.1%;9.1%	7.5%;7.5%;7.5%	7.5%;7.5%;7.5%	9.1%;9.1%;9.1%	9.1%;9.1%;9.1%	8.4%;8.4%;8.3%	7.5%;7.5%;7.5%	8.3%;8.3%;8.2%	8.3%;8.3%;8.2%
A0A0R4J0B4;Q99KK2	10.2%;10.2%	14.1%;14.1%	14.1%;14.1%	14.1%;14.1%	14.1%;14.1%	14.1%;14.1%	14.1%;14.1%	14.1%;14.1%	11.3%;11.3%	7.4%;7.4%
A0A0R4J0B5	35.2%	35.4%	33.3%	35.4%	35.4%	35.2%	35.4%	33.5%	35.4%	35.2%
A0A0R4J0B6;Q7TMS5;S4R2E1	23.3%;23.3%;26.6%	26%;26%;29.7%	26%;26%;29.7%	26%;26%;29.7%	26%;26%;29.7%	26%;26%;29.7%	24.7%;24.7%;28.1%	26%;26%;29.7%	23.3%;23.3%;26.6%	23.3%;23.3%;26.6%
A0A0R4J0B8	34.9%	34.9%	32.9%	35.2%	34.9%	31.7%	37.5%	37.5%	31.4%	35.2%
A0A0R4J0D1;Q8R3Q0	39.9%;43.4%	39.9%;43.4%	28.7%;31.1%	32.8%;35.6%	39.9%;43.4%	39.9%;43.4%	39.9%;43.4%	33.9%;36.8%	37.7%;41%	39.9%;43.4%
A0A0R4J0D3;Q3TDQ1	21.9%;21.9%	23%;23%	23%;23%	23%;23%	21.1%;21.1%	23%;23%	23%;23%	23%;23%	19.4%;19.4%	19.4%;19.4%
A0A0R4J0D5;Q6PDG8	37.8%;37.8%	34.4%;34.4%	32.7%;32.7%	27.5%;27.5%	31.8%;31.8%	35.8%;35.8%	30%;30%	34.4%;34.4%	34.4%;34.4%	30%;30%
A0A0R4J0F6;Q99KY4	20.5%;20.5%	20.5%;20.5%	20.5%;20.5%	18.5%;18.5%	20.2%;20.2%	19.9%;19.9%	20.5%;20.5%	20.2%;20.2%	21%;21%	20.5%;20.5%
A0A0R4J0G0;Q8BH04	40.3%;42%	47.2%;49.2%	35.5%;37%	37.3%;38.9%	42.1%;43.9%	47.2%;49.2%	47.2%;49.2%	42.1%;43.9%	38.4%;40%	47.2%;49.2%
A0A0R4J0G4;Q6VN19	6.8%;7.1%	6.8%;7.1%	4.8%;5%	6.8%;7.1%	4.6%;4.8%	6.8%;7.1%	4.8%;5%	4.6%;4.8%	4.8%;5%	4.8%;5%
A0A0R4J0G6;Q9CYK2	18.2%;18.2%	18.2%;18.2%	18.2%;18.2%	18.2%;18.2%	18.2%;18.2%	18.2%;18.2%	18.2%;18.2%	18.2%;18.2%	18.2%;18.2%	12.7%;12.7%
A0A0R4J0H0;A0A0R4J1G7;F8WJ93;Q3UMY5	16.7%;15.9%;14.8%;14.8%	15.8%;15%;14%;14%	12.3%;11.8%;10.9%;10.9%	14.8%;14.1%;13.2%;13.2%	16.7%;15.9%;14.8%;14.8%	14.8%;14.1%;13.2%;13.2%	14.8%;14.1%;13.2%;13.2%	15.8%;15%;14%;14%	14.8%;14.1%;13.2%;13.2%	16.7%;15.9%;14.8%;14.8%
A0A0R4J0H5;A0A140T8R4;Q6S5C2	26.7%;26.1%;26.7%	26.7%;26.1%;26.7%	26.7%;26.1%;26.7%	26.7%;26.1%;26.7%	26.7%;26.1%;26.7%	26.7%;26.1%;26.7%	26.4%;25.8%;26.4%	26.7%;26.1%;26.7%	26.7%;26.1%;26.7%	26.4%;25.8%;26.4%
A0A0R4J0I1	38.8%	34%	31.8%	33.7%	39%	39%	39%	38.8%	39%	39%
A0A0R4J0I6;Q80XL6	21.3%;21.3%	19.6%;19.6%	16.4%;16.4%	21.3%;21.3%	21.3%;21.3%	21.3%;21.3%	19.6%;19.6%	19.6%;19.6%	19.5%;19.5%	19.5%;19.5%
A0A0R4J0I9;Q91ZX7	35.3%;35.3%	35.8%;35.8%	31.7%;31.7%	34.2%;34.2%	35.8%;35.8%	36.3%;36.3%	37.2%;37.2%	33.7%;33.7%	34.1%;34.1%	34.6%;34.6%
A0A0R4J0J0;Q3UVT7;Q9JHU2	2.7%;2.7%;2.7%	2.7%;2.7%;2.7%	NA	2.7%;2.7%;2.7%	2.7%;2.7%;2.7%	2.7%;2.7%;2.7%	2.7%;2.7%;2.7%	2.7%;2.7%;2.7%	2.7%;2.7%;2.7%	NA
A0A0R4J0J1	13.9%	16.1%	15.7%	16.1%	13.9%	13.9%	13.7%	13.7%	12.1%	13.7%
A0A0R4J0J8;Q2KN98	1.2%;1.3%	3.1%;3.1%	3.1%;3.1%	3.1%;3.1%	2.3%;2.3%	3.1%;3.1%	3.1%;3.1%	3.1%;3.1%	2%;2.1%	3.1%;3.1%
A0A0R4J0K0;Q6P6N5	12.5%;12.5%	9.1%;9.1%	6.6%;6.6%	9.1%;9.1%	5.1%;5.1%	9.1%;9.1%	9.1%;9.1%	9.1%;9.1%	9.1%;9.1%	9.1%;9.1%
A0A0R4J0K1;Q9ERR7	35.2%;35.2%	35.2%;35.2%	27.8%;27.8%	27.8%;27.8%	35.2%;35.2%	35.2%;35.2%	35.2%;35.2%	35.2%;35.2%	35.2%;35.2%	35.2%;35.2%
A0A0R4J0K2;K3W4R5	42.6%;42.1%	43%;42.5%	41.8%;41.4%	40.1%;39.7%	44.9%;44.4%	42.8%;42.4%	43.7%;43.3%	42.8%;42.4%	41.9%;41.4%	40.2%;39.8%
A0A0R4J0K4;Q9CRG1	13.5%;13.5%	14.9%;14.9%	14.9%;14.9%	14.9%;14.9%	14.9%;14.9%	14.9%;14.9%	14.9%;14.9%	12.6%;12.6%	10.6%;10.6%	10.6%;10.6%
A0A0R4J0K5;Q18PI6	3%;3%	5.5%;5.5%	NA	2.4%;2.4%	3%;3%	5.5%;5.5%	5.5%;5.5%	3%;3%	2.4%;2.4%	2.4%;2.4%
A0A0R4J0K8;Q7TMV1	5.5%;5.5%	2.1%;2.1%	NA	NA	5.5%;5.5%	5.5%;5.5%	3.4%;3.4%	3.4%;3.4%	3.4%;3.4%	5.5%;5.5%
A0A0R4J0L6;Q8BJZ4	20.3%;20.3%	15.6%;15.6%	20.3%;20.3%	20.3%;20.3%	20.3%;20.3%	20.3%;20.3%	20.3%;20.3%	20.3%;20.3%	20.3%;20.3%	12.2%;12.2%
A0A0R4J0M1;Q8VCN9	17.9%;17.9%	20.5%;20.5%	17.9%;17.9%	20.5%;20.5%	20.5%;20.5%	15.8%;15.8%	15.8%;15.8%	20.5%;20.5%	16.4%;16.4%	13.8%;13.8%
A0A0R4J0M2;E9QPP7;Q5XF90;S4R234	1.6%;1.2%;1.2%;1.2%	1.6%;1.2%;1.2%;1.2%	1.6%;1.2%;1.2%;1.2%	1.6%;1.2%;1.2%;1.2%	1.6%;1.2%;1.2%;1.2%	1.6%;1.2%;1.2%;1.2%	1.6%;1.2%;1.2%;1.2%	1.6%;1.2%;1.2%;1.2%	1.6%;1.2%;1.2%;1.2%	1.6%;1.2%;1.2%;1.2%
A0A0R4J0M9	32%	30.8%	31.1%	31.1%	33%	30.9%	31.1%	31.2%	28.9%	30.2%
A0A0R4J0N3	3.4%	3.4%	3.4%	NA	3.4%	NA	NA	3.4%	NA	NA
A0A0R4J0N9;A0A0R4J147;A0A0R4J1L9;Q5HZI1	5.5%;4.6%;2%;2%	5.5%;4.6%;2%;2%	5.5%;4.6%;2%;2%	5.5%;4.6%;2%;2%	3.4%;2.9%;1.2%;1.2%	5.5%;4.6%;2%;2%	NA	2%;1.7%;0.7%;0.7%	NA	2%;1.7%;0.7%;0.7%
A0A0R4J0P1;D3YTT4;Q9D7B6	22.5%;22.5%;22.5%	25.4%;25.4%;25.4%	22%;22%;22%	19.6%;19.6%;19.6%	25.4%;25.4%;25.4%	25.4%;25.4%;25.4%	22.5%;22.5%;22.5%	25.4%;25.4%;25.4%	22.5%;22.5%;22.5%	20.1%;20.1%;20.1%
A0A0R4J0Q0;Q8C4X7	37.1%;37.1%	41.7%;41.7%	41.7%;41.7%	41.7%;41.7%	37.1%;37.1%	37.1%;37.1%	41.7%;41.7%	41.7%;41.7%	37.1%;37.1%	41.7%;41.7%
A0A0R4J0Q3;D3Z0L1;Q8CH36	7.2%;8.9%;7.2%	3%;3.7%;3%	7.2%;8.9%;7.2%	7.2%;8.9%;7.2%	7.2%;8.9%;7.2%	7.2%;8.9%;7.2%	7.2%;8.9%;7.2%	7.2%;8.9%;7.2%	7.2%;8.9%;7.2%	7.2%;8.9%;7.2%
A0A0R4J0Q5;P21619	9.6%;9.9%	11.2%;11.6%	9.6%;9.9%	7.8%;8.1%	11.2%;11.6%	11.2%;11.6%	11.2%;11.6%	11.2%;11.6%	11.2%;11.6%	11.2%;11.6%
A0A0R4J0Q6;Q80VI1	3%;3%	3%;3%	3%;3%	3%;3%	NA	3%;3%	3%;3%	NA	NA	NA
A0A0R4J0Q9;Q3UM29	6.6%;6.6%	6.6%;6.6%	6.6%;6.6%	3.6%;3.6%	6.6%;6.6%	4.9%;4.9%	6.6%;6.6%	6.6%;6.6%	6.6%;6.6%	4.9%;4.9%
A0A0R4J0R1;O70404	33.7%;33.7%	33.7%;33.7%	33.7%;33.7%	21.8%;21.8%	33.7%;33.7%	33.7%;33.7%	9.9%;9.9%	33.7%;33.7%	33.7%;33.7%	23.8%;23.8%
A0A0R4J0R4;Q3UGX3	25.4%;25.4%	25.4%;25.4%	25.4%;25.4%	21.1%;21.1%	25.4%;25.4%	25.4%;25.4%	25.4%;25.4%	25.4%;25.4%	25.4%;25.4%	25.4%;25.4%
A0A0R4J0S1	28.9%	28.9%	28.9%	28.9%	22%	28.9%	28.9%	28.9%	22%	22%
A0A0R4J0S3;Q924D0	30.3%;30.3%	33.1%;33.1%	26.5%;26.5%	33.1%;33.1%	33.1%;33.1%	26.8%;26.8%	33.1%;33.1%	30.3%;30.3%	33.1%;33.1%	30.1%;30.1%
A0A0R4J0S4	34%	34%	31.8%	34.8%	35.8%	35.8%	33.7%	30%	35%	32.8%
A0A0R4J0T0	39.3%	39.3%	35.9%	33.3%	39.3%	39.3%	29.9%	39.3%	39.3%	31.2%
A0A0R4J0T4;O88351;Q5D0E0	8%;7.8%;7.8%	9.8%;9.5%;9.5%	9.8%;9.5%;9.5%	9.8%;9.5%;9.5%	9.8%;9.5%;9.5%	9.8%;9.5%;9.5%	9.8%;9.5%;9.5%	9.8%;9.5%;9.5%	9.8%;9.5%;9.5%	8.7%;8.5%;8.5%
A0A0R4J0T8	26%	27.5%	27.5%	26%	26%	27.5%	27.5%	25.8%	27.5%	21.2%
A0A0R4J0T9;A0A0R4J1I8;A0A0R4J1X0;D3Z3N9;Q8BM65	6.1%;6.9%;6.3%;6.6%;6.6%	6.1%;6.9%;6.3%;6.6%;6.6%	4.3%;4.9%;4.5%;4.7%;4.7%	4.3%;4.9%;4.5%;4.7%;4.7%	6.1%;6.9%;6.3%;6.6%;6.6%	4.1%;4.6%;4.2%;4.4%;4.4%	6.1%;6.9%;6.3%;6.6%;6.6%	6.1%;6.9%;6.3%;6.6%;6.6%	3.8%;4.3%;3.9%;4.1%;4.1%	6.1%;6.9%;6.3%;6.6%;6.6%
A0A0R4J0U5;Q61285	35.9%;35.9%	38.6%;38.6%	33.3%;33.3%	32%;32%	35%;35%	37.1%;37.1%	37.4%;37.4%	37.1%;37.1%	34.4%;34.4%	33.5%;33.5%
A0A0R4J0U7	37.5%	54%	54%	54%	54%	54%	54%	54%	45.1%	41.1%
A0A0R4J0V4;Q9QXM1	6.5%;6.5%	4.9%;4.9%	6.1%;6.1%	6.9%;6.9%	7.3%;7.3%	7.3%;7.3%	7.3%;7.3%	6%;6%	6.1%;6.1%	7.3%;7.3%
A0A0R4J0W6;Q9CRC8	34.4%;34.4%	34.4%;34.4%	34.4%;34.4%	34.4%;34.4%	34.4%;34.4%	32.6%;32.6%	32.6%;32.6%	34.4%;34.4%	31.7%;31.7%	30.1%;30.1%
A0A0R4J0W7;A0A1B0GSR5;Q5XJV6	32.5%;31.9%;32.5%	34.8%;34.1%;34.8%	34.1%;33.4%;34.1%	33.4%;32.8%;33.4%	33.3%;32.7%;33.3%	34.1%;33.4%;34.1%	34.8%;34.1%;34.8%	34.1%;33.4%;34.1%	33.3%;32.7%;33.3%	31.5%;30.9%;31.5%
A0A0R4J0W9;Q6DIA2	17.1%;17.1%	16%;16%	16%;16%	16%;16%	10.8%;10.8%	13.7%;13.7%	17.1%;17.1%	10.8%;10.8%	17.1%;17.1%	16%;16%
A0A0R4J0Z1;P08003	46.5%;46.7%	44.8%;45%	45.4%;45.6%	45.7%;45.9%	46.5%;46.7%	46.3%;46.6%	45.7%;45.9%	45.7%;45.9%	45.4%;45.6%	46.3%;46.6%
A0A0R4J0Z3;P55088	22.6%;22.6%	22.6%;22.6%	22.3%;22.3%	22.6%;22.6%	22.6%;22.6%	22.6%;22.6%	22.6%;22.6%	22.3%;22.3%	22.6%;22.6%	22.6%;22.6%
A0A0R4J0Z4;E9PUL6;F7B0S9;Q8CGQ8	7.3%;7.8%;7.3%;7.1%	5.5%;5.9%;5.5%;5.3%	7.3%;7.8%;7.3%;7.1%	7.3%;7.8%;7.3%;7.1%	5.5%;5.9%;5.5%;5.3%	7.3%;7.8%;7.3%;7.1%	5.5%;5.9%;5.5%;5.3%	5.5%;5.9%;5.5%;5.3%	7.3%;7.8%;7.3%;7.1%	7.3%;7.8%;7.3%;7.1%
A0A0R4J100;Q8CIM5	6.3%;6.3%	NA	6.3%;6.3%	6.3%;6.3%	6.3%;6.3%	6.3%;6.3%	6.3%;6.3%	6.3%;6.3%	6.3%;6.3%	NA
A0A0R4J101;P13808	20.9%;20.9%	18.5%;18.5%	18.5%;18.5%	19.4%;19.4%	19.3%;19.3%	20.9%;20.9%	19.4%;19.4%	20%;20%	20.9%;20.9%	19.3%;19.3%
A0A0R4J102;D3Z1R6;Q7TN99	14.5%;15.2%;14.5%	16.2%;16.9%;16.2%	14.5%;15.2%;14.5%	16.2%;16.9%;16.2%	16.2%;16.9%;16.2%	16.2%;16.9%;16.2%	16.2%;16.9%;16.2%	16.2%;16.9%;16.2%	16.2%;16.9%;16.2%	16.2%;16.9%;16.2%
A0A0R4J104;E9PX84;E9QL31;P98078;Q3TRE6	6.9%;10.1%;7.1%;6.9%;9.7%	6.9%;10.1%;7.1%;6.9%;9.7%	6.9%;10.1%;7.1%;6.9%;9.7%	6.9%;10.1%;7.1%;6.9%;9.7%	6.9%;10.1%;7.1%;6.9%;9.7%	6.9%;10.1%;7.1%;6.9%;9.7%	6.9%;10.1%;7.1%;6.9%;9.7%	6.9%;10.1%;7.1%;6.9%;9.7%	6.9%;10.1%;7.1%;6.9%;9.7%	6.9%;10.1%;7.1%;6.9%;9.7%
A0A0R4J107;Q8R146	24.6%;24%	24.6%;24%	25.7%;25.1%	21.4%;20.9%	25.7%;25.1%	24.2%;23.6%	24.2%;23.6%	25.7%;25.1%	24.2%;23.6%	16.8%;16.4%
A0A0R4J124;O54781	27.1%;27.2%	25.8%;25.8%	25.8%;25.8%	25.7%;25.7%	27.1%;27.2%	25.7%;25.7%	27.1%;27.2%	23.8%;23.8%	23.2%;23.2%	23.9%;23.9%
A0A0R4J131;Q8CIF4	10%;10.2%	10%;10.2%	6.4%;6.5%	8.1%;8.3%	7.8%;7.9%	10%;10.2%	8.1%;8.3%	10%;10.2%	5.9%;6%	5.9%;6%
A0A0R4J137;A2AQZ2;Q9DB26	25.4%;31.7%;27.1%	29.6%;36.9%;31.6%	29.6%;36.9%;31.6%	29.6%;36.9%;31.6%	29.6%;36.9%;31.6%	29.6%;36.9%;31.6%	29.6%;36.9%;31.6%	29.6%;36.9%;31.6%	29.6%;36.9%;31.6%	20.3%;25.3%;21.6%
A0A0R4J138;P50429	23.2%;23.2%	23.2%;23.2%	17.8%;17.8%	25.3%;25.3%	23.6%;23.6%	23.6%;23.6%	23.2%;23.2%	21.5%;21.5%	21.9%;21.9%	23%;23%
A0A0R4J140;Q5SW19	10.4%;10.7%	8.8%;9%	9.6%;9.9%	10.4%;10.7%	8.9%;9.1%	9.6%;9.9%	8.9%;9.2%	10.4%;10.7%	6.3%;6.5%	8.4%;8.6%
A0A0R4J172;Q3U1Y4	10.9%;10.9%	9.9%;10%	9.4%;9.5%	10.1%;10.1%	10.9%;10.9%	10.9%;10.9%	10.3%;10.3%	10.9%;10.9%	10.9%;10.9%	9.9%;9.9%
A0A0R4J174;Q9QZH6	27.6%;27.6%	32.9%;32.9%	32.9%;32.9%	29.7%;29.7%	29.7%;29.7%	29.7%;29.7%	29.7%;29.7%	27.6%;27.6%	29.7%;29.7%	29.7%;29.7%
A0A0R4J1B6;Q6PAL8	6.4%;6.3%	5.6%;5.5%	6.3%;6.1%	5.5%;5.4%	5.8%;5.7%	6.3%;6.2%	7%;6.9%	6.3%;6.1%	6.3%;6.1%	5.5%;5.4%
A0A0R4J1C5;Q91YY4	20.1%;20.8%	20.1%;20.8%	20.1%;20.8%	17.1%;17.6%	20.1%;20.8%	20.1%;20.8%	20.1%;20.8%	20.1%;20.8%	16.1%;16.6%	10.7%;11.1%
A0A0R4J1D0;P59108	25%;25%	22.5%;22.4%	25%;25%	25%;25%	22.5%;22.4%	22.5%;22.4%	25%;25%	20.5%;20.4%	25%;25%	20.5%;20.4%
A0A0R4J1E8;Q6P8M1	4.2%;3.7%	4.2%;3.7%	4.2%;3.7%	4.2%;3.7%	4.2%;3.7%	4.2%;3.7%	4.2%;3.7%	4.2%;3.7%	4.2%;3.7%	4.2%;3.7%
A0A0R4J1F2;Q3U4P5;Q61144	12.3%;12.3%;12.3%	8.9%;8.9%;8.9%	12.3%;12.3%;12.3%	12.3%;12.3%;12.3%	12.3%;12.3%;12.3%	12.3%;12.3%;12.3%	12.3%;12.3%;12.3%	12.3%;12.3%;12.3%	8.9%;8.9%;8.9%	8.9%;8.9%;8.9%
A0A0R4J1G5;Q91X78	21.8%;22%	21.8%;22%	21.8%;22%	21.6%;21.7%	21.8%;22%	21.8%;22%	21.8%;22%	21.8%;22%	21.6%;21.7%	21.8%;22%
A0A0R4J1G9;E9QN92;Q8CI59	17%;15.8%;17%	17%;15.8%;17%	13.7%;12.7%;13.7%	17%;15.8%;17%	19.5%;18.1%;19.5%	19.5%;18.1%;19.5%	17.8%;16.5%;17.8%	19.5%;18.1%;19.5%	19.5%;18.1%;19.5%	19.5%;18.1%;19.5%
A0A0R4J1H6;E9QP99	46.3%;45.1%	48.7%;47.3%	46.6%;45.4%	46.4%;45.1%	48%;46.7%	48.7%;47.4%	47%;45.7%	44.7%;43.5%	46.5%;45.3%	46.2%;45%
A0A0R4J1K3;G3X951;Q8BSN3	2.7%;2.7%;2.7%	2.7%;2.7%;2.7%	2.2%;2.2%;2.2%	4.9%;4.9%;4.9%	2.7%;2.7%;2.7%	2.7%;2.7%;2.7%	NA	2.7%;2.7%;2.7%	2.7%;2.7%;2.7%	4.9%;4.9%;4.9%
A0A0R4J1L0;D3Z3U5;D3Z3U6;G3X9X7;O54967	8.7%;8.6%;8.5%;8.3%;8.3%	8.7%;8.6%;8.5%;8.3%;8.3%	6.4%;6.4%;6.2%;6.2%;6.2%	7.8%;7.7%;7.6%;7.5%;7.5%	4.5%;4.4%;4.3%;4.3%;4.3%	8.7%;8.6%;8.5%;8.3%;8.3%	7.7%;7.6%;7.5%;7.4%;7.4%	6.9%;6.8%;6.7%;6.6%;6.6%	5.3%;5.2%;5.1%;5%;5%	6.2%;6.2%;6.1%;6%;6%
A0A0R4J1M3;Q8BYK4	8.6%;8.2%	4.3%;4.1%	4.3%;4.1%	8.6%;8.2%	8.6%;8.2%	4.3%;4.1%	4.3%;4.1%	8.6%;8.2%	8.6%;8.2%	8.6%;8.2%
A0A0R4J1M6;E9Q548;E9QNU3;P98154;Q6P5A9	10.1%;9.5%;10%;10%;10%	10.1%;9.5%;10%;10%;10%	7.9%;7.4%;7.8%;7.8%;7.8%	7.9%;7.4%;7.8%;7.8%;7.8%	10.1%;9.5%;10%;10%;10%	10.1%;9.5%;10%;10%;10%	10.1%;9.5%;10%;10%;10%	10.1%;9.5%;10%;10%;10%	10.1%;9.5%;10%;10%;10%	10.1%;9.5%;10%;10%;10%
A0A0R4J1N0;O35098;Q3TMU8	64.1%;66.4%;66.4%	64.1%;66.4%;66.4%	58.2%;60.3%;60.3%	58.2%;60.3%;60.3%	64.1%;66.4%;66.4%	64.1%;66.4%;66.4%	64.1%;66.4%;66.4%	64.1%;66.4%;66.4%	64.1%;66.4%;66.4%	61.4%;63.6%;63.6%
A0A0R4J1N6;A0A0R4J1P8;D3Z4T5;P41242	15.2%;16.6%;16.5%;15.2%	16.8%;18.3%;18.2%;16.8%	16.8%;18.3%;18.2%;16.8%	11.9%;12.9%;12.9%;11.9%	15.2%;16.6%;16.5%;15.2%	16.8%;18.3%;18.2%;16.8%	16.8%;18.3%;18.2%;16.8%	16.8%;18.3%;18.2%;16.8%	16.8%;18.3%;18.2%;16.8%	16.8%;18.3%;18.2%;16.8%
A0A0R4J1N7	58.4%	58.4%	56.8%	56.3%	55.9%	57.9%	58.4%	57.8%	55.3%	53.4%
A0A0R4J1N8;Q8CEE7	20.1%;18%	23.7%;21.3%	23.7%;21.3%	23.7%;21.3%	20.1%;18%	23.7%;21.3%	23.7%;21.3%	23.7%;21.3%	21.1%;18.9%	15.7%;14.1%
A0A0R4J1N9;P40630	32.7%;26.7%	36.7%;30%	36.7%;30%	36.7%;30%	36.7%;30%	28.6%;23.5%	32.7%;26.7%	36.7%;30%	36.7%;30%	36.7%;30%
A0A0R4J1P1;P50586	25.7%;23.4%	25.7%;23.4%	23.1%;21%	25.7%;23.4%	23.1%;21%	22.7%;20.6%	25.7%;23.4%	25.7%;23.4%	21.6%;19.6%	18.5%;16.8%
A0A0R4J1P4;Q3TQR0	4.4%;4.3%	4.4%;4.3%	4.4%;4.3%	4.4%;4.3%	4.4%;4.3%	4.4%;4.3%	4.4%;4.3%	4.4%;4.3%	4.4%;4.3%	4.4%;4.3%
A0A0R4J1Q0;D6RE33;G5E896	12.9%;13.6%;12.7%	10.6%;11.2%;10.5%	11.6%;12.2%;11.5%	11.6%;12.2%;11.5%	12.9%;13.6%;12.7%	12.9%;13.6%;12.7%	12.9%;13.6%;12.7%	12.9%;13.6%;12.7%	12.9%;13.6%;12.7%	11.3%;11.9%;11.2%
A0A0R4J1Q1;Q8CB19	2.8%;2.8%	4%;4%	4%;4%	NA	4%;4%	NA	4%;4%	4%;4%	NA	4%;4%
A0A0R4J1Q7;G3X9S2;P06802	27.4%;27.4%;27.4%	28.4%;28.4%;28.4%	28.4%;28.4%;28.4%	24.1%;24.1%;24.1%	27.7%;27.7%;27.7%	28.4%;28.4%;28.4%	29.5%;29.5%;29.5%	28.4%;28.4%;28.4%	23%;23%;23%	23.6%;23.6%;23.6%
A0A0R4J1R1;D3Z1Y1	19%;19.1%	19%;19.1%	13.1%;13.2%	14.7%;14.8%	14.9%;15%	19%;19.1%	16%;16.1%	14.9%;15%	14.9%;15%	14.9%;15%
A0A0R4J1R7	52.4%	52.4%	52.4%	59.2%	59.2%	59.2%	59.2%	52.4%	59.2%	59.2%
A0A0R4J1R8;P63058	5.8%;4.9%	5.8%;4.9%	5.8%;4.9%	5.8%;4.9%	5.8%;4.9%	5.8%;4.9%	5.8%;4.9%	5.8%;4.9%	5.8%;4.9%	5.8%;4.9%
A0A0R4J1S7;Q8BJQ9	5.3%;3%	5.3%;3%	NA	NA	NA	5.3%;3%	NA	5.3%;3%	NA	NA
A0A0R4J1T4;E9Q8Y9;Q80XG9	5.6%;6.4%;5.6%	9.3%;10.6%;9.3%	7.4%;8.5%;7.5%	8.1%;9.2%;8.1%	9.3%;10.6%;9.3%	7.4%;8.5%;7.5%	9.3%;10.6%;9.3%	5.6%;6.4%;5.6%	9.3%;10.6%;9.3%	9.3%;10.6%;9.3%
A0A0R4J1U7;D3Z6Z7;Q8C2K5	3.7%;2.2%;2.1%	3.7%;2.2%;2.1%	1.8%;1.1%;1.1%	1.8%;1.1%;1.1%	NA	1.8%;1.1%;1.1%	1.8%;1.1%;1.1%	1.8%;1.1%;1.1%	1.8%;1.1%;1.1%	1.8%;1.1%;1.1%
A0A0R4J1V1;Q75N73	12.3%;12.3%	12.3%;12.3%	12.3%;12.3%	8%;8%	8.6%;8.6%	12.3%;12.3%	12.3%;12.3%	12.3%;12.3%	12.3%;12.3%	12.3%;12.3%
A0A0R4J1W7;G3X8W7;Q8BGZ4	8.7%;9.1%;8.7%	10.4%;10.9%;10.4%	11.7%;12.3%;11.7%	11.7%;12.3%;11.7%	10.4%;10.9%;10.4%	10.1%;10.5%;10.1%	10.4%;10.9%;10.4%	11.7%;12.3%;11.7%	8.9%;9.3%;8.9%	10.4%;10.9%;10.4%
A0A0R4J1X6;Q6NSR3	4.4%;4.4%	4.4%;4.4%	4.4%;4.4%	1.5%;1.5%	4.4%;4.4%	4.4%;4.4%	4.4%;4.4%	4.4%;4.4%	NA	NA
A0A0R4J1Y3;Q8BWU5	10.4%;10.4%	10.4%;10.4%	6.6%;6.6%	6.6%;6.6%	10.4%;10.4%	10.4%;10.4%	10.4%;10.4%	10.4%;10.4%	6.6%;6.6%	10.4%;10.4%
A0A0R4J1Z3;Q9CR67	33.7%;33.6%	33.7%;33.6%	33.7%;33.6%	29.3%;29.1%	33.7%;33.6%	33.7%;33.6%	33.7%;33.6%	33.7%;33.6%	33.7%;33.6%	33.7%;33.6%
A0A0R4J1Z6;Q9CW73	17.7%;17.7%	17.7%;17.7%	17.7%;17.7%	17.7%;17.7%	17.7%;17.7%	17.7%;17.7%	17.7%;17.7%	17.7%;17.7%	17.7%;17.7%	17.7%;17.7%
A0A0R4J1Z9;E9QKK4;Q8K3I9	4%;2.6%;2.6%	4%;2.6%;2.6%	4%;2.6%;2.6%	4%;2.6%;2.6%	4%;2.6%;2.6%	NA	NA	4%;2.6%;2.6%	NA	NA
A0A0R4J203;P18894	17.4%;17.4%	17.4%;17.4%	17.4%;17.4%	17.4%;17.4%	17.4%;17.4%	17.4%;17.4%	17.4%;17.4%	17.4%;17.4%	17.4%;17.4%	17.4%;17.4%
A0A0R4J211;A0A1W2P6R9;A0A1Y7VNM7;G5E825;Q9CWR0	4.9%;5.2%;5.1%;4.9%;4.9%	4.9%;5.2%;5.1%;4.9%;4.9%	4.9%;5.2%;5.1%;4.9%;4.9%	4.9%;5.2%;5.1%;4.9%;4.9%	4.9%;5.2%;5.1%;4.9%;4.9%	4.9%;5.2%;5.1%;4.9%;4.9%	4.9%;5.2%;5.1%;4.9%;4.9%	4.9%;5.2%;5.1%;4.9%;4.9%	4.9%;5.2%;5.1%;4.9%;4.9%	4.9%;5.2%;5.1%;4.9%;4.9%
A0A0R4J215;Q3UFS4	4.2%;4.2%	NA	4.2%;4.2%	4.2%;4.2%	NA	NA	4.2%;4.2%	4.2%;4.2%	NA	4.2%;4.2%
A0A0R4J216	28.3%	28.3%	15.9%	28.3%	28.3%	28.3%	28.3%	28.3%	NA	28.3%
A0A0R4J233;A0A1W2P6J7;Q8C650	30.4%;28.8%;28.8%	30.4%;28.8%;28.8%	30.4%;28.8%;28.8%	24.6%;23.2%;23.2%	30.4%;28.8%;28.8%	30.4%;28.8%;28.8%	28.3%;26.8%;26.8%	30.4%;28.8%;28.8%	30.4%;28.8%;28.8%	23.9%;22.6%;22.6%
A0A0R4J234;A0A1L1SRH8;Q9D2Z4	3.2%;3%;3.2%	10.9%;10.3%;10.9%	3.2%;3%;3.2%	10.9%;10.3%;10.9%	10.9%;10.3%;10.9%	10.9%;10.3%;10.9%	10.9%;10.3%;10.9%	10.9%;10.3%;10.9%	10.9%;10.3%;10.9%	10.9%;10.3%;10.9%
A0A0R4J242;Q922Q9	42.4%;42.7%	42.4%;42.7%	42.4%;42.7%	40.2%;40.5%	33.6%;33.8%	42.4%;42.7%	42.4%;42.7%	42.4%;42.7%	42.4%;42.7%	35.4%;35.6%
A0A0R4J250;Q61070	12%;12.6%	12%;12.6%	12%;12.6%	8.9%;9.4%	12%;12.6%	12%;12.6%	12%;12.6%	12%;12.6%	12%;12.6%	12%;12.6%
A0A0R4J254;Q9ESJ0	2.2%;2.2%	2.2%;2.2%	2.2%;2.2%	2.2%;2.2%	0.6%;0.6%	2.2%;2.2%	1.5%;1.5%	2.2%;2.2%	1.3%;1.3%	1.3%;1.3%
A0A0R4J256;P28076	4.1%;4.1%	4.1%;4.1%	4.1%;4.1%	4.1%;4.1%	4.1%;4.1%	4.1%;4.1%	4.1%;4.1%	4.1%;4.1%	4.1%;4.1%	4.1%;4.1%
A0A0R4J259;Q7TMK9	36.4%;32.7%	36.7%;33.1%	36.7%;33.1%	34.8%;31.3%	36.7%;33.1%	36.7%;33.1%	34%;30.7%	35.1%;31.6%	28%;25.2%	29.4%;26.5%
A0A0R4J263;O35083	27.4%;27.4%	27.4%;27.4%	27.4%;27.4%	27.4%;27.4%	27.4%;27.4%	27.4%;27.4%	27.4%;27.4%	27.4%;27.4%	27.4%;27.4%	16.1%;16.1%
A0A0R4J272;Q921N7	7.9%;7.9%	7.9%;7.9%	7.9%;7.9%	7.9%;7.9%	7.9%;7.9%	7.9%;7.9%	7.9%;7.9%	7.9%;7.9%	7.9%;7.9%	7.9%;7.9%
A0A0R4J275;Q7TMF3	76.5%;78.6%	76.5%;78.6%	76.5%;78.6%	76.5%;78.6%	76.5%;78.6%	76.5%;78.6%	76.5%;78.6%	76.5%;78.6%	76.5%;78.6%	76.5%;78.6%
A0A0R4J291	2.6%	2.6%	2.6%	2.6%	2.6%	2.6%	0.9%	2.6%	0.9%	0.9%
A0A0R4J2A0;Q5SW75	1.5%;1.5%	NA	NA	NA	1.5%;1.5%	NA	NA	1.5%;1.5%	NA	NA
A0A0R4J2B2;Q6WVG3	41%;41%	41%;41%	41%;41%	49.8%;49.8%	49.8%;49.8%	49.8%;49.8%	49.8%;49.8%	49.8%;49.8%	49.8%;49.8%	49.8%;49.8%
A0A0R4J2C1;A0A0R4J2C6;Q9QXJ1	21.8%;21.9%;21.8%	21.8%;21.9%;21.8%	20.1%;20.2%;20.1%	20.1%;20.2%;20.1%	21.8%;21.9%;21.8%	21.8%;21.9%;21.8%	21.8%;21.9%;21.8%	21.8%;21.9%;21.8%	21.8%;21.9%;21.8%	21.8%;21.9%;21.8%
A0A0R4J2C2	58.5%	56.4%	58.8%	58.8%	56.6%	56.6%	58.8%	56.4%	56.4%	58.8%
A0A0U1RNH1;A0A0U1RPT9;Q9DA08	8.6%;8%;4.4%	8.6%;8%;4.4%	8.6%;8%;4.4%	NA	8.6%;8%;4.4%	8.6%;8%;4.4%	8.6%;8%;4.4%	8.6%;8%;4.4%	8.6%;8%;4.4%	NA
A0A0U1RNK7;A2A9M4;A2A9M5;E9PX48;Q8R1A4	25%;24.6%;24.7%;25%;24.6%	25.9%;25.5%;25.5%;25.9%;25.5%	23%;22.7%;22.7%;23%;22.7%	25.4%;25%;25%;25.3%;25%	23.5%;23.1%;23.2%;23.5%;23.1%	24.9%;24.5%;24.5%;24.9%;24.5%	25.1%;24.7%;24.8%;25.1%;24.7%	23.3%;22.9%;22.9%;23.2%;22.9%	19.2%;18.9%;18.9%;19.1%;18.9%	20.9%;20.6%;20.6%;20.9%;20.6%
A0A0U1RNT4;J3QPY0;Q8WUR0	10.8%;16.4%;6.4%	10.8%;16.4%;6.4%	10.8%;16.4%;6.4%	10.8%;16.4%;6.4%	10.8%;16.4%;6.4%	10.8%;16.4%;6.4%	10.8%;16.4%;6.4%	10.8%;16.4%;6.4%	10.8%;16.4%;6.4%	10.8%;16.4%;6.4%
A0A0U1RNV1;Q8K479	16.9%;9.9%	16.9%;9.9%	16.9%;9.9%	16.9%;9.9%	16.9%;9.9%	16.9%;9.9%	16.9%;9.9%	16.9%;9.9%	16.9%;9.9%	16.9%;9.9%
A0A0U1RNX2;Q8CA44;Q9D7K5	18.1%;6.6%;6.6%	18.1%;6.6%;6.6%	18.1%;6.6%;6.6%	NA	18.1%;6.6%;6.6%	NA	NA	18.1%;6.6%;6.6%	NA	NA
A0A0U1RNY8;Q8K064	20.4%;7.2%	20.4%;7.2%	20.4%;7.2%	20.4%;7.2%	20.4%;7.2%	20.4%;7.2%	20.4%;7.2%	20.4%;7.2%	20.4%;7.2%	20.4%;7.2%
A0A0U1RP54;Q9DB30	16.3%;4.2%	15.4%;3.9%	15.4%;3.9%	15.4%;3.9%	31.7%;8.1%	15.4%;3.9%	31.7%;8.1%	31.7%;8.1%	31.7%;8.1%	31.7%;8.1%
A0A0U1RP94;Q8BTH8	30.2%;30.3%	32.3%;32.5%	26.5%;26.6%	28%;28.1%	30.2%;30.3%	30.2%;30.3%	30.8%;30.9%	32.3%;32.5%	24.3%;24.4%	26.5%;26.6%
A0A0U1RPA0;Q3UIL6	2.4%;2.6%	2.4%;2.6%	2.4%;2.6%	2.4%;2.6%	2.4%;2.6%	2.4%;2.6%	2.4%;2.6%	2.4%;2.6%	2.4%;2.6%	2.4%;2.6%
A0A0U1RPA8;D3YVG1;D3Z3V3	6.9%;5.4%;3%	6.2%;4.8%;2.7%	6.2%;4.8%;2.7%	6.9%;5.4%;3%	6.9%;5.4%;3%	6.9%;5.4%;3%	6.2%;4.8%;2.7%	6.9%;5.4%;3%	6.2%;4.8%;2.7%	6.9%;5.4%;3%
A0A0U1RPC2;Q9CRA8	7.8%;4.3%	7.8%;4.3%	7.8%;4.3%	7.8%;4.3%	NA	NA	NA	7.8%;4.3%	NA	NA
A0A0U1RPF3;Q9Z0F4	19.4%;18.8%	19.4%;18.8%	15.1%;14.7%	19.4%;18.8%	19.4%;18.8%	19.4%;18.8%	19.4%;18.8%	19.4%;18.8%	11.3%;11%	15.1%;14.7%
A0A0U1RPI1;Q9Z239	17.9%;13%	17.9%;13%	17.9%;13%	17.9%;13%	17.9%;13%	17.9%;13%	17.9%;13%	17.9%;13%	17.9%;13%	17.9%;13%
A0A0U1RPL0;Q7TQH0	16.9%;17.6%	17.8%;18.6%	17.8%;18.6%	17.8%;18.6%	17.8%;18.6%	17.8%;18.6%	16.9%;17.6%	17.8%;18.6%	17%;17.7%	17%;17.7%
A0A0U1RPM0;P98084	10.6%;10.4%	10.6%;10.4%	8.3%;8.1%	6.1%;6%	10.6%;10.4%	10.6%;10.4%	8.5%;8.4%	8.3%;8.1%	10.6%;10.4%	10.6%;10.4%
A0A0U1RPM2;P16879	1.3%;1.3%	3.3%;3.3%	3.3%;3.3%	3.3%;3.3%	3.3%;3.3%	3.3%;3.3%	3.3%;3.3%	3.3%;3.3%	3.3%;3.3%	2%;1.9%
A0A0U1RPM3;Q9Z0S9	9.7%;11.9%	9.7%;11.9%	6.2%;7.6%	6.2%;7.6%	9.7%;11.9%	9.7%;11.9%	9.7%;11.9%	9.7%;11.9%	9.7%;11.9%	9.7%;11.9%
A0A0U1RPY2;P59648	16.9%;16.2%	16.9%;16.2%	16.9%;16.2%	16.9%;16.2%	16.9%;16.2%	16.9%;16.2%	16.9%;16.2%	16.9%;16.2%	16.9%;16.2%	16.9%;16.2%
A0A0U1RQ85;P22682	21.2%;20.8%	21.2%;20.8%	17.7%;17.4%	21.2%;20.8%	18.4%;18.1%	18.8%;18.4%	19.9%;19.5%	21.2%;20.8%	21.2%;20.8%	21.2%;20.8%
A0A0U1RQB6;F8VPR5;P45481	2%;1.9%;1.9%	1.6%;1.6%;1.6%	2%;1.9%;1.9%	1.5%;1.5%;1.5%	2%;1.9%;1.9%	2%;1.9%;1.9%	1.3%;1.3%;1.3%	2%;1.9%;1.9%	2%;1.9%;1.9%	1.5%;1.5%;1.5%
A0A0X1KG62;Q8C4Y3	4.9%;5.3%	4.9%;5.3%	4.9%;5.3%	4.9%;5.3%	4.9%;5.3%	4.9%;5.3%	4.9%;5.3%	4.9%;5.3%	1.6%;1.7%	1.6%;1.7%
A0A0X1KG66;A0A0X1KG67;Q3TAS6	25.8%;25.4%;26.4%	25.8%;25.4%;26.4%	23.1%;22.8%;23.6%	25.8%;25.4%;26.4%	25.8%;25.4%;26.4%	25.8%;25.4%;26.4%	25.8%;25.4%;26.4%	25.8%;25.4%;26.4%	15.9%;15.7%;16.3%	25.8%;25.4%;26.4%
A0A140LHA2;Q9WVA3	13%;12.9%	13%;12.9%	13%;12.9%	13%;12.9%	13%;12.9%	13%;12.9%	13%;12.9%	10.5%;10.4%	13%;12.9%	10.5%;10.4%
A0A140LHB6;F6Y6A6;Q8R0A6	7.3%;6%;7.2%	12.8%;10.6%;12.7%	12.8%;10.6%;12.7%	7.3%;6%;7.2%	12.8%;10.6%;12.7%	12.8%;10.6%;12.7%	12.8%;10.6%;12.7%	7.3%;6%;7.2%	12.8%;10.6%;12.7%	7.3%;6%;7.2%
A0A140LHG8;Q9CYN2	43.1%;49.6%	39.2%;45.1%	39.6%;45.6%	35.8%;41.2%	39.6%;45.6%	43.1%;49.6%	39.6%;45.6%	43.1%;49.6%	39.6%;45.6%	39.6%;45.6%
A0A140LHQ8	5.3%	5.3%	5.3%	5.3%	5.3%	5.3%	5.3%	5.3%	5.3%	5.3%
A0A140LHT6;E9QPQ8;Q8JZS9	18.6%;10%;10%	18.6%;10%;10%	18.6%;10%;10%	18.6%;10%;10%	18.6%;10%;10%	18.6%;10%;10%	18.6%;10%;10%	18.6%;10%;10%	18.6%;10%;10%	18.6%;10%;10%
A0A140LHU0;Q61072	8.1%;8.3%	9.7%;9.9%	6.7%;6.9%	8.1%;8.3%	9.7%;9.9%	9.7%;9.9%	11.1%;11.4%	9.7%;9.9%	11.1%;11.4%	10.1%;10.3%
A0A140LHW2;Q80YF9	3.3%;3.2%	3.3%;3.2%	2%;2%	2.7%;2.6%	3.3%;3.2%	3.3%;3.2%	2.7%;2.6%	3.3%;3.2%	2%;2%	3.3%;3.2%
A0A140LHY4;Q61324	6.3%;1.8%	NA	NA	NA	6.3%;1.8%	NA	6.3%;1.8%	NA	NA	6.3%;1.8%
A0A140LI17;A2AER4;Q9R0M8	14.6%;12.2%;12.3%	14.6%;12.2%;12.3%	14.6%;12.2%;12.3%	14.6%;12.2%;12.3%	14.6%;12.2%;12.3%	14.6%;12.2%;12.3%	14.6%;12.2%;12.3%	14.6%;12.2%;12.3%	11.9%;9.9%;10%	14.6%;12.2%;12.3%
A0A140LI54	32.3%	34.2%	31.2%	32.7%	31.4%	32.9%	34.2%	32.3%	31.7%	32%
A0A140LI56;A0A140LIM2;A0A140LJF3;Q9DCH6	6.4%;5.5%;6.5%;5.4%	6.4%;5.5%;6.5%;5.4%	6.4%;5.5%;6.5%;5.4%	6.4%;5.5%;6.5%;5.4%	NA	6.4%;5.5%;6.5%;5.4%	6.4%;5.5%;6.5%;5.4%	6.4%;5.5%;6.5%;5.4%	6.4%;5.5%;6.5%;5.4%	6.4%;5.5%;6.5%;5.4%
A0A140LIC4;A0A140LIR1;Q5NBV0;Q67BT3	7.8%;7.4%;7.8%;7.2%	7.8%;7.4%;7.8%;7.2%	7.8%;7.4%;7.8%;7.2%	7.8%;7.4%;7.8%;7.2%	6.2%;5.9%;6.3%;5.8%	6.2%;5.9%;6.3%;5.8%	7.8%;7.4%;7.8%;7.2%	7.8%;7.4%;7.8%;7.2%	7.8%;7.4%;7.8%;7.2%	7.8%;7.4%;7.8%;7.2%
A0A140LIJ1;Q8BGZ2	3.8%;4.1%	3.8%;4.1%	NA	3.8%;4.1%	3.8%;4.1%	3.8%;4.1%	3.8%;4.1%	NA	3.8%;4.1%	NA
A0A140LIQ6	11%	11%	11%	11.1%	12.7%	12.7%	11%	12.7%	11%	9.4%
A0A140LIT2;O88455	12.2%;12.3%	12.2%;12.3%	12.2%;12.3%	12.2%;12.3%	12.2%;12.3%	7.6%;7.6%	12.2%;12.3%	12.2%;12.3%	12.2%;12.3%	12.2%;12.3%
A0A140LIU4;P56392	25.8%;28.7%	25.8%;28.7%	25.8%;28.7%	25.8%;28.7%	25.8%;28.7%	25.8%;28.7%	25.8%;28.7%	25.8%;28.7%	25.8%;28.7%	25.8%;28.7%
A0A140LIU9;P50637	13.7%;8.3%	13.7%;8.3%	13.7%;8.3%	13.7%;8.3%	13.7%;8.3%	13.7%;8.3%	13.7%;8.3%	13.7%;8.3%	13.7%;8.3%	13.7%;8.3%
A0A140LIW3	14.1%	16.3%	14.6%	16.3%	15.6%	14.7%	15%	15.8%	16.3%	14.1%
A0A140LIW7	1.5%	3.1%	3.1%	3.1%	NA	3.1%	3.1%	3.1%	NA	NA
A0A140LIZ7	10.5%	9.3%	9.4%	9.4%	8.2%	9.8%	10.5%	7.5%	9.9%	9.9%
A0A140LJ04;E9Q5W5;Q5SSH7	5.4%;5.4%;5.4%	5.3%;5.4%;5.4%	4.9%;5%;5%	6.3%;6.4%;6.4%	6.3%;6.4%;6.4%	5.1%;5.1%;5.1%	4.9%;5%;5%	5.1%;5.2%;5.2%	4.7%;4.8%;4.8%	5.3%;5.4%;5.4%
A0A140LJ45;Q9EPL4	11.3%;6%	11.3%;6%	11.3%;6%	11.3%;6%	11.3%;6%	11.3%;6%	11.3%;6%	11.3%;6%	NA	NA
A0A140LJ56;Q9CQG6	14.3%;14.7%	19.5%;20.1%	15.6%;16.1%	6.9%;7.1%	19.5%;20.1%	19.5%;20.1%	12.1%;12.5%	19.5%;20.1%	12.1%;12.5%	19.5%;20.1%
A0A140LJF7;A0A140LJK7;A2AGL3;E9PW34	1.5%;1.5%;1.5%;1.5%	2%;2%;2%;2%	2.2%;2.2%;2.2%;2.2%	2%;2%;2%;2%	2%;2%;2%;2%	2%;2%;2%;2%	2%;2%;2%;2%	2.2%;2.2%;2.2%;2.2%	1.7%;1.7%;1.7%;1.7%	1.6%;1.6%;1.6%;1.6%
A0A140T8J4;Q9R257	38.9%;38.9%	38.9%;38.9%	38.9%;38.9%	13.7%;13.7%	28.4%;28.4%	32.6%;32.6%	32.6%;32.6%	38.9%;38.9%	22.1%;22.1%	32.6%;32.6%
A0A140T8T2;G3UYX7	8%;8%	7.4%;7.3%	6.8%;6.7%	5.9%;5.9%	5.8%;5.8%	8.3%;8.2%	8%;8%	8%;8%	9.1%;9%	6.4%;6.4%
A0A171EBK8;Q5SVL6	17.7%;18.8%	17.7%;18.8%	16.4%;17.4%	16.4%;17.4%	16.4%;17.4%	17.7%;18.8%	17.7%;18.8%	16.4%;17.4%	16.4%;17.4%	16.4%;17.4%
A0A171EBL2;E9Q555	1.9%;1.9%	2.4%;2.4%	2.1%;2.1%	2.4%;2.4%	1.6%;1.6%	2.1%;2.1%	2.1%;2.1%	2.4%;2.4%	1.3%;1.3%	1.8%;1.8%
A0A171KXD3;Q9JIF0	32.7%;28%	32.7%;28%	23.6%;20.2%	27.7%;23.7%	27.7%;23.7%	32.7%;28%	32.7%;28%	28.6%;24.5%	29.6%;25.3%	29.6%;25.3%
A0A1B0GQV4;A0A1B0GRD5;A0A1B0GRL0;A0A1B0GSA4;Q9CQJ2	7.1%;14.3%;4%;5.1%;2.4%	7.1%;14.3%;4%;5.1%;2.4%	7.1%;14.3%;4%;5.1%;2.4%	7.1%;14.3%;4%;5.1%;2.4%	7.1%;14.3%;4%;5.1%;2.4%	7.1%;14.3%;4%;5.1%;2.4%	7.1%;14.3%;4%;5.1%;2.4%	7.1%;14.3%;4%;5.1%;2.4%	7.1%;14.3%;4%;5.1%;2.4%	7.1%;14.3%;4%;5.1%;2.4%
A0A1B0GR08;Q921G8	22.6%;22.4%	23.1%;23%	23.1%;23%	19.2%;19.1%	21.6%;21.4%	21.8%;21.7%	21.6%;21.4%	23.1%;23%	18.2%;18.1%	23.1%;23%
A0A1B0GR11;Q93092	30.6%;34.7%	30.6%;34.7%	30.6%;34.7%	27.2%;30.9%	25.1%;28.5%	28%;31.8%	30.6%;34.7%	30.6%;34.7%	27.7%;31.5%	27.7%;31.5%
A0A1B0GR18;Q8VI63	10.5%;11.9%	10.5%;11.9%	10.5%;11.9%	10.5%;11.9%	10.5%;11.9%	10.5%;11.9%	10.5%;11.9%	6.8%;7.7%	10.5%;11.9%	10.5%;11.9%
A0A1B0GR19;A0A1B0GR86;Q8BH97	5.8%;5.7%;4.9%	16.4%;16.1%;13.7%	16.4%;16.1%;13.7%	16.4%;16.1%;13.7%	16.4%;16.1%;13.7%	16.4%;16.1%;13.7%	16.4%;16.1%;13.7%	16.4%;16.1%;13.7%	16.4%;16.1%;13.7%	16.4%;16.1%;13.7%
A0A1B0GR51;Q8CBG9	19.3%;16.8%	19.3%;16.8%	15.3%;13.3%	15.3%;13.3%	19.3%;16.8%	19.3%;16.8%	19.3%;16.8%	19.3%;16.8%	19.3%;16.8%	19.3%;16.8%
A0A1B0GR60;P29391;P49945;Q9CPX4	18.1%;15.8%;15.8%;15.8%	18.1%;15.8%;15.8%;15.8%	18.1%;15.8%;15.8%;15.8%	18.1%;15.8%;15.8%;15.8%	18.1%;15.8%;15.8%;15.8%	18.1%;15.8%;15.8%;15.8%	18.1%;15.8%;15.8%;15.8%	18.1%;15.8%;15.8%;15.8%	10%;8.7%;8.7%;8.7%	18.1%;15.8%;15.8%;15.8%
A0A1B0GRC4;E9QQ02	11.2%;11.2%	10.9%;10.9%	12%;12%	10.9%;10.9%	9.1%;9.1%	12%;12%	9.9%;9.9%	12%;12%	11%;11%	10.1%;10.1%
A0A1B0GRH2;A0A1B0GRT6;P49446	42.8%;42.4%;43.6%	42.8%;42.4%;43.6%	42.6%;42.1%;43.3%	37.8%;37.4%;38.5%	36.8%;36.4%;37.5%	42.8%;42.4%;43.6%	42.8%;42.4%;43.6%	41.2%;40.8%;41.9%	31.9%;31.6%;32.5%	29.6%;29.3%;30.2%
A0A1B0GRJ7;O70354	13.4%;3.4%	13.4%;3.4%	13.4%;3.4%	13.4%;3.4%	13.4%;3.4%	13.4%;3.4%	13.4%;3.4%	13.4%;3.4%	13.4%;3.4%	13.4%;3.4%
A0A1B0GRJ9;Q5PR72;Q922S4	43.7%;44.2%;44%	43.2%;43.6%;43.5%	37%;37.4%;37.3%	41.2%;41.6%;41.4%	40.6%;41.1%;40.9%	41.6%;42%;41.9%	39.8%;40.2%;40%	41.1%;41.5%;41.3%	41.1%;41.5%;41.3%	38.9%;39.4%;39.2%
A0A1B0GRP1;A0A1B0GRQ7;A0A1B0GRS7;A0A1B0GSQ2;Q6PD31	3.8%;2.9%;3.5%;4%;2.2%	6.8%;5.2%;6.3%;7.3%;4%	6.8%;5.2%;6.3%;7.3%;4%	3.8%;2.9%;3.5%;4%;2.2%	6.8%;5.2%;6.3%;7.3%;4%	6.8%;5.2%;6.3%;7.3%;4%	6.8%;5.2%;6.3%;7.3%;4%	6.8%;5.2%;6.3%;7.3%;4%	6.8%;5.2%;6.3%;7.3%;4%	NA
A0A1B0GRP7;Q9Z2Y8	47.9%;57.7%	47.9%;57.7%	47.9%;57.7%	47.9%;57.7%	43%;51.8%	47.9%;57.7%	47.9%;57.7%	47.9%;57.7%	45.5%;54.7%	30.6%;36.9%
A0A1B0GRR9;D3YTP8;Q9CY46;Q9QXA5	17.1%;18.8%;13%;13.1%	17.1%;18.8%;13%;13.1%	17.1%;18.8%;13%;13.1%	17.1%;18.8%;13%;13.1%	17.1%;18.8%;13%;13.1%	17.1%;18.8%;13%;13.1%	17.1%;18.8%;13%;13.1%	17.1%;18.8%;13%;13.1%	17.1%;18.8%;13%;13.1%	17.1%;18.8%;13%;13.1%
A0A1B0GRU0;Q3TXX4	10.8%;11.2%	9.2%;9.6%	9.2%;9.6%	10.8%;11.2%	9.2%;9.6%	10.8%;11.2%	10.8%;11.2%	10.8%;11.2%	10.8%;11.2%	10.8%;11.2%
A0A1B0GRW0	28.9%	28.9%	NA	NA	28.9%	28.9%	28.9%	NA	28.9%	28.9%
A0A1B0GS08;J3QP43;Q0VBF8	21.7%;21.3%;21.3%	21.7%;21.3%;21.3%	21.7%;21.3%;21.3%	21.7%;21.3%;21.3%	21.7%;21.3%;21.3%	21.7%;21.3%;21.3%	21.7%;21.3%;21.3%	21.7%;21.3%;21.3%	21.7%;21.3%;21.3%	21.7%;21.3%;21.3%
A0A1B0GS13;A0A1B0GT81;A0A1B0GTA4;Q07813	32.5%;21.6%;21.5%;19.3%	32.5%;21.6%;21.5%;19.3%	32.5%;21.6%;21.5%;19.3%	32.5%;21.6%;21.5%;19.3%	32.5%;21.6%;21.5%;19.3%	32.5%;21.6%;21.5%;19.3%	32.5%;21.6%;21.5%;19.3%	32.5%;21.6%;21.5%;19.3%	32.5%;21.6%;21.5%;19.3%	32.5%;21.6%;21.5%;19.3%
A0A1B0GS41	24.4%	25.8%	22.8%	18.5%	24.4%	24.4%	25.8%	24.6%	25.8%	21.5%
A0A1B0GS63;Q8K221	36.8%;36.4%	34.7%;34.3%	36.8%;36.4%	29.1%;28.7%	36.8%;36.4%	34.7%;34.3%	36.8%;36.4%	36.8%;36.4%	25.5%;25.2%	25.5%;25.2%
A0A1B0GSA5;Q80Y98	24.4%;25.5%	30%;31.3%	23%;24%	23.3%;24.3%	20.4%;21.3%	27.9%;29.2%	30%;31.3%	25.8%;26.9%	16.4%;17.2%	16.4%;17.2%
A0A1B0GSF9	17.3%	NA	17.3%	17.3%	17.3%	17.3%	17.3%	NA	17.3%	NA
A0A1B0GSG5;Q91VI7	51.8%;55.9%	51.8%;55.9%	33.3%;36%	43.1%;46.5%	51.8%;55.9%	49.8%;53.7%	51.8%;55.9%	38.6%;41.7%	47.4%;51.1%	51.8%;55.9%
A0A1B0GSL6;Q8C7H1	18.7%;7%	11%;4.1%	11%;4.1%	11%;4.1%	11%;4.1%	11%;4.1%	18.7%;7%	18.7%;7%	11%;4.1%	11%;4.1%
A0A1B0GSP1;G3XA11;Q6ZWS4;Q9D6E1	6.4%;10.7%;7.5%;6.7%	6.4%;10.7%;7.5%;6.7%	NA	NA	6.4%;10.7%;7.5%;6.7%	6.4%;10.7%;7.5%;6.7%	6.4%;10.7%;7.5%;6.7%	NA	6.4%;10.7%;7.5%;6.7%	6.4%;10.7%;7.5%;6.7%
A0A1B0GSR6;A6H5Z5;B7ZMT2;C5IAW8;Q8K1S2	8.7%;8.7%;8.8%;8.2%;8.1%	8.7%;8.7%;8.8%;8.2%;8.1%	6.2%;6.2%;6.3%;5.9%;5.8%	7.5%;7.5%;7.5%;7%;6.9%	8.7%;8.7%;8.8%;8.2%;8.1%	6.2%;6.2%;6.3%;5.9%;5.8%	8.7%;8.7%;8.8%;8.2%;8.1%	6.2%;6.2%;6.3%;5.9%;5.8%	6.8%;6.8%;6.9%;6.4%;6.3%	7.5%;7.5%;7.5%;7%;6.9%
A0A1B0GSU0;D3Z0B9;Q571I9	1.7%;1.9%;1.7%	NA	1.4%;1.5%;1.4%	3.1%;3.3%;3.1%	3.1%;3.3%;3.1%	NA	3.1%;3.3%;3.1%	3.1%;3.3%;3.1%	3.1%;3.3%;3.1%	1.7%;1.9%;1.7%
A0A1B0GSW3;A0A1B0GT61;E9Q7G0	0.8%;1%;0.4%	0.8%;1%;0.4%	0.8%;1%;0.4%	0.8%;1%;0.4%	0.8%;1%;0.4%	0.8%;1%;0.4%	0.8%;1%;0.4%	0.8%;1%;0.4%	0.8%;1%;0.4%	0.8%;1%;0.4%
A0A1B0GSX0;P06151;Q564E2	49.9%;54.2%;54.2%	49.9%;54.2%;54.2%	49.9%;54.2%;54.2%	42.4%;46.1%;46.1%	42.4%;46.1%;46.1%	49.9%;54.2%;54.2%	49.9%;54.2%;54.2%	49.9%;54.2%;54.2%	49.9%;54.2%;54.2%	45.2%;49.1%;49.1%
A0A1B0GSX9	2.6%	2.6%	2.6%	2.6%	2.6%	2.6%	2.6%	2.6%	NA	NA
A0A1B0GT05;O35153	36.2%;30.6%	36.2%;30.6%	36.2%;30.6%	36.2%;30.6%	36.2%;30.6%	36.2%;30.6%	36.2%;30.6%	36.2%;30.6%	36.2%;30.6%	13.8%;11.7%
A0A1B0GT26;O55003	19.7%;18.2%	13.3%;12.3%	19.7%;18.2%	19.7%;18.2%	19.7%;18.2%	19.7%;18.2%	19.7%;18.2%	19.7%;18.2%	19.7%;18.2%	19.7%;18.2%
A0A1B0GT29;Q3LRV6;Q61418	19.7%;20.5%;18.9%	19.7%;20.5%;18.9%	19.7%;20.5%;18.9%	19.7%;20.5%;18.9%	16.9%;17.6%;16.2%	19.7%;20.5%;18.9%	19.7%;20.5%;18.9%	19.7%;20.5%;18.9%	16.9%;17.6%;16.2%	16.9%;17.6%;16.2%
A0A1B0GT63;G3X9F4;Q8VD26	20.5%;20.3%;20.3%	20.5%;20.3%;20.3%	17.7%;17.5%;17.5%	20.5%;20.3%;20.3%	17.7%;17.5%;17.5%	20.5%;20.3%;20.3%	20.5%;20.3%;20.3%	20.5%;20.3%;20.3%	17.2%;17%;17%	17.2%;17%;17%
A0A1B0GT68;Q99J93	17.1%;18.1%	17.1%;18.1%	17.1%;18.1%	17.1%;18.1%	17.1%;18.1%	17.1%;18.1%	17.1%;18.1%	17.1%;18.1%	17.1%;18.1%	17.1%;18.1%
A0A1B0GT88;F8WIG2;Q68EF6	19.4%;25.8%;26.7%	22.9%;30.5%;31.5%	20.9%;27.8%;28.7%	18.6%;24.7%;25.5%	19.4%;25.8%;26.7%	20.5%;27.3%;28.2%	22.9%;30.5%;31.5%	19.4%;25.8%;26.7%	19.1%;25.4%;26.2%	17%;22.6%;23.3%
A0A1B0GT92;Q9Z1E4	19.9%;18.2%	24.3%;22.2%	24.3%;22.2%	20.6%;18.8%	22.8%;20.9%	20.6%;18.8%	22.7%;20.7%	19.4%;17.8%	19.1%;17.5%	17.7%;16.1%
A0A1B0GX25;Q9Z2V5	12%;10.5%	12%;10.5%	12%;10.5%	9%;7.9%	9%;7.9%	12%;10.5%	12%;10.5%	12%;10.5%	12%;10.5%	12%;10.5%
A0A1C7CYU5;J3QP99;Q3U2I3	5.8%;5.8%;5.8%	5.8%;5.8%;5.8%	5.8%;5.8%;5.8%	5.8%;5.8%;5.8%	5.8%;5.8%;5.8%	5.8%;5.8%;5.8%	5.8%;5.8%;5.8%	5.8%;5.8%;5.8%	5.8%;5.8%;5.8%	5.8%;5.8%;5.8%
A0A1D5RLD1;E9PWZ6;E9PZW8;E9QKV6;Q9QY06	1.4%;1.4%;1.3%;1.4%;1.3%	1.4%;1.4%;1.3%;1.4%;1.3%	1.4%;1.4%;1.3%;1.4%;1.3%	1.4%;1.4%;1.3%;1.4%;1.3%	1.4%;1.4%;1.3%;1.4%;1.3%	1.4%;1.4%;1.3%;1.4%;1.3%	1.4%;1.4%;1.3%;1.4%;1.3%	1.4%;1.4%;1.3%;1.4%;1.3%	1.4%;1.4%;1.3%;1.4%;1.3%	0.4%;0.4%;0.3%;0.4%;0.3%
A0A1D5RLF1;Q8BGH4	26.4%;37.3%	26.4%;37.3%	23.6%;33.3%	26.4%;37.3%	26.4%;37.3%	26.4%;37.3%	26.4%;37.3%	26.4%;37.3%	26.4%;37.3%	26.4%;37.3%
A0A1D5RLG0;Q8BTX9	47.9%;44.8%	47.9%;44.8%	47.9%;44.8%	47.9%;44.8%	47.9%;44.8%	47.9%;44.8%	47.9%;44.8%	47.9%;44.8%	44%;41.2%	44%;41.2%
A0A1D5RLG2;P50294	5.1%;5.2%	5.1%;5.2%	5.1%;5.2%	5.1%;5.2%	5.1%;5.2%	5.1%;5.2%	5.1%;5.2%	NA	5.1%;5.2%	5.1%;5.2%
A0A1D5RLG3	36.8%	36.8%	32.5%	32.9%	35%	36.8%	35.4%	32.1%	33.6%	30.2%
A0A1D5RLK2;A0A1D5RMH7;F6Z9E6;Q2PFD7	39.9%;32%;41.1%;39.8%	41.3%;33.1%;42.5%;41.2%	39.8%;32%;41%;39.7%	40.4%;32.4%;41.6%;40.3%	39.4%;31.7%;40.6%;39.3%	38.8%;31.2%;40%;38.8%	40.7%;32.7%;41.9%;40.6%	39.9%;32%;41.1%;39.8%	40.6%;32.6%;41.8%;40.5%	36.1%;29%;37.2%;36.1%
A0A1D5RLK7;E9PXI8;E9QNK5;P35347;Q3UQP0;Q60748	2.6%;2.6%;2.7%;2.7%;2.6%;2.7%	NA	2.6%;2.6%;2.7%;2.7%;2.6%;2.7%	2.6%;2.6%;2.7%;2.7%;2.6%;2.7%	2.6%;2.6%;2.7%;2.7%;2.6%;2.7%	2.6%;2.6%;2.7%;2.7%;2.6%;2.7%	2.6%;2.6%;2.7%;2.7%;2.6%;2.7%	2.6%;2.6%;2.7%;2.7%;2.6%;2.7%	2.6%;2.6%;2.7%;2.7%;2.6%;2.7%	2.6%;2.6%;2.7%;2.7%;2.6%;2.7%
A0A1D5RLL3;Q8BG67	45.6%;47.1%	44.2%;45.7%	45.6%;47.1%	41.5%;42.9%	45.6%;47.1%	45.6%;47.1%	39.2%;40.5%	44.4%;45.9%	42.7%;44.1%	34%;35.2%
A0A1D5RLN6	12.7%	9.1%	12.7%	9.1%	12.7%	12.7%	9.1%	9.1%	12.7%	12.7%
A0A1D5RLQ0;Q8BJ71	2.9%;2.4%	2.9%;2.4%	1.7%;1.5%	2.9%;2.4%	2.9%;2.4%	2.9%;2.4%	2.9%;2.4%	1.7%;1.5%	1.7%;1.5%	2.9%;2.4%
A0A1D5RLQ9;D3YYN8;E9PVY0;Q3UU96	32%;33.1%;32.3%;32.5%	32.9%;34%;33.2%;33.4%	32.9%;34%;33.2%;33.4%	30.8%;31.9%;31.1%;31.4%	32.6%;33.6%;32.9%;33.1%	33.1%;34.2%;33.4%;33.6%	33.5%;34.7%;33.8%;34.1%	32.4%;33.5%;32.7%;32.9%	30.3%;31.3%;30.6%;30.8%	30.3%;31.3%;30.5%;30.8%
A0A1D5RLR4;Q9D0U9	13.4%;5.6%	NA	NA	NA	13.4%;5.6%	13.4%;5.6%	13.4%;5.6%	13.4%;5.6%	13.4%;5.6%	13.4%;5.6%
A0A1D5RLS2;A0A1D5RM23;Q9CQF3	20.7%;16.1%;15.4%	20.7%;16.1%;15.4%	20.7%;16.1%;15.4%	20.7%;16.1%;15.4%	20.7%;16.1%;15.4%	20.7%;16.1%;15.4%	20.7%;16.1%;15.4%	20.7%;16.1%;15.4%	20.7%;16.1%;15.4%	20.7%;16.1%;15.4%
A0A1D5RLT6;A0A1L1SQ42;D3YWR0;Q80TI0	26.1%;27.2%;26.3%;27.1%	24.6%;25.7%;24.8%;25.6%	24.1%;25.2%;24.3%;25.1%	26.1%;27.2%;26.3%;27.1%	24.1%;25.2%;24.3%;25.1%	22.7%;23.7%;22.9%;23.6%	23.5%;24.5%;23.7%;24.4%	21.8%;22.8%;21.9%;22.6%	17.9%;18.7%;18%;18.6%	21.5%;22.5%;21.7%;22.4%
A0A1D5RLU4;D3Z2R1;Q9Z101	4.3%;4.2%;4%	7.6%;7.6%;7.2%	4.3%;4.2%;4%	7.6%;7.6%;7.2%	7.6%;7.6%;7.2%	4.3%;4.2%;4%	7.6%;7.6%;7.2%	4.3%;4.2%;4%	7.6%;7.6%;7.2%	7.6%;7.6%;7.2%
A0A1D5RLV3;B8XCJ6;Q8BLN6	15.8%;15.5%;15.8%	16.5%;16.2%;16.5%	15.2%;14.9%;15.1%	15.5%;15.2%;15.5%	14.3%;14%;14.3%	15.8%;15.5%;15.8%	15.4%;15.1%;15.4%	14.7%;14.4%;14.7%	16.1%;15.8%;16.1%	14.8%;14.5%;14.8%
A0A1D5RLX9;Q8BWH0	14.2%;12.5%	14.2%;12.5%	11.2%;9.9%	14.2%;12.5%	14.2%;12.5%	14.2%;12.5%	14.2%;12.5%	11.2%;9.9%	14.2%;12.5%	10.8%;9.5%
A0A1D5RLY9;Q80TE4	8.1%;8%	8.6%;8.5%	7.5%;7.4%	8.6%;8.5%	8%;8%	7.5%;7.4%	8.6%;8.5%	8%;8%	8.6%;8.5%	7.1%;7%
A0A1D5RM65;Q5EBH1	4.8%;3.6%	4.8%;3.6%	4.8%;3.6%	4.8%;3.6%	4.8%;3.6%	4.8%;3.6%	4.8%;3.6%	NA	NA	NA
A0A1D5RM90;B2ZAC8;Q8R3L2	19.6%;18.9%;18.2%	19.6%;18.9%;18.2%	19.6%;18.9%;18.2%	19.6%;18.9%;18.2%	19.6%;18.9%;18.2%	19.6%;18.9%;18.2%	17.3%;16.6%;16%	19.6%;18.9%;18.2%	15.8%;15.2%;14.6%	17.3%;16.6%;16%
A0A1D5RM92;Q9DBH0	12.1%;11.5%	17.4%;16.4%	15.3%;14.5%	17.2%;16.3%	16.4%;15.5%	17.2%;16.3%	16.4%;15.5%	16.6%;15.7%	18.2%;17.2%	17.2%;16.3%
A0A1D5RM97;E9Q8S5;Q3U214	3.2%;3.2%;3.2%	3.2%;3.2%;3.2%	2%;2%;2%	2%;2%;2%	3.2%;3.2%;3.2%	3.2%;3.2%;3.2%	3.2%;3.2%;3.2%	3.2%;3.2%;3.2%	3.2%;3.2%;3.2%	2.2%;2.2%;2.2%
A0A1D5RM99;F6V035	3.7%;2.5%	3.7%;2.5%	3.7%;2.5%	3.7%;2.5%	3.7%;2.5%	3.7%;2.5%	3.7%;2.5%	3.7%;2.5%	3.7%;2.5%	3.7%;2.5%
A0A1D5RMC8;Q3URE1	43.8%;40.3%	43.8%;40.3%	42.5%;39.1%	42.4%;38.9%	40.9%;37.6%	40.5%;37.2%	42.4%;38.9%	45.3%;41.7%	42%;38.6%	42.4%;38.9%
A0A1D5RMD4;B1AVY7	4.7%;5%	5.8%;6.1%	5.8%;6.1%	3%;3.1%	4.9%;5.2%	5.8%;6.1%	4.8%;5.1%	4%;4.3%	4.9%;5.2%	4.9%;5.2%
A0A1D5RMJ8;B7ZWL1;Q6ZQ08	12.7%;12.9%;12.6%	12.3%;12.5%;12.3%	13.4%;13.6%;13.3%	12.4%;12.6%;12.4%	10.3%;10.5%;10.3%	13.4%;13.7%;13.4%	12.9%;13.2%;12.9%	13.3%;13.6%;13.3%	10.8%;11%;10.8%	10.6%;10.7%;10.5%
A0A1L1M1J8;Q3UHC9;Q60603	9.3%;9.6%;9.3%	8.2%;8.4%;8.2%	8.2%;8.4%;8.2%	7.2%;7.4%;7.2%	9.3%;9.6%;9.3%	9.3%;9.6%;9.3%	9.3%;9.6%;9.3%	6.3%;6.4%;6.3%	8.3%;8.5%;8.3%	9.3%;9.6%;9.3%
A0A1L1SQ41;Q4FCQ7;Q9Z2A5	9.1%;10%;9.9%	9.1%;10%;9.9%	7.3%;8.1%;7.9%	9.1%;10%;9.9%	7.3%;8.1%;7.9%	9.1%;10%;9.9%	9.1%;10%;9.9%	9.1%;10%;9.9%	9.1%;10%;9.9%	9.1%;10%;9.9%
A0A1L1SQ51;E9PUM4	41.4%;41.4%	43%;43%	39.2%;39.3%	40.6%;40.7%	41.1%;41.1%	41.8%;41.9%	41.1%;41.1%	40.3%;40.3%	40.3%;40.4%	37.9%;37.9%
A0A1L1SQA8;P62852	39.8%;29.6%	39.8%;29.6%	39.8%;29.6%	39.8%;29.6%	39.8%;29.6%	39.8%;29.6%	39.8%;29.6%	39.8%;29.6%	39.8%;29.6%	39.8%;29.6%
A0A1L1SQR4;E9QPN7;Q8VDR9	0.6%;0.6%;0.6%	NA	0.6%;0.6%;0.6%	0.6%;0.6%;0.6%	0.6%;0.6%;0.6%	0.6%;0.6%;0.6%	0.6%;0.6%;0.6%	NA	0.6%;0.6%;0.6%	0.6%;0.6%;0.6%
A0A1L1SQX6;A0A1L1SV46;Q8BM13	16.7%;15.9%;17%	16.7%;15.9%;17%	13.4%;12.8%;13.6%	16.7%;15.9%;17%	16.7%;15.9%;17%	16.7%;15.9%;17%	16.7%;15.9%;17%	16.7%;15.9%;17%	14.7%;14%;15%	16.7%;15.9%;17%
A0A1L1SR84;E9PZ19	6.5%;7%	5.6%;6.1%	5.6%;6.1%	6.5%;7%	6.5%;7%	5.6%;6%	6.5%;7%	5.6%;6.1%	6.5%;7%	6.5%;7%
A0A1L1SRB6;Q8BFQ4	16.5%;4.5%	16.5%;4.5%	NA	NA	16.5%;4.5%	16.5%;4.5%	NA	NA	NA	16.5%;4.5%
A0A1L1SRJ4;Q9QY33	10.9%;11.1%	11.7%;11.9%	8.2%;8.3%	8.2%;8.3%	11.7%;11.9%	11.7%;11.9%	11.7%;11.9%	NA	2.7%;2.8%	6.2%;6.3%
A0A1L1SRX2;O08739	23.2%;23.5%	19%;19.2%	18.7%;18.9%	20.4%;20.6%	17.7%;17.9%	23.2%;23.5%	21.4%;21.7%	19.5%;19.7%	18.3%;18.5%	15.7%;15.9%
A0A1L1SSA8;Q91XE8	20.2%;18.5%	20.2%;18.5%	15%;13.8%	20.2%;18.5%	20.2%;18.5%	15%;13.8%	15%;13.8%	20.2%;18.5%	15%;13.8%	15%;13.8%
A0A1L1SSC7;E9Q723	15.3%;15.4%	17.1%;17.2%	15.3%;15.4%	14.6%;14.7%	16.1%;16.3%	17.1%;17.2%	17.1%;17.2%	15.3%;15.4%	15.4%;15.6%	14.6%;14.7%
A0A1L1SSF2;Q3UDS7;Q8VDL4	39.5%;39.6%;39.5%	39.5%;39.6%;39.5%	36.3%;36.4%;36.3%	37.5%;37.6%;37.5%	39.5%;39.6%;39.5%	39.5%;39.6%;39.5%	39.5%;39.6%;39.5%	37.9%;38%;37.9%	39.5%;39.6%;39.5%	36.9%;37%;36.9%
A0A1L1SSH9;P07214;Q5NCU4	42.8%;47%;47.2%	42.8%;47%;47.2%	39.8%;43.7%;43.9%	42.8%;47%;47.2%	42.8%;47%;47.2%	42.8%;47%;47.2%	42.8%;47%;47.2%	42.8%;47%;47.2%	38.6%;42.4%;42.5%	39.5%;43.4%;43.5%
A0A1L1SSS4;B9EIW5	15.5%;14.9%	16.9%;16.2%	14.1%;13.5%	15.7%;15%	13.6%;13.1%	16.8%;16.1%	14.9%;14.3%	14.8%;14.2%	10.7%;10.3%	13.6%;13.1%
A0A1L1SST5;Q9CQC8	18%;17.9%	24.5%;24.4%	24.5%;24.4%	24.5%;24.4%	24.5%;24.4%	24.5%;24.4%	24.5%;24.4%	24.5%;24.4%	24.5%;24.4%	18%;17.9%
A0A1L1SSU2;A0A1N9M8A6;Q9CXV9	6.1%;3.5%;3.8%	6.1%;3.5%;3.8%	6.1%;3.5%;3.8%	6.1%;3.5%;3.8%	6.1%;3.5%;3.8%	6.1%;3.5%;3.8%	NA	6.1%;3.5%;3.8%	NA	NA
A0A1L1ST53;B2RUC1;O54818	38.7%;35.4%;36.3%	38.7%;35.4%;36.3%	38.7%;35.4%;36.3%	38.7%;35.4%;36.3%	38.7%;35.4%;36.3%	38.7%;35.4%;36.3%	38.7%;35.4%;36.3%	38.7%;35.4%;36.3%	38.7%;35.4%;36.3%	38.7%;35.4%;36.3%
A0A1L1ST61;A0A1L1SV00;Q8R472;Q9JLR9	11.8%;10.7%;9.1%;9.5%	11.8%;10.7%;9.1%;9.5%	11.8%;10.7%;9.1%;9.5%	11.8%;10.7%;9.1%;9.5%	11.8%;10.7%;9.1%;9.5%	11.8%;10.7%;9.1%;9.5%	11.8%;10.7%;9.1%;9.5%	11.8%;10.7%;9.1%;9.5%	11.8%;10.7%;9.1%;9.5%	11.8%;10.7%;9.1%;9.5%
A0A1L1STD6	22.4%	22.4%	22.4%	22.4%	22.4%	22.4%	22.4%	22.4%	22.4%	22.4%
A0A1L1STE6;Q9D6R2	44.5%;46.7%	46.6%;48.9%	44.5%;46.7%	46.6%;48.9%	46.6%;48.9%	44.5%;46.7%	46.6%;48.9%	46.6%;48.9%	40.1%;42.1%	44.5%;46.7%
A0A1L1STF0;Q6PDI6	18%;18%	24%;24%	13.2%;13.1%	18%;18%	24%;24%	21.3%;21.3%	16.8%;16.8%	21.8%;21.8%	21.3%;21.3%	19.3%;19.3%
A0A1L1STF4;Q6GU68	40.7%;14.3%	40.7%;14.3%	40.7%;14.3%	40.7%;14.3%	40.7%;14.3%	40.7%;14.3%	33.3%;11.7%	40.7%;14.3%	33.3%;11.7%	34%;11.9%
A0A1L1STK0;Q640M6	12.9%;13%	12.9%;13%	12.9%;13%	12.9%;13%	10.9%;11%	10.6%;10.7%	9.2%;9.2%	12.9%;13%	9%;9.1%	9%;9.1%
A0A1L1SUG9;Q91ZI0	0.2%;0.2%	0.2%;0.2%	0.2%;0.2%	NA	0.2%;0.2%	0.2%;0.2%	0.2%;0.2%	0.2%;0.2%	0.2%;0.2%	0.2%;0.2%
A0A1L1SUI3;Q9D1F9	7.1%;7.5%	7.1%;7.5%	7.1%;7.5%	7.1%;7.5%	7.1%;7.5%	7.1%;7.5%	4.9%;5.1%	5.1%;5.4%	7.1%;7.5%	7.1%;7.5%
A0A1L1SUS7;Q8K0D0	21.8%;20.1%	21.8%;20.1%	21.8%;20.1%	21.8%;20.1%	19.5%;18%	21.8%;20.1%	17.5%;16.1%	20%;18.4%	10.4%;9.6%	13.7%;12.6%
A0A1L1SUU4	12%	12%	12%	12%	12%	12%	12%	12%	12%	12%
A0A1L1SUX8;P01831	43.2%;33.3%	43.2%;33.3%	43.2%;33.3%	43.2%;33.3%	48%;37%	48%;37%	43.2%;33.3%	43.2%;33.3%	43.2%;33.3%	43.2%;33.3%
A0A1L1SV73;Q8BY87	12.6%;12.6%	12.6%;12.6%	11.2%;11.2%	13.6%;13.6%	13.1%;13.1%	14.7%;14.7%	13.4%;13.4%	12.9%;12.9%	13.3%;13.3%	10.7%;10.7%
A0A1L1SVE7;B7ZP31;Q7TN84	4.2%;6.1%;6.3%	0.8%;1.2%;1.3%	2.6%;3.8%;4%	4.2%;6.1%;6.3%	2.6%;3.8%;4%	2.4%;3.5%;3.6%	4.2%;6.1%;6.3%	4.2%;6.1%;6.3%	4.2%;6.1%;6.3%	2.6%;3.8%;4%
A0A1N9MYB8;Q9DCF1	11.2%;9.9%	11.2%;9.9%	11.2%;9.9%	11.2%;9.9%	11.2%;9.9%	11.2%;9.9%	11.2%;9.9%	11.2%;9.9%	11.2%;9.9%	11.2%;9.9%
A0A1N9NPH8;E9QPW4;Q8BQ48	0.3%;0.3%;0.3%	0.3%;0.3%;0.3%	0.3%;0.3%;0.3%	0.3%;0.3%;0.3%	0.3%;0.3%;0.3%	0.3%;0.3%;0.3%	0.3%;0.3%;0.3%	0.3%;0.3%;0.3%	0.3%;0.3%;0.3%	0.3%;0.3%;0.3%
A0A1W2P6F6;A0A1W2P7Q9;Q60605	53.9%;51.9%;54.3%	53.9%;51.9%;54.3%	53.9%;51.9%;54.3%	49.3%;47.5%;49.7%	53.9%;51.9%;54.3%	53.9%;51.9%;54.3%	49.3%;47.5%;49.7%	53.9%;51.9%;54.3%	49.3%;47.5%;49.7%	49.3%;47.5%;49.7%
A0A1W2P6P1	51.7%	55%	55%	55%	55%	55%	55%	55%	55%	55%
A0A1W2P6S4;Q8BFU1	6.9%;5.8%	6.9%;5.8%	6.9%;5.8%	6.9%;5.8%	6.9%;5.8%	6.9%;5.8%	6.9%;5.8%	6.9%;5.8%	NA	NA
A0A1W2P6X0	23%	77%	77%	77%	59%	77%	77%	77%	77%	77%
A0A1W2P6X3;Q9JL26	19.5%;19.7%	20.5%;20.7%	20.5%;20.7%	20.5%;20.7%	20.5%;20.7%	20.5%;20.7%	20.5%;20.7%	19%;19.1%	20.5%;20.7%	20.5%;20.7%
A0A1W2P7D5	5.4%	5.4%	5.4%	5.4%	5.4%	5.4%	5.4%	5.4%	5.4%	5.4%
A0A1W2P7E2;Q8BHN7	6.7%;4.6%	6.7%;4.6%	NA	NA	NA	6.7%;4.6%	NA	NA	NA	NA
A0A1W2P7G5;A0A1W2P7J1;E9Q3H6	23%;20.1%;19.3%	23%;20.1%;19.3%	23%;20.1%;19.3%	23%;20.1%;19.3%	23%;20.1%;19.3%	23%;20.1%;19.3%	23%;20.1%;19.3%	23%;20.1%;19.3%	15.2%;13.3%;12.7%	15.2%;13.3%;12.7%
A0A1W2P7H9;A0A1W2P7T3;P84089	25.4%;20.2%;17.3%	25.4%;20.2%;17.3%	25.4%;20.2%;17.3%	25.4%;20.2%;17.3%	25.4%;20.2%;17.3%	25.4%;20.2%;17.3%	15.5%;12.4%;10.6%	25.4%;20.2%;17.3%	15.5%;12.4%;10.6%	25.4%;20.2%;17.3%
A0A1W2P7J9;Q61133	24.2%;18%	24.2%;18%	24.2%;18%	24.2%;18%	24.2%;18%	24.2%;18%	24.2%;18%	24.2%;18%	24.2%;18%	24.2%;18%
A0A1W2P7K6;Q68EF0	7.2%;7.7%	13%;14%	10.9%;11.7%	3.9%;4.2%	3.9%;4.2%	13%;14%	7.6%;8.2%	7.2%;7.7%	NA	3.9%;4.2%
A0A1W2P7P6;A0A1W2P7R5;Q91W52	6.6%;8.5%;6%	6.6%;8.5%;6%	6.6%;8.5%;6%	6.6%;8.5%;6%	6.6%;8.5%;6%	6.6%;8.5%;6%	6.6%;8.5%;6%	6.6%;8.5%;6%	6.6%;8.5%;6%	6.6%;8.5%;6%
A0A1W2P7Q6	9.6%	10.8%	10.8%	9.6%	9.6%	10.8%	9.5%	10.8%	9.5%	10.8%
A0A1W2P7U1;A0A1W2P7U9;A0A1W2P8B1;Q8CFI2	7.9%;9.3%;9.4%;6.4%	7.9%;9.3%;9.4%;6.4%	NA	7.9%;9.3%;9.4%;6.4%	7.9%;9.3%;9.4%;6.4%	7.9%;9.3%;9.4%;6.4%	7.9%;9.3%;9.4%;6.4%	7.9%;9.3%;9.4%;6.4%	7.9%;9.3%;9.4%;6.4%	7.9%;9.3%;9.4%;6.4%
A0A1W2P7X0;E9QMV2;Q4KML4	66.7%;46.9%;46.9%	66.7%;46.9%;46.9%	66.7%;46.9%;46.9%	66.7%;46.9%;46.9%	66.7%;46.9%;46.9%	66.7%;46.9%;46.9%	66.7%;46.9%;46.9%	66.7%;46.9%;46.9%	66.7%;46.9%;46.9%	66.7%;46.9%;46.9%
A0A1W2P7Y1;B2RRF0;P35822	11%;11.2%;11.1%	11.7%;11.9%;11.8%	10.1%;10.3%;10.2%	11.7%;11.9%;11.8%	11.7%;11.9%;11.8%	11%;11.2%;11.1%	11.7%;11.9%;11.8%	11.7%;11.9%;11.8%	11.7%;11.9%;11.8%	11%;11.2%;11.1%
A0A1W2P872;D3YVV7	4.1%;3.6%	4.1%;3.6%	4.1%;3.6%	4.1%;3.6%	4.1%;3.6%	4.1%;3.6%	4.1%;3.6%	4.1%;3.6%	4.1%;3.6%	4.1%;3.6%
A0A1W2P880;A0A1Y7VJP4;Q6NV72	3.3%;2.5%;2.7%	3.3%;2.5%;2.7%	3.3%;2.5%;2.7%	1.5%;1.1%;1.2%	3.3%;2.5%;2.7%	1.9%;1.4%;1.5%	3.3%;2.5%;2.7%	3.3%;2.5%;2.7%	3.3%;2.5%;2.7%	NA
A0A1W2P8C6;P41731	6.7%;4.6%	NA	6.7%;4.6%	6.7%;4.6%	6.7%;4.6%	6.7%;4.6%	6.7%;4.6%	6.7%;4.6%	NA	6.7%;4.6%
A0A1W2P8F6;Q9JHG7	1.1%;1%	1.1%;1%	NA	NA	1.1%;1%	NA	1.1%;1%	1.1%;1%	NA	1.1%;1%
A0A1Y7VIR1;P70310	3.6%;2.4%	3.6%;2.4%	3.6%;2.4%	3.6%;2.4%	NA	3.6%;2.4%	3.6%;2.4%	NA	3.6%;2.4%	3.6%;2.4%
A0A1Y7VJ48;P48428	65.5%;50.9%	65.5%;50.9%	65.5%;50.9%	63.1%;49.1%	65.5%;50.9%	65.5%;50.9%	65.5%;50.9%	54.8%;42.6%	65.5%;50.9%	65.5%;50.9%
A0A1Y7VJM4;Q8R2E9	16.9%;17.6%	15.3%;15.8%	16.9%;17.6%	16.9%;17.6%	16.9%;17.6%	16.9%;17.6%	16.9%;17.6%	15.3%;15.8%	15.1%;15.6%	16.9%;17.6%
A0A1Y7VJT0;A0A1Y7VNH4	24.3%;25.3%	24.3%;25.3%	24.3%;25.3%	20.2%;20.9%	24.3%;25.3%	16.3%;17%	24.3%;25.3%	16%;16.6%	24.3%;25.3%	24.3%;25.3%
A0A1Y7VJX8;A0A1Y7VP88;E9QLH4;Q8C7M3	14.1%;15.4%;13.8%;13.3%	15.3%;16.6%;15%;14.4%	14.1%;15.4%;13.8%;13.3%	14.1%;15.4%;13.8%;13.3%	14%;15.2%;13.7%;13.2%	16.7%;18.2%;16.4%;15.8%	16.7%;18.2%;16.4%;15.8%	14%;15.2%;13.7%;13.2%	16.7%;18.2%;16.4%;15.8%	16.7%;18.2%;16.4%;15.8%
A0A1Y7VJZ2;Q9WVL0	64.2%;63.9%	64.2%;63.9%	60.5%;60.2%	64.2%;63.9%	49.3%;49.1%	60.5%;60.2%	64.2%;63.9%	64.2%;63.9%	64.2%;63.9%	64.2%;63.9%
A0A1Y7VK19;Q9DCB8	61.6%;58.4%	61.6%;58.4%	56.2%;53.2%	61.6%;58.4%	56.2%;53.2%	56.2%;53.2%	61.6%;58.4%	56.2%;53.2%	61.6%;58.4%	61.6%;58.4%
A0A1Y7VK76;Q5RJG7	26.4%;20.6%	33.3%;26%	33.3%;26%	30.5%;23.7%	33.3%;26%	33.3%;26%	33.3%;26%	33.3%;26%	28.4%;22.1%	28.4%;22.1%
A0A1Y7VKR5;Q9QYC1	2.3%;2.3%	2.3%;2.3%	2.3%;2.3%	1.8%;1.7%	NA	1.8%;1.7%	1.5%;1.5%	1.8%;1.8%	1.5%;1.5%	1.5%;1.5%
A0A1Y7VKX4;Q3U1V8	2.1%;2.1%	NA	2.1%;2.1%	2.1%;2.1%	2.1%;2.1%	2.1%;2.1%	2.1%;2.1%	NA	2.1%;2.1%	2.1%;2.1%
A0A1Y7VKY1;F6YVP7;P62270	38.8%;38.8%;38.8%	38.8%;38.8%;38.8%	38.8%;38.8%;38.8%	38.8%;38.8%;38.8%	38.8%;38.8%;38.8%	38.8%;38.8%;38.8%	32.9%;32.9%;32.9%	38.8%;38.8%;38.8%	38.8%;38.8%;38.8%	38.8%;38.8%;38.8%
A0A1Y7VLN4;E9QKQ5;Q91ZP3	8%;7.7%;7.7%	8%;7.7%;7.7%	7.1%;6.8%;6.8%	8%;7.7%;7.7%	6.5%;6.3%;6.3%	8%;7.7%;7.7%	8%;7.7%;7.7%	5.3%;5.1%;5.1%	4%;3.9%;3.9%	8%;7.7%;7.7%
A0A1Y7VLP0;P56379	14%;13.8%	14%;13.8%	14%;13.8%	14%;13.8%	14%;13.8%	14%;13.8%	14%;13.8%	14%;13.8%	14%;13.8%	14%;13.8%
A0A1Y7VLS3;Q6A070	0.7%;0.7%	0.7%;0.7%	0.7%;0.7%	NA	0.7%;0.7%	0.7%;0.7%	NA	0.7%;0.7%	NA	NA
A0A1Y7VLY2;P59764	23%;22.6%	22.5%;22%	19.4%;19.1%	19.7%;19.4%	23.5%;23%	22%;21.5%	21.5%;21.1%	23%;22.6%	21.8%;21.3%	20.8%;20.4%
A0A1Y7VLZ7;E9Q7E9;Q3V3Q7	20.1%;20.2%;20.9%	19.1%;19.2%;19.8%	18.8%;18.8%;19.5%	17.8%;17.8%;18.4%	19.6%;19.6%;20.3%	20.1%;20.2%;20.9%	19.4%;19.4%;20.1%	18.2%;18.3%;18.9%	18.8%;18.8%;19.5%	18.6%;18.6%;19.3%
A0A1Y7VM43;Q8BHH9	19%;8.2%	19%;8.2%	12%;5.2%	19%;8.2%	19%;8.2%	19%;8.2%	19%;8.2%	19%;8.2%	19%;8.2%	19%;8.2%
A0A1Y7VME9;E9Q9B7	1.2%;1.2%	1.2%;1.2%	1.2%;1.2%	1.2%;1.2%	1.2%;1.2%	1.2%;1.2%	1.2%;1.2%	1.2%;1.2%	1.2%;1.2%	NA
A0A1Y7VN19;Q9CXR1	33.1%;35.5%	35.6%;38.2%	33.4%;35.8%	33.1%;35.5%	29%;31.1%	31.5%;33.7%	28.7%;30.8%	30.9%;33.1%	25.4%;27.2%	24.6%;26.3%
A0A1Y7VNZ6	26.9%	27%	27%	28%	28%	28.1%	26%	25.5%	28%	24.8%
A0A217FL49;Q9D142	6.7%;6.3%	6.7%;6.3%	6.7%;6.3%	6.7%;6.3%	6.7%;6.3%	6.7%;6.3%	6.7%;6.3%	6.7%;6.3%	6.7%;6.3%	6.7%;6.3%
A0A217FL62;Q60571	7%;7.1%	10.3%;10.6%	10.3%;10.6%	7%;7.1%	7.9%;8.1%	10.3%;10.6%	10.3%;10.6%	4.6%;4.7%	10.3%;10.6%	10.3%;10.6%
A0A217FL67;Q8BQM8	3.1%;3%	3.6%;3.5%	3.6%;3.5%	3.6%;3.5%	3.6%;3.5%	3.6%;3.5%	3.6%;3.5%	3.1%;3%	3.6%;3.5%	3.1%;3%
A0A217FL69;Q8R3I2	32.4%;24.1%	32.4%;24.1%	32.4%;24.1%	29%;21.6%	29%;21.6%	32.4%;24.1%	32.4%;24.1%	32.4%;24.1%	32.4%;24.1%	29.8%;22.2%
A0A217FL83;E9Q6B2	2.1%;2.1%	2.1%;2.1%	2.1%;2.1%	2.1%;2.1%	2.1%;2.1%	2.1%;2.1%	2.1%;2.1%	NA	2.1%;2.1%	2.1%;2.1%
A0A286YCI0;Q9JI78	8.2%;7.5%	10.7%;9.8%	6.2%;5.7%	8.2%;7.5%	8.2%;7.5%	8.2%;7.5%	10.7%;9.8%	8.2%;7.5%	8.2%;7.5%	8.2%;7.5%
A0A286YCI8	18.5%	18.5%	19.4%	20%	20%	17.1%	20%	18.5%	16%	20%
A0A286YCV0;D3YV00;P98195	8.6%;8.6%;8.6%	10%;9.9%;9.9%	10%;9.9%;9.9%	8.1%;8%;8%	10%;9.9%;9.9%	10%;9.9%;9.9%	10%;9.9%;9.9%	10%;9.9%;9.9%	9.3%;9.2%;9.2%	10%;9.9%;9.9%
A0A286YCV9;E9Q4K7	6.3%;6.3%	6.3%;6.3%	4.9%;4.9%	3.7%;3.7%	5.7%;5.7%	5.8%;5.8%	5.7%;5.7%	6.3%;6.3%	5.6%;5.6%	4%;4%
A0A286YCW7;A0A286YD56;D3Z4E2;Q8CFV4	16.4%;15.2%;14.6%;16.2%	16.4%;15.2%;14.6%;16.2%	16.4%;15.2%;14.6%;16.2%	16.4%;15.2%;14.6%;16.2%	16.4%;15.2%;14.6%;16.2%	16.4%;15.2%;14.6%;16.2%	16.4%;15.2%;14.6%;16.2%	16.4%;15.2%;14.6%;16.2%	16.4%;15.2%;14.6%;16.2%	16.4%;15.2%;14.6%;16.2%
A0A286YCX6;E9PWG2	26.8%;26.8%	28.2%;28.2%	22.8%;22.8%	25.9%;25.9%	27.8%;27.8%	27.2%;27.1%	27.9%;27.9%	26.7%;26.7%	27.2%;27.2%	27.5%;27.5%
A0A286YD02;Q3UEI1	1.7%;1.6%	1.7%;1.6%	1.7%;1.6%	1.7%;1.6%	1.7%;1.6%	1.7%;1.6%	1.7%;1.6%	1.7%;1.6%	1.7%;1.6%	1.7%;1.6%
A0A286YDA5;A0A286YE10;O70293;Q9EP84	23.1%;24.9%;23.4%;24.1%	27.9%;30.1%;28.3%;29.1%	26.4%;28.4%;26.7%;27.5%	24.8%;26.8%;25.2%;25.9%	22.6%;24.4%;22.9%;23.6%	29.1%;31.4%;29.5%;30.4%	27.6%;29.7%;28%;28.7%	27.6%;29.7%;28%;28.7%	27.6%;29.7%;28%;28.7%	26.9%;29%;27.3%;28%
A0A286YDB3;Q80XQ2	10.6%;10.9%	10.6%;10.9%	11.6%;11.9%	11.6%;11.9%	11.6%;11.9%	10.4%;10.7%	11.6%;11.9%	10.6%;10.9%	11.6%;11.9%	10.6%;10.9%
A0A286YDB6;Q8BGN8	12.9%;15.8%	12.9%;15.8%	5.5%;6.8%	2.5%;3%	9.8%;12.1%	12.9%;15.8%	12.9%;15.8%	5.5%;6.8%	9.8%;12.1%	12.9%;15.8%
A0A286YDF2;O89116	53.8%;48.8%	53.8%;48.8%	49.7%;45.2%	53.8%;48.8%	43.1%;39.2%	53.8%;48.8%	53.8%;48.8%	53.8%;48.8%	44.2%;40.1%	15.7%;14.3%
A0A286YDF5;E9Q390;Q69ZN7	5.1%;5.1%;5.1%	5.7%;5.8%;5.8%	4.4%;4.4%;4.4%	4.8%;4.8%;4.8%	4.1%;4.1%;4.1%	6.3%;6.3%;6.3%	5.1%;5.1%;5.1%	4.4%;4.4%;4.4%	5.6%;5.6%;5.6%	4.3%;4.3%;4.3%
A0A286YDI8	27.5%	27.5%	22.7%	25.9%	27.5%	27.5%	25.5%	27.5%	23.1%	24.1%
A0A286YDN1;Q8VC03	8.7%;8.7%	9.9%;9.9%	8.7%;8.7%	9.9%;9.9%	8.7%;8.7%	8.7%;8.7%	9.9%;9.9%	8.7%;8.7%	6.7%;6.7%	4.5%;4.5%
A0A286YDT6;Q3ULA2	14%;11.7%	11.9%;9.9%	15.6%;13.1%	15.6%;13.1%	10.3%;8.6%	13.4%;11.2%	13.4%;11.2%	15.6%;13.1%	10.3%;8.6%	12.5%;10.4%
A0A286YDV6;Q8R4H9	14.1%;13%	14.1%;13%	14.1%;13%	14.1%;13%	14.1%;13%	14.1%;13%	14.1%;13%	14.1%;13%	14.1%;13%	14.1%;13%
A0A286YE25;Q9QYY8	21.5%;21.5%	23%;23%	23%;23%	23%;23%	23%;23%	23%;23%	23%;23%	23%;23%	21.5%;21.5%	23%;23%
A0A2C9F2A2	6.1%	6.1%	6.1%	4%	6.1%	6.1%	6.1%	6.1%	4%	6.1%
A0A2C9F2B5;Q8BX57	24.4%;24.4%	30.3%;30.2%	28.2%;28.2%	32.2%;32.1%	25.3%;25.3%	32.2%;32.1%	32.2%;32.1%	28.2%;28.2%	32.2%;32.1%	30.3%;30.2%
A0A2C9F2C1	51.9%	51.9%	43.4%	37%	44.2%	51.9%	51.7%	48.8%	42.2%	39%
A0A2C9F2D2;Q07076	32.2%;33.7%	32.2%;33.7%	28.5%;29.8%	26.8%;28.1%	32.4%;33.9%	32.4%;33.9%	32.4%;33.9%	30.3%;31.7%	30.5%;32%	30.7%;32.2%
A0A2I3BPC1;Q01065	25.4%;24.5%	23.6%;22.8%	25.4%;24.5%	22.9%;22.1%	22.9%;22.1%	25.4%;24.5%	25.4%;24.5%	22.9%;22.1%	22.9%;22.1%	22.9%;22.1%
A0A2I3BPG4;Q920N2	2.5%;3%	NA	NA	2.5%;3%	NA	2.5%;3%	2.5%;3%	2.5%;3%	2.5%;3%	2.5%;3%
A0A2I3BPI4;Q80U38	8.5%;7%	5.8%;4.8%	5.9%;4.9%	3.2%;2.7%	5.9%;4.9%	8.5%;7%	8.5%;7%	5.9%;4.9%	NA	5.9%;4.9%
A0A2I3BPM1	4.4%	4.4%	4.4%	NA	4.4%	4.4%	4.4%	4.4%	4.4%	NA
A0A2I3BPS6;Q3TVP5	5.7%;5.1%	5.7%;5.1%	5.7%;5.1%	5.7%;5.1%	5.7%;5.1%	5.7%;5.1%	5.7%;5.1%	5.7%;5.1%	2.5%;2.3%	5.7%;5.1%
A0A2I3BPX3;Q6P9J9	17.4%;17.8%	17.4%;17.8%	12.6%;12.8%	18.7%;19.1%	15.8%;16.1%	17.7%;18.1%	16.4%;16.8%	14.5%;14.8%	15.5%;15.8%	13.1%;13.4%
A0A2I3BQ07;Q505D1	5%;5.1%	5.1%;5.2%	6.5%;6.6%	6.5%;6.6%	5%;5.1%	5%;5.1%	6.5%;6.6%	5%;5.1%	6.5%;6.6%	5%;5.1%
A0A2I3BQ16;P62046	16.9%;16.2%	18.6%;17.9%	15.5%;15%	18.6%;17.9%	16.7%;16.1%	18.6%;17.9%	18.6%;17.9%	18.6%;17.9%	15.5%;15%	13.6%;13.1%
A0A2I3BQ43;A0JP53;D3YXJ0	4.3%;4.1%;3.8%	3.4%;3.2%;3%	4.3%;4.1%;3.8%	4.3%;4.1%;3.8%	4.3%;4.1%;3.8%	4.3%;4.1%;3.8%	4.3%;4.1%;3.8%	2.8%;2.7%;2.5%	4.3%;4.1%;3.8%	2.8%;2.7%;2.5%
A0A2I3BQ46;P97490	26.4%;25.8%	27.4%;26.7%	25.5%;24.9%	24%;23.5%	27.3%;26.7%	26.2%;25.5%	26.1%;25.5%	26.2%;25.5%	26.7%;26.1%	27.4%;26.7%
A0A2I3BQ53	27.1%	27.1%	27.1%	27.1%	27.1%	27.1%	27.1%	27.1%	27.1%	27.1%
A0A2I3BQ91;Q8BMD6	19.9%;20.2%	19.9%;20.2%	19.9%;20.2%	18.8%;19.1%	17.6%;17.8%	17.8%;18.1%	18.8%;19.1%	18.8%;19.1%	15.6%;15.8%	17.4%;17.6%
A0A2I3BQB1;Q8R279;Q8R280	2.5%;2.2%;2.2%	2.5%;2.2%;2.2%	2.5%;2.2%;2.2%	2.5%;2.2%;2.2%	2.5%;2.2%;2.2%	2.5%;2.2%;2.2%	2.5%;2.2%;2.2%	2.5%;2.2%;2.2%	2.5%;2.2%;2.2%	2.5%;2.2%;2.2%
A0A2I3BQB9;A0A2I3BR72;Q7TPD3	18.2%;12.8%;13.2%	21.1%;14.9%;15.3%	19.2%;13.6%;13.9%	20.2%;14.2%;14.6%	20.2%;14.2%;14.6%	20.2%;14.2%;14.6%	21.1%;14.9%;15.3%	20.1%;14.2%;14.6%	20.2%;14.2%;14.6%	21.1%;14.9%;15.3%
A0A2I3BQD7;E9QL65	2.9%;2.9%	6.7%;6.6%	5.3%;5.2%	3.8%;3.7%	5.3%;5.2%	6.7%;6.6%	6.7%;6.6%	6.7%;6.6%	6.7%;6.6%	5.3%;5.2%
A0A2I3BQG7;Q9D9E0	11.7%;15.2%	14.8%;19.2%	14.8%;19.2%	14.8%;19.2%	11.7%;15.2%	14.8%;19.2%	14.8%;19.2%	14.8%;19.2%	14.8%;19.2%	11.7%;15.2%
A0A2I3BQI5	3.1%	5.1%	5.1%	5.1%	5.1%	5.1%	5.1%	5.1%	5.1%	5.1%
A0A2I3BQR1;A0A2I3BR81;A0A2I3BRL0;Q91X76	2.4%;2%;2.2%;2.8%	2.4%;2%;2.2%;2.8%	2.4%;2%;2.2%;2.8%	2.4%;2%;2.2%;2.8%	2.4%;2%;2.2%;2.8%	2.4%;2%;2.2%;2.8%	NA	2.4%;2%;2.2%;2.8%	NA	2.4%;2%;2.2%;2.8%
A0A2I3BQV5;Q9EPK7	25.9%;25.9%	25.2%;25.2%	23.7%;23.7%	25.2%;25.2%	25.9%;25.9%	25.9%;25.9%	25.9%;25.9%	24.4%;24.5%	25.9%;25.9%	23.6%;23.6%
A0A2I3BQY4;Q9JK38	12.6%;14.1%	12.6%;14.1%	5.3%;6%	12.6%;14.1%	12.6%;14.1%	12.6%;14.1%	12.6%;14.1%	12.6%;14.1%	12.6%;14.1%	12.6%;14.1%
A0A2I3BQZ9;P12023	40.2%;39.2%	42.3%;41.3%	43.5%;42.5%	42.1%;41%	43.5%;42.5%	43.5%;42.5%	42.3%;41.3%	43.5%;42.5%	41.4%;40.4%	36.6%;35.7%
A0A2I3BR11;D3Z5F7;P70345	49.6%;17.4%;30.1%	49.6%;17.4%;30.1%	30.8%;10.8%;18.7%	49.6%;17.4%;30.1%	49.6%;17.4%;30.1%	49.6%;17.4%;30.1%	49.6%;17.4%;30.1%	30.8%;10.8%;18.7%	49.6%;17.4%;30.1%	35%;12.3%;21.2%
A0A2I3BR29;H3BLM7;H9H9T1;Q3TGF2	4.2%;17.3%;8.5%;9.9%	4.2%;17.3%;8.5%;9.9%	4.2%;17.3%;8.5%;9.9%	4.2%;17.3%;8.5%;9.9%	4.2%;17.3%;8.5%;9.9%	4.2%;17.3%;8.5%;9.9%	4.2%;17.3%;8.5%;9.9%	4.2%;17.3%;8.5%;9.9%	4.2%;17.3%;8.5%;9.9%	NA
A0A2I3BRA9;A0A2I3BRU6;A0A2K6EDK7;Q8BIF2;Q8BP71;Q9JJ43	7.3%;6.7%;5.7%;5.3%;4.5%;5.1%	7.3%;6.7%;5.7%;5.3%;4.5%;5.1%	7.3%;6.7%;5.7%;5.3%;4.5%;5.1%	3.6%;3.3%;2.9%;2.7%;2.2%;2.5%	7.3%;6.7%;5.7%;5.3%;4.5%;5.1%	NA	7.3%;6.7%;5.7%;5.3%;4.5%;5.1%	7.3%;6.7%;5.7%;5.3%;4.5%;5.1%	3.6%;3.3%;2.9%;2.7%;2.2%;2.5%	3.6%;3.3%;2.9%;2.7%;2.2%;2.5%
A0A2I3BRB9;Z4YM84	44.3%;44.2%	48%;47.9%	48%;47.9%	48%;47.9%	48%;47.9%	46%;45.9%	48%;47.9%	48%;47.9%	41.8%;41.7%	42.2%;42.1%
A0A2I3BRC5;F8VQ52;Q01341	12%;12%;12%	11.3%;11.3%;11.3%	11.3%;11.3%;11.3%	9.9%;9.8%;9.9%	9.3%;9.2%;9.3%	11.9%;11.9%;11.9%	11.9%;11.9%;11.9%	10.5%;10.5%;10.6%	12.5%;12.5%;12.5%	9.9%;9.9%;10%
A0A2I3BRK6;Q9JIX0	17.7%;16.8%	17.7%;16.8%	17.7%;16.8%	17.7%;16.8%	17.7%;16.8%	17.7%;16.8%	17.7%;16.8%	17.7%;16.8%	17.7%;16.8%	17.7%;16.8%
A0A2I3BRN2	50.8%	53%	55.6%	49.5%	49.5%	55.6%	53%	49.2%	50.1%	50.8%
A0A2I3BRS9;Q8BH93	18%;10.3%	18%;10.3%	18%;10.3%	18%;10.3%	18%;10.3%	18%;10.3%	18%;10.3%	18%;10.3%	18%;10.3%	18%;10.3%
A0A2I3BRW0	27.5%	27.5%	27.5%	27.5%	27.5%	27.5%	27.5%	27.5%	27.5%	27.5%
A0A2I3BRX9	16.2%	16.3%	15.7%	16%	16.3%	15.8%	16.8%	15.4%	15.8%	15%
A0A2I3BS14;Q9WVJ3	17.2%;7.2%	17.2%;7.2%	17.2%;7.2%	17.2%;7.2%	17.2%;7.2%	17.2%;7.2%	17.2%;7.2%	17.2%;7.2%	12.1%;5.1%	17.2%;7.2%
A0A2I3BS41;Q8K0M3;Q9R1Z8	7.3%;7.6%;7.1%	7.3%;7.6%;7.1%	7.3%;7.6%;7.1%	6.2%;6.5%;6%	7.3%;7.6%;7.1%	7.3%;7.6%;7.1%	7.3%;7.6%;7.1%	7.3%;7.6%;7.1%	5.9%;6.2%;5.7%	5.9%;6.2%;5.7%
A0A2I3BS49;Q9CXU4	11.2%;10.5%	5.1%;4.8%	NA	16.2%;15.3%	16.2%;15.3%	16.2%;15.3%	5.1%;4.8%	11.2%;10.5%	16.2%;15.3%	NA
A0A2K6EDK3;Q6PIP5	14.5%;14.4%	14.5%;14.4%	11.9%;11.9%	14.5%;14.4%	14.5%;14.4%	14.5%;14.4%	14.5%;14.4%	14.5%;14.4%	12.6%;12.5%	14.5%;14.4%
A0A4W9;D3Z4T6;Q80Z24	42.9%;42.9%;40.5%	42.9%;42.9%;40.5%	42.9%;42.9%;40.5%	36.8%;36.8%;34.8%	45.3%;45.3%;42.8%	42.9%;42.9%;40.5%	45.3%;45.3%;42.8%	34.3%;34.3%;32.5%	42.9%;42.9%;40.5%	42.9%;42.9%;40.5%
A0A504;E9Q3L7	9.2%;10.5%	9.2%;10.5%	9.2%;10.5%	9.2%;10.5%	9.2%;10.5%	9.2%;10.5%	9.2%;10.5%	9.2%;10.5%	9.2%;10.5%	9.2%;10.5%
A0ZV96;Q8BHW2	34.4%;35.4%	34.4%;35.4%	34.4%;35.4%	31.9%;32.7%	34.4%;35.4%	31.9%;32.7%	29.3%;30.1%	34.4%;35.4%	31.4%;32.2%	31.9%;32.7%
A1A5B6;E9PWX7	2.7%;2.8%	NA	2.7%;2.8%	NA	NA	NA	NA	2.7%;2.8%	NA	NA
A1KR23;P48168	32.8%;29.4%	35.7%;32.1%	27%;24.2%	29.9%;26.8%	29.9%;26.8%	29.9%;26.8%	35.7%;32.1%	27%;24.2%	35.7%;32.1%	35.7%;32.1%
A1L341;Q61214	13%;12.8%	13%;12.8%	11.8%;11.7%	12.1%;11.9%	12.1%;11.9%	13%;12.8%	13%;12.8%	13%;12.8%	13%;12.8%	12.1%;11.9%
A1L3P4	18.5%	18.5%	15.7%	18.5%	18.4%	18.5%	18.5%	18.5%	16.4%	18.5%
A2A432;E9PXY1	30.3%;32.8%	29.3%;31.7%	27.9%;30.2%	23.1%;25%	29.3%;31.7%	29.7%;32.1%	25.8%;27.9%	27.9%;30.2%	28.6%;30.9%	20.8%;22.5%
A2A464;Q8R4D1	6.4%;6.1%	6.4%;6.1%	6.4%;6.1%	6.4%;6.1%	6.4%;6.1%	6.4%;6.1%	6.4%;6.1%	6.4%;6.1%	6.4%;6.1%	6.4%;6.1%
A2A4A1;Q91ZF0	18.9%;14.3%	18.9%;14.3%	18.9%;14.3%	NA	12.2%;9.2%	18.9%;14.3%	18.9%;14.3%	18.9%;14.3%	12.8%;9.7%	18.9%;14.3%
A2A4A6;Q62077	22.6%;22.4%	24.3%;24%	22.6%;22.4%	24.3%;24%	24.3%;24%	23.3%;23%	24.3%;24%	22.7%;22.5%	22.6%;22.4%	21.9%;21.7%
A2A4H9;Q61576	6.2%;5%	6.2%;5%	6.2%;5%	6.2%;5%	6.2%;5%	6.2%;5%	1.9%;1.5%	6.2%;5%	6.2%;5%	4.3%;3.4%
A2A4N8;K3W4P1;P97432	4.3%;4.1%;4.1%	5.3%;5.1%;5.1%	4.1%;3.9%;3.9%	3.2%;3%;3%	5.3%;5.1%;5.1%	5.3%;5.1%;5.1%	4.2%;4%;4%	5.3%;5.1%;5.1%	5.3%;5.1%;5.1%	5.3%;5.1%;5.1%
A2A4P3;A2A4P4;Q3THG9	24.6%;23.8%;31.3%	24.6%;23.8%;31.3%	24.6%;23.8%;31.3%	23%;22.3%;29.4%	24.6%;23.8%;31.3%	24.6%;23.8%;31.3%	20%;19.3%;25.5%	21%;20.3%;26.7%	20%;19.3%;25.5%	20%;19.3%;25.5%
A2A4U9;Q91Y63	15.2%;14.2%	17.9%;16.7%	17.9%;16.7%	16.1%;15%	17.9%;16.7%	17.9%;16.7%	17.9%;16.7%	11.3%;10.5%	17.9%;16.7%	17.9%;16.7%
A2A513;P02535	15.5%;15.3%	12.7%;12.5%	10.9%;10.7%	12.7%;12.5%	10.9%;10.7%	12.7%;12.5%	13.7%;13.5%	12.7%;12.5%	12.7%;12.5%	15.5%;15.3%
A2A543	44.9%	44.9%	42.4%	42.5%	44.9%	44.9%	44.9%	44.9%	44.9%	44.9%
A2A547;P84099	22.7%;22.4%	23.2%;23%	23.2%;23%	23.2%;23%	23.2%;23%	23.2%;23%	23.2%;23%	23.2%;23%	23.2%;23%	23.2%;23%
A2A5K2;P55065	10.2%;9.1%	13.4%;12%	13.4%;12%	13.4%;12%	13.4%;12%	13.4%;12%	13.4%;12%	13.4%;12%	13.4%;12%	13.4%;12%
A2A5R2	24.8%	24.4%	22%	26.3%	25.6%	26.1%	23.3%	22.9%	21.3%	24.2%
A2A5R8;A2A5S3;Q9DBE7	13.4%;13.1%;13.3%	11.3%;11.1%;11.2%	13.4%;13.1%;13.3%	11.3%;11.1%;11.2%	13.4%;13.1%;13.3%	11.3%;11.1%;11.2%	11.3%;11.1%;11.2%	13.4%;13.1%;13.3%	13.4%;13.1%;13.3%	13.4%;13.1%;13.3%
A2A690	24.6%	24.5%	21.6%	23.2%	24.3%	25.3%	25.1%	24.1%	23.5%	22.5%
A2A699	32.5%	35.5%	29.6%	29.6%	29.6%	35.4%	33.8%	35.5%	33.8%	32.7%
A2A6J4;A2A6J7;P19973	39.1%;38.9%;38.2%	39.1%;38.9%;38.2%	35.1%;34.9%;34.2%	39.1%;38.9%;38.2%	39.1%;38.9%;38.2%	39.1%;38.9%;38.2%	39.1%;38.9%;38.2%	39.1%;38.9%;38.2%	39.1%;38.9%;38.2%	39.1%;38.9%;38.2%
A2A6M1;Q9CZ28	11.2%;10.1%	11.2%;10.1%	11.2%;10.1%	11.2%;10.1%	11.2%;10.1%	11.2%;10.1%	11.2%;10.1%	11.2%;10.1%	NA	11.2%;10.1%
A2A6Q5	1.2%	1.2%	1.2%	1.2%	1.2%	1.2%	1.2%	1.2%	1.2%	NA
A2A6S1;Q3TB48	11.5%;11.5%	11.3%;11.3%	11.5%;11.5%	11.5%;11.5%	9.9%;9.9%	11.3%;11.3%	11.3%;11.3%	11.5%;11.5%	11.5%;11.5%	11.3%;11.3%
A2A6T1	16.3%	18.5%	13.5%	15.1%	15.1%	18.5%	17%	18.5%	18.5%	16.6%
A2A6U3;Q80UG5	55.9%;54.2%	57.7%;55.9%	55%;53.3%	56.8%;55.1%	54.3%;52.7%	54.3%;52.7%	53.5%;51.8%	55%;53.3%	52.9%;51.3%	49.7%;48.2%
A2A702;Q99JX4	24.8%;16%	24.8%;16%	20.7%;13.4%	24.8%;16%	24.8%;16%	24.8%;16%	14.9%;9.6%	24.8%;16%	14.9%;9.6%	14.9%;9.6%
A2A716;F8VQM4	9.1%;11.1%	9.1%;11.1%	9.1%;11.1%	8%;9.7%	6.4%;7.8%	9.1%;11.1%	9.1%;11.1%	9.1%;11.1%	6.9%;8.3%	6.4%;7.8%
A2A7A7;Q8CFX1	12%;12.2%	12.3%;12.4%	14.1%;14.2%	15.3%;15.5%	15.3%;15.5%	15.3%;15.5%	15.3%;15.5%	15.3%;15.5%	15.3%;15.5%	12%;12.2%
A2A7F6;O35454	33.7%;33.8%	33.7%;33.8%	33.7%;33.8%	33.7%;33.8%	33.7%;33.8%	33.7%;33.8%	33.7%;33.8%	33.7%;33.8%	32%;32.1%	32%;32.1%
A2A7H4;A2A7H5;E9PUJ0;G3UYF5;G3UZT3;Q8BK26	12.5%;11.4%;13.3%;10.5%;11.4%;11.4%	12.5%;11.4%;13.3%;10.5%;11.4%;11.4%	12.5%;11.4%;13.3%;10.5%;11.4%;11.4%	12.5%;11.4%;13.3%;10.5%;11.4%;11.4%	12.5%;11.4%;13.3%;10.5%;11.4%;11.4%	12.5%;11.4%;13.3%;10.5%;11.4%;11.4%	12.5%;11.4%;13.3%;10.5%;11.4%;11.4%	12.5%;11.4%;13.3%;10.5%;11.4%;11.4%	8.2%;7.5%;8.7%;6.9%;7.5%;7.5%	8.2%;7.5%;8.7%;6.9%;7.5%;7.5%
A2A7P7;Q9JLN5	11.3%;11.8%	11.3%;11.8%	8.3%;8.7%	11.3%;11.8%	8.3%;8.7%	11.3%;11.8%	11.3%;11.8%	8.6%;9%	5.2%;5.5%	8.3%;8.7%
A2A7S7	60.1%	62.6%	61.3%	52.8%	54.6%	62.4%	59%	54.6%	57.3%	60.3%
A2A7S8	2.8%	2.8%	2.8%	2.8%	1%	1%	2.8%	1%	2.8%	1.8%
A2A7U3;Q3U0Y2	9.5%;8.7%	9.5%;8.7%	9.5%;8.7%	NA	9.5%;8.7%	NA	9.5%;8.7%	9.5%;8.7%	NA	NA
A2A841;P48193	34.8%;35.2%	36.6%;37.1%	32.6%;33%	36.6%;37.1%	37.5%;38%	37.5%;38%	37.5%;38%	35.6%;36%	36.6%;37.1%	35.7%;36.1%
A2A880;Q91WL6	7.1%;5.2%	7.1%;5.2%	NA	NA	7.1%;5.2%	7.1%;5.2%	7.1%;5.2%	7.1%;5.2%	7.1%;5.2%	7.1%;5.2%
A2A8K5;Q8K0Z9	10.5%;10.1%	10.5%;10.1%	10.5%;10.1%	10.5%;10.1%	10.5%;10.1%	10.5%;10.1%	10.5%;10.1%	10.5%;10.1%	10.5%;10.1%	10.5%;10.1%
A2A8L5	27.9%	25.9%	24.6%	24.9%	26.5%	26.7%	25.9%	24.4%	23.4%	25.9%
A2A8R0;A8Y5G5	16.8%;17.5%	19.2%;20%	15.5%;16.2%	17.3%;18%	18.5%;19.4%	17.5%;18.2%	18.7%;19.5%	14%;14.6%	19.2%;20%	19.2%;20%
A2A8S2;A2A8S3;Q91VU1	4.1%;3.7%;3.3%	7.8%;7.1%;6.2%	7.8%;7.1%;6.2%	3.7%;3.3%;2.9%	7.8%;7.1%;6.2%	7.8%;7.1%;6.2%	7.8%;7.1%;6.2%	3.7%;3.3%;2.9%	7.8%;7.1%;6.2%	7.8%;7.1%;6.2%
A2A8U2	5.7%	3.3%	5.7%	3.3%	5.7%	5.7%	3.3%	5.7%	5.7%	5.7%
A2A8V8;A2A8V9;A2A983;E9PUK6;E9QKA4;F6T4M4;Q52KI8	1.3%;1.3%;6.1%;1.3%;1.3%;8.6%;1.3%	1.3%;1.3%;6.1%;1.3%;1.3%;8.6%;1.3%	1.3%;1.3%;6.1%;1.3%;1.3%;8.6%;1.3%	1.3%;1.3%;6.1%;1.3%;1.3%;8.6%;1.3%	1.3%;1.3%;6.1%;1.3%;1.3%;8.6%;1.3%	1.3%;1.3%;6.1%;1.3%;1.3%;8.6%;1.3%	1.3%;1.3%;6.1%;1.3%;1.3%;8.6%;1.3%	1.3%;1.3%;6.1%;1.3%;1.3%;8.6%;1.3%	1.3%;1.3%;6.1%;1.3%;1.3%;8.6%;1.3%	1.3%;1.3%;6.1%;1.3%;1.3%;8.6%;1.3%
A2A8W8;O08605	2.9%;2.8%	2.9%;2.8%	2.9%;2.8%	2.9%;2.8%	2.9%;2.8%	NA	2.9%;2.8%	2.9%;2.8%	2.9%;2.8%	NA
A2A8Z1;E9PXZ2;E9Q6C1;F6UHR6	20.2%;20.6%;22.7%;20.7%	22%;22.4%;24.7%;22.5%	20.7%;21%;23.2%;21.1%	18.5%;18.8%;20.7%;18.9%	20.5%;20.9%;23%;21%	20.5%;20.9%;23%;21%	18.5%;18.8%;20.7%;18.9%	18.5%;18.8%;20.7%;18.9%	18.5%;18.8%;20.7%;18.9%	17%;17.3%;19.1%;17.4%
A2A994;B0QZL9;Q9JKK0	6.9%;8%;4.6%	6.9%;8%;4.6%	6.9%;8%;4.6%	6.9%;8%;4.6%	6.9%;8%;4.6%	6.9%;8%;4.6%	6.9%;8%;4.6%	6.9%;8%;4.6%	6.9%;8%;4.6%	6.9%;8%;4.6%
A2A9C3	6.8%	7.6%	6.6%	5.4%	6.7%	7.4%	6.7%	5.4%	4.9%	5.3%
A2A9I0;O35166	47.9%;37.3%	47.9%;37.3%	47.9%;37.3%	41.2%;32.1%	47.9%;37.3%	41.2%;32.1%	47.9%;37.3%	47.9%;37.3%	47.9%;37.3%	41.2%;32.1%
A2A9Q0	16.1%	25.6%	17.9%	17.9%	25.6%	25.6%	25.6%	25.6%	25.6%	25.6%
A2A9Q2;A6PWC3;Q8BHG1	15.1%;16.7%;16%	15%;16.5%;15.8%	17.4%;19.2%;18.4%	17.4%;19.2%;18.4%	15.9%;17.5%;16.8%	17.4%;19.2%;18.4%	15.9%;17.5%;16.8%	15.2%;16.7%;16.1%	15.9%;17.5%;16.8%	13.3%;14.7%;14.1%
A2A9R6;A2A9R8;A2A9S0;A2A9S2;Q61701;Q8BVA9	3%;3%;2.9%;3%;2.9%;2.9%	3%;3%;2.9%;3%;2.9%;2.9%	3%;3%;2.9%;3%;2.9%;2.9%	3%;3%;2.9%;3%;2.9%;2.9%	3%;3%;2.9%;3%;2.9%;2.9%	NA	3%;3%;2.9%;3%;2.9%;2.9%	3%;3%;2.9%;3%;2.9%;2.9%	NA	3%;3%;2.9%;3%;2.9%;2.9%
A2A9S7;E4W7Y4;Q09LZ8	15.6%;10.9%;10%	15.6%;10.9%;10%	15.6%;10.9%;10%	15.6%;10.9%;10%	15.6%;10.9%;10%	15.6%;10.9%;10%	12.7%;8.9%;8.1%	15.6%;10.9%;10%	15.6%;10.9%;10%	15.6%;10.9%;10%
A2A9T0;A2A9T1;G3X9S9;Z4YKN2	3.1%;12.6%;12.4%;3.1%	3.1%;12.6%;12.4%;3.1%	3.1%;12.6%;12.4%;3.1%	3.1%;12.6%;12.4%;3.1%	NA	3.1%;12.6%;12.4%;3.1%	3.1%;12.6%;12.4%;3.1%	3.1%;12.6%;12.4%;3.1%	NA	NA
A2A9W7;Q8BMI3	28.9%;25.8%	30.5%;27.2%	25.6%;22.8%	27.2%;24.2%	23.4%;20.9%	28.9%;25.8%	30.5%;27.2%	27.2%;24.2%	27.2%;24.2%	30.5%;27.2%
A2A9Z1;A2A9Z2	2.2%;2.1%	2.2%;2.1%	2.2%;2.1%	2.2%;2.1%	2.2%;2.1%	2.2%;2.1%	2.2%;2.1%	2.2%;2.1%	2.2%;2.1%	2.2%;2.1%
A2AA71;Q3U2P1	11.5%;11.5%	11.8%;11.8%	11.8%;11.8%	13.2%;13.2%	13.2%;13.2%	11.8%;11.8%	13.2%;13.2%	9.7%;9.7%	13.2%;13.2%	11.8%;11.8%
A2AA85;Q6NXN1	14.4%;13.8%	14.4%;13.8%	14.4%;13.8%	14.4%;13.8%	14.4%;13.8%	14.4%;13.8%	14.4%;13.8%	14.4%;13.8%	14.4%;13.8%	14.4%;13.8%
A2AAE1	17.7%	18.8%	17.2%	17.7%	18.3%	18.7%	18.1%	17.7%	16%	16.4%
A2AAN9;A2AAP0	26%;26.9%	24.5%;25.3%	20.6%;21.2%	14.8%;15.3%	23.6%;24.4%	26%;26.9%	23.2%;24%	24.2%;25%	20.3%;20.9%	17.5%;18.1%
A2AAY5	3.4%	3.4%	3.4%	NA	3.4%	1.7%	3.4%	1.8%	1.7%	NA
A2AB59	2.4%	4.5%	2.4%	2.4%	4.5%	2.4%	4.5%	3.1%	1.4%	2.4%
A2ABY3;Q922E4	52.1%;49.8%	50%;47.8%	45.1%;43.1%	43%;41.1%	50%;47.8%	50%;47.8%	52.1%;49.8%	50%;47.8%	43%;41.1%	52.1%;49.8%
A2ACC6;E9Q0J2;F8WHN4;Q8BQZ4	24.4%;24.2%;24.5%;24.6%	27%;26.8%;27.1%;27.2%	26%;25.7%;26%;26.1%	26%;25.7%;26%;26.1%	25.9%;25.7%;26%;26.1%	27%;26.8%;27.1%;27.2%	25.9%;25.7%;26%;26.1%	23.2%;23%;23.3%;23.4%	24.6%;24.4%;24.7%;24.8%	24.6%;24.4%;24.7%;24.8%
A2ACD2	34.2%	34.2%	28.2%	28.2%	28.2%	28.2%	34.2%	23.8%	29.7%	29.7%
A2ACG7;Q9DBG6	41.3%;40.3%	41.8%;40.7%	41.8%;40.7%	41.8%;40.7%	41.3%;40.3%	41.3%;40.3%	41.8%;40.7%	41.3%;40.3%	41.8%;40.7%	41.3%;40.3%
A2ACH6;P82347	10.9%;7.3%	10.9%;7.3%	10.9%;7.3%	10.9%;7.3%	10.9%;7.3%	10.9%;7.3%	10.9%;7.3%	10.9%;7.3%	10.9%;7.3%	5.2%;3.5%
A2ACM0	22.3%	22.5%	22.4%	23.3%	21.7%	23.3%	21.9%	24%	23.2%	21.3%
A2ACV6;E1U8D0	2.2%;2.5%	1.6%;1.8%	1.5%;1.7%	1.6%;1.8%	1.5%;1.7%	2.2%;2.5%	2.2%;2.5%	2.2%;2.5%	1.6%;1.8%	1.5%;1.7%
A2AD03;Q9QXG2	11.6%;11.6%	11.6%;11.6%	10.1%;10.1%	10.1%;10.1%	10.3%;10.2%	7.4%;7.4%	8.5%;8.4%	10.1%;10.1%	8.5%;8.4%	6%;6%
A2AD97;Q9DBV4	3.5%;2.5%	3.5%;2.5%	3.5%;2.5%	3.5%;2.5%	3.5%;2.5%	3.5%;2.5%	3.5%;2.5%	3.5%;2.5%	3.5%;2.5%	3.5%;2.5%
A2ADA5	4.5%	4.5%	4.5%	4.5%	4.5%	4.5%	4.5%	4.5%	4.5%	4.5%
A2ADE0;Z4YJW6	1.2%;1.2%	NA	1.2%;1.2%	NA	1.2%;1.2%	NA	NA	1.2%;1.2%	1.2%;1.2%	NA
A2ADH1;F6TBV1;F6WHL0;Q9CQY5	16.3%;19.2%;17.5%;17.9%	16.3%;19.2%;17.5%;17.9%	16.3%;19.2%;17.5%;17.9%	14.1%;16.7%;15.2%;15.5%	16.3%;19.2%;17.5%;17.9%	16.3%;19.2%;17.5%;17.9%	16.3%;19.2%;17.5%;17.9%	16.3%;19.2%;17.5%;17.9%	14.1%;16.7%;15.2%;15.5%	16.3%;19.2%;17.5%;17.9%
A2ADY9	24.1%	24.1%	24.1%	24.1%	24.1%	24.1%	21.8%	24.1%	24.1%	24.1%
A2AE27	37.7%	38.6%	35.1%	38.6%	36.4%	38.6%	39.4%	38.6%	36.4%	31.8%
A2AEE7	14.6%	16.4%	14.7%	16.1%	15%	16.1%	16.4%	15.9%	15.4%	14.9%
A2AEG3	3%	3%	NA	NA	3%	3%	3%	NA	3%	3%
A2AEM2;Q99LI2	28.7%;28.9%	30.1%;30.4%	25.9%;26.2%	30.1%;30.4%	30.1%;30.4%	27.8%;28%	27.8%;28%	24.1%;24.3%	30.1%;30.4%	30.1%;30.4%
A2AEW8	39.3%	43.5%	43.2%	46.2%	46.4%	45%	43.7%	42.1%	42.5%	43.8%
A2AEX6;A2AEX8;P97447	31.7%;33.1%;35%	38.2%;39.9%;42.1%	20.7%;21.6%;22.9%	21.4%;22.3%;23.6%	38.2%;39.9%;42.1%	35%;36.5%;38.6%	38.2%;39.9%;42.1%	28.8%;30.1%;31.8%	35%;36.5%;38.6%	35%;36.5%;38.6%
A2AF28;A2AF34;A2AF35;E9PZF7	4.9%;7.3%;9.2%;5.6%	4.9%;7.3%;9.2%;5.6%	4.9%;7.3%;9.2%;5.6%	4.9%;7.3%;9.2%;5.6%	4.9%;7.3%;9.2%;5.6%	4.9%;7.3%;9.2%;5.6%	4.9%;7.3%;9.2%;5.6%	4.9%;7.3%;9.2%;5.6%	4.9%;7.3%;9.2%;5.6%	4.9%;7.3%;9.2%;5.6%
A2AF33	62.2%	62.2%	62.2%	33.3%	62.2%	33.3%	62.2%	62.2%	62.2%	33.3%
A2AF47	16.5%	17%	16%	15.1%	17%	18%	16.2%	17.6%	17%	16%
A2AF53;Q3TYW3;Q8R3R5	5.4%;5.9%;5.4%	5.4%;5.9%;5.4%	2.9%;3.1%;2.9%	2.9%;3.1%;2.9%	5.4%;5.9%;5.4%	5.4%;5.9%;5.4%	5.4%;5.9%;5.4%	NA	5.4%;5.9%;5.4%	5.4%;5.9%;5.4%
A2AF81;F6S1R2;Q8N9S3	11%;6.9%;6.6%	11%;6.9%;6.6%	11%;6.9%;6.6%	5.5%;3.5%;3.3%	11%;6.9%;6.6%	11%;6.9%;6.6%	11%;6.9%;6.6%	11%;6.9%;6.6%	11%;6.9%;6.6%	11%;6.9%;6.6%
A2AFG3;Q9QY39	7%;6%	7%;6%	2.6%;2.2%	7%;6%	NA	7%;6%	5%;4.3%	7%;6%	6.8%;5.8%	NA
A2AFI8;B9EI38	14.1%;14%	14.1%;14%	9.1%;9.1%	14.1%;14%	14.1%;14%	15.9%;15.9%	15.9%;15.9%	13.1%;13.1%	15.9%;15.9%	15.9%;15.9%
A2AFI9;A2AFJ1;Q60973	2.6%;2.4%;2.4%	2.6%;2.4%;2.4%	2.6%;2.4%;2.4%	2.6%;2.4%;2.4%	NA	NA	2.6%;2.4%;2.4%	2.6%;2.4%;2.4%	2.6%;2.4%;2.4%	2.6%;2.4%;2.4%
A2AFQ0;Q7TMY8	20%;20%	21.4%;21.4%	19.3%;19.3%	19.3%;19.3%	21.1%;21.1%	21.8%;21.8%	20.7%;20.7%	20.7%;20.7%	18.4%;18.4%	18.7%;18.7%
A2AFQ9;E9PUU4;Q8BX17	1.4%;1.4%;1.4%	1.4%;1.4%;1.4%	1.4%;1.4%;1.4%	NA	1.4%;1.4%;1.4%	1.4%;1.4%;1.4%	1.4%;1.4%;1.4%	1.4%;1.4%;1.4%	1.4%;1.4%;1.4%	1.4%;1.4%;1.4%
A2AFR3	1.1%	1.1%	1.1%	1.1%	1.1%	1.1%	1.1%	1.1%	1.1%	1.1%
A2AG30;O89114	3.1%;3.4%	3.1%;3.4%	3.1%;3.4%	6.3%;6.9%	3.1%;3.4%	6.3%;6.9%	6.3%;6.9%	6.3%;6.9%	6.3%;6.9%	NA
A2AG36;Q562G0;Q9JJI6	8.3%;8.1%;8.1%	9.7%;9.4%;9.5%	9%;8.7%;8.8%	9.8%;9.5%;9.6%	9%;8.7%;8.8%	9.8%;9.5%;9.6%	9.8%;9.5%;9.6%	8.9%;8.6%;8.7%	9.8%;9.5%;9.6%	9%;8.7%;8.8%
A2AG50	33.5%	38.4%	37.1%	37.1%	38.5%	40.8%	38.3%	36%	37.3%	37.3%
A2AG68;Q64430	6%;6%	7.2%;7.2%	7.6%;7.6%	8.3%;8.3%	7.2%;7.2%	7.6%;7.6%	5.7%;5.7%	4.9%;4.9%	7.3%;7.3%	6.1%;6.1%
A2AGI2;Q8BYM5	34.3%;35.2%	36.3%;37.2%	36.4%;37.3%	33%;33.8%	36.3%;37.2%	36.3%;37.2%	38.3%;39.3%	34.3%;35.2%	33.1%;33.9%	36.4%;37.3%
A2AGL5;Q9D9K3	15.2%;9.6%	15.2%;9.6%	15.2%;9.6%	15.2%;9.6%	15.2%;9.6%	15.2%;9.6%	15.2%;9.6%	15.2%;9.6%	15.2%;9.6%	15.2%;9.6%
A2AGL8;Q9D304	2.7%;2.6%	2.7%;2.6%	NA	NA	2.7%;2.6%	2.7%;2.6%	2.7%;2.6%	NA	NA	NA
A2AGS6;Q4QQM4	49.4%;22.8%	49.4%;22.8%	49.4%;22.8%	49.4%;22.8%	49.4%;22.8%	49.4%;22.8%	49.4%;22.8%	49.4%;22.8%	49.4%;22.8%	49.4%;22.8%
A2AH25;Q5FWK3	33%;36%	34.7%;37.8%	30.7%;33.5%	32.4%;35.3%	34.7%;37.8%	30.9%;33.7%	33%;36%	32.4%;35.3%	26.1%;28.5%	28.2%;30.8%
A2AH85;G3UZ34;O08810	6.5%;6.5%;6.5%	4%;4.1%;4%	6.5%;6.5%;6.5%	4%;4.1%;4%	6.5%;6.5%;6.5%	6.5%;6.5%;6.5%	4%;4.1%;4%	5.1%;5.2%;5.1%	NA	NA
A2AH98;A2AH99;A2AHA2;Q6PHN7	5.3%;4.7%;8.5%;2.4%	5.3%;4.7%;8.5%;2.4%	5.3%;4.7%;8.5%;2.4%	5.3%;4.7%;8.5%;2.4%	5.3%;4.7%;8.5%;2.4%	5.3%;4.7%;8.5%;2.4%	5.3%;4.7%;8.5%;2.4%	5.3%;4.7%;8.5%;2.4%	5.3%;4.7%;8.5%;2.4%	5.3%;4.7%;8.5%;2.4%
A2AHB8;A2AHB9;Q6ZPR4	22%;22%;22.2%	21.7%;21.8%;22%	21%;21%;21.2%	21.7%;21.8%;22%	21.7%;21.8%;22%	22.7%;22.7%;23%	22.7%;22.7%;23%	22.7%;22.7%;23%	22.7%;22.7%;23%	22.7%;22.7%;23%
A2AHG0	6.4%	6.4%	4%	4%	6.4%	4%	6.4%	4%	4%	4%
A2AHJ7;A2AHK0;Q80UP3	6.9%;5.8%;7%	5.9%;5%;6%	6.9%;5.8%;7%	4.5%;3.8%;4.6%	5.9%;5%;6%	6.9%;5.8%;7%	6.9%;5.8%;7%	6.9%;5.8%;7%	6.9%;5.8%;7%	5.5%;4.6%;5.6%
A2AHL1	3.3%	3.3%	3.3%	2.3%	2.3%	3.3%	3.3%	3.3%	3.3%	2.3%
A2AHM4;Q8BYK5	7.8%;7.7%	7.8%;7.7%	7.8%;7.7%	6.5%;6.5%	7.8%;7.7%	7.8%;7.7%	7.8%;7.7%	7.8%;7.7%	7.8%;7.7%	7.8%;7.7%
A2AHQ7;Q8BWJ3	2.4%;2.3%	3.6%;3.5%	3.6%;3.5%	2.4%;2.3%	3.6%;3.5%	3.6%;3.5%	3.6%;3.5%	3.6%;3.5%	2.7%;2.6%	3.6%;3.5%
A2AHW8;Q3V0G7	12.9%;12.4%	12.9%;12.4%	11.7%;11.3%	11.8%;11.4%	10.7%;10.3%	12.9%;12.4%	10.7%;10.3%	6.1%;5.9%	10.7%;10.3%	9.6%;9.2%
A2AI08	2.7%	NA	2.7%	2.7%	2.7%	2.7%	2.7%	2.7%	2.7%	2.7%
A2AI16	31.8%	31%	27.3%	31.8%	30.9%	31.7%	31.8%	31.8%	31.7%	31%
A2AI52;Q80U87	23.6%;23.9%	25.5%;25.7%	24.3%;24.5%	24.2%;24.4%	26.3%;26.6%	26.3%;26.6%	25.5%;25.7%	24.5%;24.7%	23.5%;23.7%	24.6%;24.8%
A2AI57;Q923J1	2.5%;2.5%	2.5%;2.5%	2.5%;2.5%	2.5%;2.5%	2.5%;2.5%	2.5%;2.5%	2.5%;2.5%	2.5%;2.5%	2.5%;2.5%	2.5%;2.5%
A2AI87;A2AI88;A2AI89;P18826	12.3%;12.5%;12.6%;12.3%	13.7%;13.9%;14%;13.7%	11.5%;11.7%;11.8%;11.5%	12.2%;12.3%;12.5%;12.2%	10.9%;11%;11.1%;10.9%	11.6%;11.8%;11.9%;11.6%	11%;11.1%;11.2%;11%	11.6%;11.8%;11.9%;11.6%	8.3%;8.4%;8.5%;8.3%	10.4%;10.5%;10.7%;10.4%
A2AIH8;Q9D711	10.7%;9.3%	10.7%;9.3%	10.7%;9.3%	5.9%;5.2%	10.7%;9.3%	10.7%;9.3%	10.7%;9.3%	10.7%;9.3%	5.9%;5.2%	10.7%;9.3%
A2AII2;H9H9S8;P21237	10.9%;9.7%;11.2%	10.9%;9.7%;11.2%	10.9%;9.7%;11.2%	10.9%;9.7%;11.2%	10.9%;9.7%;11.2%	10.9%;9.7%;11.2%	10.9%;9.7%;11.2%	6.2%;5.5%;6.4%	6.2%;5.5%;6.4%	10.9%;9.7%;11.2%
A2AII6;Q8BHR8	25.6%;18.1%	28.6%;20.2%	25.6%;18.1%	28.6%;20.2%	28.6%;20.2%	17.9%;12.7%	28.6%;20.2%	9.4%;6.6%	20.9%;14.8%	25.6%;18.1%
A2AIL4	20.4%	20.4%	11.4%	14.1%	20.4%	20.4%	20.4%	17.7%	20.4%	20.4%
A2AIR4;A2AIR5	14%;13.7%	12.7%;12.5%	11.9%;11.7%	11.7%;11.5%	12.7%;12.5%	11.9%;11.7%	14%;13.7%	14%;13.7%	11.7%;11.5%	11.7%;11.5%
A2AIR7;A2AIR9;O55017	17.9%;17.9%;17.9%	17.7%;17.7%;17.7%	16.7%;16.7%;16.7%	17.8%;17.8%;17.8%	17.7%;17.7%;17.7%	18.9%;18.9%;18.9%	18.3%;18.3%;18.3%	19%;19.1%;19%	16.2%;16.2%;16.2%	17.6%;17.6%;17.6%
A2AIX1;E9QAT4	5.2%;5.3%	3.9%;3.9%	4.2%;4.3%	4.3%;4.4%	4.3%;4.4%	5.2%;5.3%	3.4%;3.4%	5.2%;5.3%	4.3%;4.4%	3.4%;3.4%
A2AJ15	33.3%	32.7%	32.7%	33.3%	32.5%	32.7%	33.1%	31%	33.1%	33.1%
A2AJ26	32%	30.3%	31.3%	30.6%	31.9%	31.3%	32.3%	31.9%	29.7%	30.6%
A2AJ88	10.4%	11.2%	11.2%	11.2%	11.2%	11.2%	9%	9%	11.2%	9%
A2AJ92;A2AJ95;A2AJ96;F6TKU5;Q99NF2	8.9%;9.4%;9%;8.8%;8.5%	8.9%;9.4%;9%;8.8%;8.5%	8.9%;9.4%;9%;8.8%;8.5%	8.9%;9.4%;9%;8.8%;8.5%	8.9%;9.4%;9%;8.8%;8.5%	8.9%;9.4%;9%;8.8%;8.5%	8.9%;9.4%;9%;8.8%;8.5%	6.1%;6.5%;6.2%;6.1%;5.8%	8.9%;9.4%;9%;8.8%;8.5%	8.9%;9.4%;9%;8.8%;8.5%
A2AJA9	20.2%	21.1%	21.1%	18.7%	20.1%	21.1%	20.1%	21.1%	21.1%	18.7%
A2AJH3;O70311	19.9%;18.7%	17.9%;16.8%	15.1%;14.2%	15.1%;14.2%	17.9%;16.8%	15.1%;14.2%	17.7%;16.6%	19.9%;18.7%	19.9%;18.7%	17.9%;16.8%
A2AJP5;E9QNI1;Q8BR76	5.5%;5.8%;5.8%	5.5%;5.8%;5.8%	5.5%;5.8%;5.8%	5.5%;5.8%;5.8%	5.5%;5.8%;5.8%	5.5%;5.8%;5.8%	5.5%;5.8%;5.8%	5.5%;5.8%;5.8%	5.5%;5.8%;5.8%	4.5%;4.8%;4.8%
A2AJP9;A2AJQ0;A8Y5Q0;Q3UV70	40.7%;38.4%;39.6%;42.6%	40.7%;38.4%;39.6%;42.6%	40.7%;38.4%;39.6%;42.6%	35.2%;33.2%;34.3%;36.8%	39.3%;37%;38.2%;41.1%	40.7%;38.4%;39.6%;42.6%	40.7%;38.4%;39.6%;42.6%	40.7%;38.4%;39.6%;42.6%	40.7%;38.4%;39.6%;42.6%	40.7%;38.4%;39.6%;42.6%
A2AJQ3	6.5%	6.4%	5%	6.4%	5%	5%	6.5%	6.4%	4.8%	6.5%
A2AJW4	6.1%	6.1%	6.1%	6.1%	6.1%	6.1%	6.1%	6.1%	6.1%	6.1%
A2AJW5	8.3%	8.3%	8.3%	8.3%	8.3%	8.3%	8.3%	8.3%	5.4%	5.4%
A2AK40;O35149	4.2%;3.7%	4.2%;3.7%	4.2%;3.7%	4.2%;3.7%	4.2%;3.7%	4.2%;3.7%	4.2%;3.7%	4.2%;3.7%	4.2%;3.7%	4.2%;3.7%
A2AKD6;Q9JJW0	16.3%;7.1%	16.3%;7.1%	16.3%;7.1%	16.3%;7.1%	16.3%;7.1%	16.3%;7.1%	16.3%;7.1%	16.3%;7.1%	16.3%;7.1%	16.3%;7.1%
A2AKD7	34.1%	35.7%	33.7%	35.7%	35.7%	35.7%	35.7%	34.1%	35.7%	35.7%
A2AKG8;E9PYJ6	4.1%;4.3%	4.1%;4.3%	3.4%;3.6%	4.1%;4.3%	4.1%;4.3%	4.1%;4.3%	4.1%;4.3%	4.1%;4.3%	3.1%;3.2%	1.9%;2%
A2AKQ8	4.2%	1.2%	4.2%	1.2%	1.2%	1.2%	4.2%	1.2%	1.2%	NA
A2AKX2;J3QNA0;Q8R4F1;V9GX85	17.2%;14%;12.6%;20.1%	17.2%;14%;12.6%;20.1%	11.2%;9.1%;8.1%;13%	11.2%;9.1%;8.1%;13%	17.2%;14%;12.6%;20.1%	17.2%;14%;12.6%;20.1%	17.2%;14%;12.6%;20.1%	17.2%;14%;12.6%;20.1%	17.2%;14%;12.6%;20.1%	17.2%;14%;12.6%;20.1%
A2AL50;Q8C0I1	41.9%;43.6%	41.9%;43.6%	41.7%;43.4%	34.4%;35.8%	41.7%;43.4%	45.8%;47.6%	41.7%;43.4%	45.8%;47.6%	41.7%;43.4%	41.7%;43.4%
A2AL85;Q8BSY0;Q8CBM2	16.3%;15.9%;17.9%	18.6%;18.2%;20.5%	14.2%;13.9%;15.7%	18.3%;17.9%;20.2%	19.7%;19.3%;21.7%	18.8%;18.4%;20.7%	18.6%;18.2%;20.5%	18.6%;18.2%;20.5%	18.6%;18.2%;20.5%	17.7%;17.3%;19.5%
A2ALF0;A2ALF3;Q6NZB0	16.4%;15.4%;14.2%	16.4%;15.4%;14.2%	12.8%;12%;11.1%	16.4%;15.4%;14.2%	16.4%;15.4%;14.2%	16.4%;15.4%;14.2%	16.4%;15.4%;14.2%	16.4%;15.4%;14.2%	12.3%;11.5%;10.7%	16.4%;15.4%;14.2%
A2ALI5	14.8%	14.8%	10.2%	7%	10.2%	14.8%	14.8%	14.8%	14.8%	11.7%
A2ALK6	22.4%	22.4%	21.4%	20.9%	21%	21.4%	21.2%	22.4%	20.6%	17.7%
A2ALL9	4.3%	5.1%	5.1%	5.1%	5.1%	5.1%	5.1%	5.1%	5.1%	5.1%
A2ALS5	40.7%	40.7%	34.8%	36.8%	37.9%	38.5%	39.7%	37.1%	37.9%	36.3%
A2ALU4;A7TU71	17.7%;17.6%	18.4%;18.3%	16.3%;16.2%	17.6%;17.6%	16.9%;16.9%	18.4%;18.3%	17.7%;17.6%	17.8%;17.7%	17.6%;17.6%	14.8%;14.7%
A2ALV3;Q62420	44.3%;54.3%	44.3%;54.3%	44.8%;54.8%	38.3%;46.9%	46.4%;56.8%	46.4%;56.8%	44.3%;54.3%	46.4%;56.8%	44.3%;54.3%	44.3%;54.3%
A2AMC3;Q91ZW2	34.7%;31%	34.7%;31%	32.1%;28.8%	34.7%;31%	34.7%;31%	34.7%;31%	32.4%;29%	34.7%;31%	32.1%;28.8%	34.7%;31%
A2AMH4;A2AMH5;Q6X893	21.7%;23.8%;23.9%	19.9%;21.8%;21.9%	20.2%;22.1%;22.2%	21.6%;23.6%;23.7%	16.4%;18%;18.1%	17.7%;19.4%;19.4%	19.9%;21.8%;21.9%	21.7%;23.8%;23.9%	19.9%;21.8%;21.9%	17.7%;19.4%;19.4%
A2AMS2;A2AMS3;Q03249	3.7%;3.6%;3.4%	3.7%;3.6%;3.4%	3.7%;3.6%;3.4%	3.7%;3.6%;3.4%	3.7%;3.6%;3.4%	3.7%;3.6%;3.4%	NA	3.7%;3.6%;3.4%	3.7%;3.6%;3.4%	3.7%;3.6%;3.4%
A2AN08	23.3%	22.6%	22%	20.4%	22%	22.8%	23.5%	22.9%	21.3%	20.4%
A2AN37;P52623	6.4%;6.5%	6.4%;6.5%	10.6%;10.8%	10.6%;10.8%	6.4%;6.5%	10.6%;10.8%	10.6%;10.8%	6.4%;6.5%	10.6%;10.8%	6.4%;6.5%
A2ANL9;Q9WTS4	15.3%;15.2%	14.1%;14.1%	13.5%;13.4%	13.2%;13.2%	14.1%;14.1%	15.8%;15.8%	14.5%;14.4%	14.6%;14.5%	13.5%;13.5%	13.5%;13.5%
A2ANP1	21.4%	21.4%	21.4%	21.4%	21.4%	21.4%	21.4%	21.4%	21.4%	21.4%
A2ANU3	39.5%	35.3%	39.5%	26.4%	22.1%	35.3%	35.3%	39.5%	35.3%	26.4%
A2AP74;Q8BIF0	26.4%;24.1%	26.4%;24.1%	26.4%;24.1%	18.1%;16.5%	26.4%;24.1%	26.4%;24.1%	26.4%;24.1%	26.4%;24.1%	26.4%;24.1%	26.4%;24.1%
A2APD7;F6U250;F6V095;F7CHQ7;Q9D6Z1	5.1%;11.1%;8.7%;6.8%;2.6%	5.1%;11.1%;8.7%;6.8%;2.6%	5.1%;11.1%;8.7%;6.8%;2.6%	5.1%;11.1%;8.7%;6.8%;2.6%	5.1%;11.1%;8.7%;6.8%;2.6%	5.1%;11.1%;8.7%;6.8%;2.6%	5.1%;11.1%;8.7%;6.8%;2.6%	5.1%;11.1%;8.7%;6.8%;2.6%	5.1%;11.1%;8.7%;6.8%;2.6%	5.1%;11.1%;8.7%;6.8%;2.6%
A2API5;Q9JI18	11.2%;11.2%	11.4%;11.4%	10.1%;10.1%	9.3%;9.3%	11.2%;11.2%	10.2%;10.2%	11.2%;11.2%	10.7%;10.7%	11.2%;11.2%	10.9%;10.9%
A2API8;O54931	15.1%;15.6%	15.1%;15.6%	15.1%;15.6%	15.1%;15.6%	13.6%;14%	14.1%;14.6%	15.1%;15.6%	15.1%;15.6%	10.1%;10.4%	13%;13.4%
A2APM1;A2APM2;A2APM3;A2APM4;A2APM5;E9QKM8;P15379;Q3U8S1;Q80X37	10.8%;9.1%;15.3%;14.3%;16.4%;12.3%;9.1%;19.5%;12.2%	10.8%;9.1%;15.3%;14.3%;16.4%;12.3%;9.1%;19.5%;12.2%	8.4%;7.1%;11.9%;11%;12.7%;9.5%;7.1%;15.1%;9.5%	8.4%;7.1%;11.9%;11%;12.7%;9.5%;7.1%;15.1%;9.5%	10.8%;9.1%;15.3%;14.3%;16.4%;12.3%;9.1%;19.5%;12.2%	9%;7.6%;12.7%;11.8%;13.6%;10.2%;7.6%;16.2%;10.2%	9%;7.6%;12.7%;11.8%;13.6%;10.2%;7.6%;16.2%;10.2%	10.8%;9.1%;15.3%;14.3%;16.4%;12.3%;9.1%;19.5%;12.2%	9%;7.6%;12.7%;11.8%;13.6%;10.2%;7.6%;16.2%;10.2%	10.8%;9.1%;15.3%;14.3%;16.4%;12.3%;9.1%;19.5%;12.2%
A2APT9	6%	6%	2.6%	4.1%	6%	6%	4.1%	4.4%	4.1%	6%
A2APX8	22.7%	21.7%	21.7%	20.7%	20.2%	22.5%	22.7%	22.7%	20.3%	19.3%
A2APY7	30.6%	28%	20.4%	21.3%	23.9%	28%	30.6%	30.6%	22.4%	25.1%
A2AQ07	2%	2%	2%	5.1%	2%	2%	2%	5.1%	NA	5.1%
A2AQ25;D3Z781;E9QAU4	21.8%;31.5%;21.2%	23%;33.3%;22.4%	20%;29%;19.5%	21.9%;31.7%;21.4%	21.8%;31.6%;21.3%	22.4%;32.3%;21.8%	23%;33.3%;22.4%	21.3%;30.8%;20.8%	22.3%;32.2%;21.7%	19.6%;28.3%;19.1%
A2AQ41;Q80TY0	37.1%;37%	35.3%;35.2%	35.4%;35.4%	36.7%;36.7%	36.9%;36.9%	36.9%;36.9%	36.6%;36.5%	35.4%;35.4%	35.3%;35.2%	33.7%;33.6%
A2AQA7;Q8CFQ3	1.4%;1.3%	1.4%;1.3%	1.4%;1.3%	1.4%;1.3%	NA	1.4%;1.3%	1.4%;1.3%	1.4%;1.3%	NA	NA
A2AQC3	0.9%	0.9%	NA	NA	0.9%	NA	NA	NA	NA	0.9%
A2AQD5;A2AQD6;Q922B9	1.3%;1.3%;1.3%	NA	2.3%;2.3%;2.2%	1%;1%;1%	1.3%;1.3%;1.3%	NA	1%;1%;1%	1.3%;1.3%;1.3%	NA	NA
A2AQI7	5.7%	NA	NA	NA	5.7%	NA	5.7%	NA	5.7%	NA
A2AQJ5;A2AQJ6;Q8BXN9	22.2%;22.1%;22.3%	27.2%;27.1%;27.4%	25.8%;25.7%;25.9%	27%;27%;27.2%	27%;27%;27.2%	25.9%;25.9%;26.1%	27%;27%;27.2%	27.2%;27.1%;27.4%	25.9%;25.9%;26.1%	27.2%;27.1%;27.4%
A2AQN4;Q9QXG4	24.2%;24.7%	24.2%;24.7%	24.2%;24.7%	22.5%;23%	24.2%;24.7%	24.2%;24.7%	24.2%;24.7%	24.2%;24.7%	24.2%;24.7%	18.6%;19%
A2AQU8;Q9D975	10.3%;11.8%	10.3%;11.8%	10.3%;11.8%	10.3%;11.8%	10.3%;11.8%	10.3%;11.8%	10.3%;11.8%	10.3%;11.8%	10.3%;11.8%	10.3%;11.8%
A2AQW2	33.8%	34.6%	33.7%	32.7%	32.5%	32.8%	34.7%	29%	34.7%	33.9%
A2AR26;Q3UDF0	11.3%;10.1%	13.8%;12.3%	13.8%;12.3%	13.8%;12.3%	13.8%;12.3%	13.8%;12.3%	13.8%;12.3%	11.3%;10.1%	13.8%;12.3%	13.8%;12.3%
A2AR56;Q6P5H6	22.5%;24.8%	22.1%;24.4%	22.1%;24.4%	20.9%;23%	24.7%;27.3%	24.7%;27.3%	21.8%;24%	22.5%;24.8%	23.3%;25.7%	21.8%;24%
A2ARI4	2.2%	2.2%	2.2%	2.2%	2.2%	2.2%	2.2%	2.2%	2.2%	2.2%
A2ARP1	5.8%	5.8%	4.6%	5.8%	4.6%	5.3%	5.8%	5.8%	5.8%	5.8%
A2ARP8	50.9%	51.4%	49.2%	49.3%	50%	52.4%	52.1%	52.1%	49.4%	49%
A2AS98;P28660	48.1%;48.4%	49.2%;49.5%	49.3%;49.6%	49%;49.3%	44.2%;44.4%	52.2%;52.5%	48.4%;48.7%	52.3%;52.6%	45.5%;45.7%	46.1%;46.4%
A2ASI5	5.1%	6%	6%	5.1%	5.1%	6%	6%	5.1%	5.1%	5.1%
A2ASK1;Q7TS68	6.4%;5.7%	6.4%;5.7%	6.4%;5.7%	6.4%;5.7%	6.4%;5.7%	6.4%;5.7%	6.4%;5.7%	6.4%;5.7%	6.4%;5.7%	6.4%;5.7%
A2ASQ1;M0QWP1;Z4YK85	1.9%;1.9%;2%	3.5%;3.3%;3.5%	1.9%;1.9%;2%	1.2%;1.2%;1.2%	4.2%;4%;4.3%	4.2%;4%;4.3%	3.5%;3.3%;3.5%	2.5%;2.4%;2.5%	3.2%;3%;3.2%	3.5%;3.4%;3.6%
A2ASS6;E9Q8K5;E9Q8N1	0%;0.1%;0.1%	0%;0.1%;0.1%	0%;0.1%;0.1%	0%;0.1%;0.1%	0%;0.1%;0.1%	0%;0.1%;0.1%	0%;0.1%;0.1%	0%;0.1%;0.1%	0%;0.1%;0.1%	0%;0.1%;0.1%
A2AST1;E9Q8Q6	1.4%;1.4%	1.4%;1.4%	1.4%;1.4%	1.4%;1.4%	1.4%;1.4%	1.4%;1.4%	1.4%;1.4%	1.4%;1.4%	1.4%;1.4%	1.4%;1.4%
A2ASZ8	52.9%	49.3%	51.2%	52.9%	48%	51%	52.9%	52.9%	47.8%	43.7%
A2AT37	6.3%	6.3%	6.3%	6.3%	6.3%	6.3%	6.3%	6.3%	5.3%	5.3%
A2ATI9;Q99JX3	17.6%;16.9%	17.6%;16.9%	15.8%;15.1%	15.8%;15.1%	12.8%;12.2%	17.6%;16.9%	17.6%;16.9%	17.6%;16.9%	12.5%;12%	17.6%;16.9%
A2ATK9	33.6%	35%	34%	34%	32.6%	34.5%	34.5%	34.5%	35%	33.2%
A2ATS4;G3X8X3;Q8BSM7	9.3%;9.1%;9.8%	9.3%;9.1%;9.8%	9.3%;9.1%;9.8%	9.3%;9.1%;9.8%	9.3%;9.1%;9.8%	9.3%;9.1%;9.8%	9.3%;9.1%;9.8%	9.3%;9.1%;9.8%	9.3%;9.1%;9.8%	9.3%;9.1%;9.8%
A2AU34	4.7%	4.7%	4.7%	4.7%	4.7%	4.7%	4.7%	4.7%	4.7%	4.7%
A2AUD5;Q3TAI4;Q9CYZ2	46.3%;51.5%;48.2%	42.8%;47.6%;44.5%	46.3%;51.5%;48.2%	45.9%;51%;47.7%	46.3%;51.5%;48.2%	42.8%;47.6%;44.5%	42.8%;47.6%;44.5%	46.3%;51.5%;48.2%	46.3%;51.5%;48.2%	46.3%;51.5%;48.2%
A2AUK5	60%	61%	58.8%	60.9%	60.9%	60%	61%	59.2%	59.2%	59.2%
A2AUR3;Q60866	14.3%;13.2%	17.4%;16%	17.4%;16%	17.4%;16%	14%;12.9%	14%;12.9%	13.4%;12.3%	17.4%;16%	13.4%;12.3%	14%;12.9%
A2AUX3;B7ZD29;Q3UHC7	29.8%;29.2%;28.3%	33.1%;32.5%;31.5%	32.2%;31.5%;30.6%	33.1%;32.5%;31.5%	31.1%;30.5%;29.6%	32%;31.4%;30.4%	31.1%;30.5%;29.6%	33.1%;32.5%;31.5%	26.7%;26.2%;25.4%	26.5%;26%;25.2%
A2AV25	6.5%	6.5%	NA	2.2%	6.5%	4.4%	4.4%	6.5%	4.4%	4.4%
A2AVJ7;Q99PL5	36.9%;33.6%	37.6%;34.3%	36.1%;33%	36.8%;33.6%	37.6%;34.3%	35.9%;32.7%	35.7%;32.6%	36.9%;33.6%	36.9%;33.6%	36.9%;33.6%
A2AW15;Q3UVR3	4.6%;4.8%	3.3%;3.5%	4.6%;4.8%	4.7%;5%	4.7%;5%	4.6%;4.8%	4%;4.2%	4%;4.2%	4.3%;4.5%	3.9%;4.1%
A2AW73;Q76KF0	6.6%;6.6%	7.6%;7.5%	6.6%;6.6%	7.8%;7.7%	5.6%;5.6%	7.8%;7.7%	7.8%;7.7%	7.8%;7.7%	6.6%;6.6%	7.8%;7.7%
A2AWA9	26.6%	27%	24.1%	22.9%	27.8%	27%	27.2%	23.1%	25.1%	24.8%
A2AWF8;A2AWF9;E9Q4S7;Q64455	15.4%;13.8%;13.3%;14.5%	18.1%;16.2%;15.6%;17%	17.1%;15.3%;14.7%;16.1%	16.6%;14.9%;14.3%;15.6%	17.4%;15.6%;15%;16.3%	17.1%;15.3%;14.7%;16.1%	17.1%;15.3%;14.7%;16.1%	16.6%;14.9%;14.3%;15.6%	16.2%;14.5%;13.9%;15.2%	17.1%;15.3%;14.7%;16.1%
A2AWI9	4.3%	4.3%	4.3%	4.3%	4.3%	4.3%	4.3%	4.3%	4.3%	4.3%
A2AWJ3;Q9JMF7	13.3%;10.9%	13.3%;10.9%	13.3%;10.9%	13.3%;10.9%	13.3%;10.9%	13.3%;10.9%	13.3%;10.9%	7.2%;5.9%	13.3%;10.9%	13.3%;10.9%
A2AWN8;P59326	8.5%;8.9%	8.5%;8.9%	8.5%;8.9%	6.7%;7%	8.5%;8.9%	8.5%;8.9%	5.1%;5.4%	8.5%;8.9%	7%;7.3%	3.9%;4.1%
A2AWP6;A2AWP8	6.6%;5.4%	8.4%;6.8%	7.1%;5.8%	8.4%;6.8%	7.4%;6%	8.4%;6.8%	8.4%;6.8%	6.6%;5.4%	8.4%;6.8%	6.2%;5%
A2AWR2;A2AWR3	12.7%;12.3%	11.7%;11.3%	9.5%;9.2%	10.2%;9.9%	10.2%;9.9%	12.7%;12.3%	11.8%;11.4%	9.6%;9.3%	11.7%;11.3%	11.8%;11.4%
A2AWT5;A2AWT6;A2AWT7;P25976	8.1%;8.5%;8.2%;8.1%	8.1%;8.5%;8.2%;8.1%	6.7%;7%;6.8%;6.7%	8.1%;8.5%;8.2%;8.1%	8.1%;8.5%;8.2%;8.1%	8.1%;8.5%;8.2%;8.1%	8.1%;8.5%;8.2%;8.1%	8.1%;8.5%;8.2%;8.1%	8.1%;8.5%;8.2%;8.1%	8.1%;8.5%;8.2%;8.1%
A2BDP1	2.1%	2.1%	2.1%	2.1%	2.1%	2.1%	2.1%	NA	NA	NA
A2BDQ4;Q61772	2.2%;2.2%	2.2%;2.2%	NA	NA	NA	2.2%;2.2%	NA	NA	NA	NA
A2BDX3	14.1%	14.1%	8%	17.6%	17.6%	14.1%	14.8%	11.5%	17.6%	14.8%
A2BE28	1.8%	1.8%	NA	1.8%	1.8%	1.8%	NA	NA	NA	1.8%
A2BE91;Q5U4F6	12.5%;12.5%	12.5%;12.5%	9.3%;9.3%	12.5%;12.5%	12.5%;12.5%	12.5%;12.5%	12.5%;12.5%	12.5%;12.5%	12.5%;12.5%	9.3%;9.3%
A2BE93;Q9EQU5	24.2%;18%	24.2%;18%	11.2%;8.3%	24.2%;18%	24.2%;18%	24.2%;18%	15.8%;11.8%	24.2%;18%	24.2%;18%	24.2%;18%
A2BEE9;P70175;Q52KF7	46%;45.2%;47%	45.9%;45.1%;46.9%	46.8%;46.1%;47.9%	46.9%;46.2%;48%	46.8%;46.1%;47.9%	45.9%;45.1%;46.9%	44.9%;44.2%;45.9%	42.3%;41.6%;43.2%	37.6%;37%;38.4%	42.8%;42%;43.7%
A2BGI8	14.6%	5.7%	14.6%	14.6%	14.6%	14.6%	14.6%	14.6%	14.6%	5.7%
A2BGN7	49.4%	49.4%	40%	23.5%	49.4%	49.4%	49.4%	23.5%	49.4%	35.3%
A2BH40;E9QAQ7	0.6%;0.6%	0.6%;0.6%	NA	0.6%;0.6%	0.6%;0.6%	NA	0.6%;0.6%	0.6%;0.6%	0.6%;0.6%	0.6%;0.6%
A2BI12;Q99JF8	21.4%;13.3%	16.2%;10%	17.1%;10.6%	17.1%;10.6%	17.1%;10.6%	17.1%;10.6%	16.2%;10%	17.1%;10.6%	11.9%;7.4%	17.1%;10.6%
A2CG49	3.7%	3.2%	3.2%	2.6%	4.2%	3.2%	3.2%	3.7%	2.3%	2.8%
A2RSJ4	13.5%	15.7%	13.8%	14.8%	13.1%	13.7%	10.9%	15.7%	12%	14.6%
A2RSQ0	4.9%	3.9%	4%	5.2%	5.2%	5.2%	3.9%	5.2%	5.2%	5.2%
A2RSX7	13.3%	13.3%	13.3%	6%	6%	13.3%	13.3%	13.3%	13.3%	13.3%
A2RSX9	35.2%	33.1%	31.1%	33.1%	35.2%	35.2%	27.6%	35.2%	35.2%	31.1%
A2RT62	19.2%	19.2%	17.5%	17.3%	19.2%	17.5%	16.1%	14.2%	17.5%	19.2%
A2RTH5	24.4%	24.4%	21.1%	24.4%	24.4%	24.4%	24.4%	21.1%	24.4%	21.4%
A2TJV2	14%	10.4%	12.5%	14%	14%	14%	11.3%	12.5%	12.7%	11.3%
A2VDH7	12.4%	12.4%	9.7%	12.4%	7.4%	12.4%	9.7%	9.7%	12.4%	12.4%
A3KFU5;A3KFU8;Q6PHQ9;Q91YZ8	15.7%;15.4%;15%;16.1%	15.8%;15.5%;15.2%;16.3%	14.4%;14.1%;13.8%;14.8%	15.8%;15.5%;15.2%;16.3%	12.7%;12.4%;12.1%;13%	13.9%;13.7%;13.3%;14.3%	14.4%;14.1%;13.8%;14.8%	11.9%;11.6%;11.4%;12.2%	12%;11.8%;11.5%;12.4%	13%;12.7%;12.4%;13.3%
A3KFU9;E9QL24	1.4%;1.4%	0.6%;0.6%	0.6%;0.6%	0.6%;0.6%	NA	0.8%;0.8%	NA	1.4%;1.4%	NA	NA
A3KFX0	20.8%	20.8%	18.1%	20.8%	20.8%	20.8%	17.3%	20.8%	20.8%	20.8%
A3KG38;A3KG41;A3KG44;E9Q2Y3;O88522;Q7TSS3;Q8VC91	7.5%;8%;10.5%;4.7%;4.9%;4.7%;4.9%	13.2%;14.1%;18.4%;8.3%;8.5%;8.1%;8.5%	13.2%;14.1%;18.4%;8.3%;8.5%;8.1%;8.5%	13.2%;14.1%;18.4%;8.3%;8.5%;8.1%;8.5%	13.2%;14.1%;18.4%;8.3%;8.5%;8.1%;8.5%	13.2%;14.1%;18.4%;8.3%;8.5%;8.1%;8.5%	NA	13.2%;14.1%;18.4%;8.3%;8.5%;8.1%;8.5%	7.5%;8%;10.5%;4.7%;4.9%;4.7%;4.9%	13.2%;14.1%;18.4%;8.3%;8.5%;8.1%;8.5%
A3KG93;G8JL40;Q6ZQ88	0.9%;1.2%;0.9%	0.9%;1.2%;0.9%	0.9%;1.2%;0.9%	0.9%;1.2%;0.9%	0.9%;1.2%;0.9%	0.9%;1.2%;0.9%	0.9%;1.2%;0.9%	0.9%;1.2%;0.9%	0.9%;1.2%;0.9%	0.9%;1.2%;0.9%
A3KGJ7;E9Q5A8;Q60952	6.3%;6.3%;6.3%	8%;8%;8%	7.4%;7.4%;7.4%	6.2%;6.2%;6.3%	6.5%;6.5%;6.6%	7.4%;7.4%;7.4%	6.2%;6.2%;6.2%	6.6%;6.6%;6.6%	6.3%;6.3%;6.3%	5.4%;5.4%;5.4%
A3KGR9	12.1%	12.1%	12.1%	12.1%	12.1%	12.1%	12.1%	12.1%	12.1%	6.1%
A3KGU9	74.8%	75.7%	74.1%	74.4%	73.9%	74.8%	75.1%	74.3%	74.1%	72%
A3KGV1	4.9%	6.1%	5.1%	6.1%	5.1%	6.1%	4.9%	4%	6.1%	4.9%
A3KMP2	19.6%	19.6%	19.6%	19.6%	22.2%	22.2%	17.2%	22.2%	17.2%	19.8%
A4GZ26;E9QAD8;Q5DU25	21.7%;21.6%;21.7%	25.1%;24.9%;25.1%	24.3%;24.1%;24.3%	23.3%;23.2%;23.3%	23.5%;23.4%;23.5%	25.1%;24.9%;25.1%	25.1%;24.9%;25.1%	25.1%;24.9%;25.1%	23.8%;23.7%;23.8%	22.2%;22.1%;22.3%
A5A4Y9;G3UZ30	55.7%;60.8%	55.7%;60.8%	55.7%;60.8%	48.9%;53.3%	55.7%;60.8%	55.7%;60.8%	55.7%;60.8%	48.9%;53.3%	55.7%;60.8%	55.7%;60.8%
A5D6P2;B7ZNY3;F6S7Z1;G3XA13;Q99NH2	15.8%;16%;15.9%;15.8%;15.8%	13.8%;13.9%;13.9%;13.8%;13.8%	14.9%;15.1%;15%;14.9%;14.9%	13.8%;13.9%;13.9%;13.8%;13.8%	13.2%;13.3%;13.3%;13.2%;13.2%	14.9%;15.1%;15%;14.9%;14.9%	15.8%;16%;15.9%;15.8%;15.8%	14.8%;14.9%;14.9%;14.8%;14.8%	14.9%;15.1%;15%;14.9%;14.9%	14.9%;15.1%;15%;14.9%;14.9%
A6H5Y3	1.4%	1.4%	1.4%	1.4%	1.4%	1.4%	1.4%	1.4%	0.6%	1.4%
A6H5Z3	36.2%	35.8%	32.7%	29%	31.9%	35.9%	37%	37.2%	33.3%	30.1%
A6H611	11.7%	13.5%	11.7%	12.1%	13.5%	13.5%	13.5%	11.7%	12.1%	13.5%
A6H630	26.4%	26.4%	26%	24.8%	23.9%	24.8%	26.4%	23.9%	23.9%	22.3%
A6H644;Q8BG95	2.4%;2.5%	4.1%;4.2%	2.9%;3%	4.1%;4.2%	4.1%;4.2%	4.1%;4.2%	4.1%;4.2%	4.1%;4.2%	4.1%;4.2%	2.9%;3%
A6H6A9	10.4%	7.7%	10.4%	10.4%	10.4%	8.3%	10.4%	8.1%	9.1%	8.1%
A6H6S0	1.2%	1.2%	1.2%	1.2%	NA	NA	NA	1.2%	NA	1.2%
A6H8H5	8.4%	8.4%	8.4%	8.4%	8.4%	8.4%	8.4%	8.4%	7.2%	7.2%
A6MDD2;Q60673	40.8%;40.9%	40.8%;40.9%	34.5%;34.5%	37.6%;37.7%	37.7%;37.8%	40.3%;40.3%	41.6%;41.7%	38.5%;38.6%	40.3%;40.3%	37.3%;37.4%
A6X919	21.8%	20.9%	18.8%	21.8%	21.8%	21.8%	20.9%	21.8%	21.8%	21.8%
A7YQ68;Q80Y24	16%;17%	17.2%;18.3%	15.6%;16.7%	16%;17%	17.2%;18.3%	17.2%;18.3%	15.6%;16.7%	15.6%;16.7%	16%;17%	14.9%;15.9%
A8DIL0;Q9JL15	14.5%;14.9%	15.4%;15.8%	14.5%;14.9%	14.5%;14.9%	18.5%;19%	18.5%;19%	18.5%;19%	14.5%;14.9%	15.4%;15.8%	11.4%;11.7%
A8DUK4	95.2%	95.2%	93.9%	95.2%	95.2%	95.2%	93.9%	93.9%	93.9%	95.2%
A8Y5H7	2.9%	2.9%	2.9%	2.9%	2.9%	NA	2.9%	NA	2.9%	NA
A8Y5N8;Q91WB4	10.7%;8.4%	10.7%;8.4%	10.7%;8.4%	NA	4.6%;3.6%	10.7%;8.4%	10.7%;8.4%	10.7%;8.4%	10.7%;8.4%	10.7%;8.4%
A8Y5N9;Q8BWP5	6.2%;4.7%	6.2%;4.7%	6.2%;4.7%	NA	6.2%;4.7%	6.2%;4.7%	6.2%;4.7%	NA	6.2%;4.7%	6.2%;4.7%
A8Y5P4	1.1%	1.1%	1.1%	1.1%	1.1%	1.1%	1.1%	NA	1.1%	1.1%
A8Y5T6;Q8CFI5	11.4%;12.2%	13.3%;14.3%	13.3%;14.3%	13.3%;14.3%	13.3%;14.3%	13.3%;14.3%	10.8%;11.6%	13.3%;14.3%	10.8%;11.6%	10.8%;11.6%
A9DA50;Q9D1T0	28.5%;28.8%	28.5%;28.8%	25.2%;25.4%	25.2%;25.4%	25.6%;25.9%	28.5%;28.8%	26.5%;26.7%	28.5%;28.8%	28.5%;28.8%	28.5%;28.8%
A9Z1V5	1.2%	NA	2.6%	2.6%	NA	2.6%	NA	2.6%	2.6%	NA
B0F2B4	22.1%	20.5%	22.5%	20.6%	16.5%	23.1%	20.8%	14.5%	22.2%	18%
B0QZL3;Q8BIV7	15.3%;13.7%	13.8%;12.4%	11.3%;10.1%	12.7%;11.5%	15.3%;13.7%	15.3%;13.7%	15.3%;13.7%	15.3%;13.7%	13.8%;12.4%	15.3%;13.7%
B0QZN5;P63044	42.3%;59.5%	42.3%;59.5%	42.3%;59.5%	42.3%;59.5%	42.3%;59.5%	42.3%;59.5%	42.3%;59.5%	42.3%;59.5%	42.3%;59.5%	42.3%;59.5%
B0QZP8;H3BIZ8;H3BJ78;H3BJY1;H3BKF4;O55101	5.2%;5.6%;6.8%;21.7%;6.5%;4.5%	5.2%;5.6%;6.8%;21.7%;6.5%;4.5%	5.2%;5.6%;6.8%;21.7%;6.5%;4.5%	5.2%;5.6%;6.8%;21.7%;6.5%;4.5%	5.2%;5.6%;6.8%;21.7%;6.5%;4.5%	5.2%;5.6%;6.8%;21.7%;6.5%;4.5%	5.2%;5.6%;6.8%;21.7%;6.5%;4.5%	5.2%;5.6%;6.8%;21.7%;6.5%;4.5%	5.2%;5.6%;6.8%;21.7%;6.5%;4.5%	5.2%;5.6%;6.8%;21.7%;6.5%;4.5%
B0R058;Q8C0L9	10.6%;7%	12.8%;8.4%	9.7%;6.4%	10.6%;7%	10.6%;7%	12.8%;8.4%	12.8%;8.4%	12.8%;8.4%	12.8%;8.4%	10.6%;7%
B0R077;B1AXS6;B1AXS7;B1AXS8;Q8CG95;Q9JLM4	3.2%;1.3%;1.2%;1.2%;3.2%;1.2%	3.2%;1.3%;1.2%;1.2%;3.2%;1.2%	3.2%;1.3%;1.2%;1.2%;3.2%;1.2%	3.2%;1.3%;1.2%;1.2%;3.2%;1.2%	3.2%;1.3%;1.2%;1.2%;3.2%;1.2%	3.2%;1.3%;1.2%;1.2%;3.2%;1.2%	3.2%;1.3%;1.2%;1.2%;3.2%;1.2%	3.2%;1.3%;1.2%;1.2%;3.2%;1.2%	3.2%;1.3%;1.2%;1.2%;3.2%;1.2%	3.2%;1.3%;1.2%;1.2%;3.2%;1.2%
B0R091;P61022	70.2%;68.7%	70.2%;68.7%	70.2%;68.7%	70.2%;68.7%	70.2%;68.7%	70.2%;68.7%	70.2%;68.7%	70.2%;68.7%	70.2%;68.7%	70.2%;68.7%
B0R0S4;Q8VCH5	17.7%;17.4%	17.7%;17.4%	17.7%;17.4%	17.7%;17.4%	17.7%;17.4%	13.7%;13.4%	17.7%;17.4%	17.7%;17.4%	17.7%;17.4%	17.7%;17.4%
B0V2N1	31.1%	32.9%	31.7%	32.1%	29.9%	32.9%	32.9%	31.7%	31.1%	27%
B1APX2	35.1%	37.6%	37.6%	37.6%	34.9%	37.6%	37.6%	37.6%	37.6%	32.2%
B1AQ57;Q64446	3.1%;2.9%	3.1%;2.9%	3.1%;2.9%	3.1%;2.9%	2.4%;2.2%	2.4%;2.2%	3.1%;2.9%	2.4%;2.2%	2.4%;2.2%	3.1%;2.9%
B1AQD9;Q9Z2R6	6.9%;7.5%	NA	6.9%;7.5%	6.9%;7.5%	NA	6.9%;7.5%	NA	6.9%;7.5%	6.9%;7.5%	NA
B1AQF4;H3BKL8;Q9D7X3	27.1%;39.3%;30.8%	27.1%;39.3%;30.8%	27.1%;39.3%;30.8%	27.1%;39.3%;30.8%	27.1%;39.3%;30.8%	27.1%;39.3%;30.8%	27.1%;39.3%;30.8%	27.1%;39.3%;30.8%	27.1%;39.3%;30.8%	27.1%;39.3%;30.8%
B1AQN2;Q99M80	21.5%;21.5%	21.5%;21.5%	21.5%;21.5%	19.4%;19.4%	19.9%;19.9%	20.3%;20.3%	20.4%;20.4%	21.5%;21.5%	20.9%;20.9%	21.5%;21.5%
B1AQR8;G3X9T7;O08573	13.4%;13.3%;13.3%	9.9%;9.9%;9.9%	9.9%;9.9%;9.9%	9.9%;9.9%;9.9%	17.3%;17.3%;17.3%	13.4%;13.3%;13.3%	13.4%;13.3%;13.3%	9.9%;9.9%;9.9%	11.1%;11%;11%	13.4%;13.3%;13.3%
B1AQY2;Q69ZH9	21.2%;21.3%	21.8%;21.9%	21.8%;21.9%	20.2%;20.3%	22.5%;22.6%	22.5%;22.6%	22.5%;22.6%	21.2%;21.2%	22.5%;22.6%	22.5%;22.6%
B1AQZ2;P28741;Q3TET1;Q3UI47	20.7%;21.4%;21.6%;21.5%	22.2%;23%;23.2%;23.1%	23.9%;24.7%;24.9%;24.8%	22.2%;23%;23.2%;23.1%	23.9%;24.7%;24.9%;24.8%	22.2%;23%;23.2%;23.1%	22.3%;23.1%;23.3%;23.2%	22.3%;23.1%;23.3%;23.2%	20.6%;21.3%;21.5%;21.3%	15.9%;16.4%;16.6%;16.5%
B1AR13;B2RWE3;Z4YKM2	25.5%;26.1%;30.4%	25.5%;26.1%;30.4%	16.8%;17.2%;20%	22.6%;23.1%;27%	25.5%;26.1%;30.4%	25.5%;26.1%;30.4%	25.5%;26.1%;30.4%	22.6%;23.1%;27%	25.5%;26.1%;30.4%	25.5%;26.1%;30.4%
B1AR50;Q9DCD6	10.4%;9.4%	10.4%;9.4%	10.4%;9.4%	10.4%;9.4%	10.4%;9.4%	10.4%;9.4%	10.4%;9.4%	10.4%;9.4%	10.4%;9.4%	10.4%;9.4%
B1ARB3;Q08481	5.5%;5.5%	5.5%;5.5%	5.5%;5.5%	5.5%;5.5%	5.5%;5.5%	5.5%;5.5%	5.5%;5.5%	5.5%;5.5%	5.5%;5.5%	3%;3%
B1ART2	11.2%	11.4%	9.2%	10.2%	11.2%	11.9%	11.5%	11.5%	9.2%	8.5%
B1ARU4;E9PVY8	36.7%;36.6%	37.5%;37.5%	35.9%;35.9%	35.1%;35.1%	35.3%;35.3%	37.3%;37.3%	37%;36.9%	36.5%;36.5%	34.8%;34.8%	34.7%;34.7%
B1ARV6	2.1%	2.1%	2.1%	2.1%	2.1%	2.1%	2.1%	2.1%	2.1%	2.1%
B1AS06;Q6PFD5	15.8%;15.7%	15.8%;15.7%	14.8%;14.6%	13.8%;13.6%	14.8%;14.6%	14.8%;14.6%	15.8%;15.7%	14.8%;14.6%	15.8%;15.7%	12.9%;12.8%
B1AS15;B1AS16;B1AS17;E9PVK7;E9QPA9;Q9JLI3	3.6%;3.8%;3.6%;3.7%;3.6%;3.7%	3.6%;3.8%;3.6%;3.7%;3.6%;3.7%	3.6%;3.8%;3.6%;3.7%;3.6%;3.7%	3.6%;3.8%;3.6%;3.7%;3.6%;3.7%	3.6%;3.8%;3.6%;3.7%;3.6%;3.7%	3.6%;3.8%;3.6%;3.7%;3.6%;3.7%	3.6%;3.8%;3.6%;3.7%;3.6%;3.7%	3.6%;3.8%;3.6%;3.7%;3.6%;3.7%	NA	NA
B1AS29	10.3%	11.2%	10.4%	11.3%	10.3%	8.7%	11.2%	7.6%	9.2%	11.2%
B1ASC0;H7BWZ2;H7BX74;H7BX92;Q8CGM1	7.7%;7.2%;7.4%;7.7%;7.3%	8.7%;8.1%;8.3%;8.6%;8.2%	7%;6.5%;6.7%;6.9%;6.6%	7.7%;7.2%;7.4%;7.7%;7.3%	7.7%;7.2%;7.4%;7.7%;7.3%	8.4%;7.9%;8%;8.3%;7.9%	7.1%;6.6%;6.7%;7%;6.7%	7.1%;6.6%;6.7%;7%;6.7%	7.7%;7.2%;7.4%;7.7%;7.3%	8.6%;8.1%;8.2%;8.5%;8.1%
B1ASK8;Q6P073	19.9%;20.8%	19.9%;20.8%	19.9%;20.8%	19.9%;20.8%	19.9%;20.8%	19.9%;20.8%	19.9%;20.8%	19.9%;20.8%	19.9%;20.8%	14.8%;15.4%
B1ASP2	23.8%	24.7%	22.8%	23.4%	22.2%	24.7%	22.1%	24.6%	22.5%	20%
B1AST7;B1AST8;E9Q1Q1;E9QLW6;Q60592	1%;1%;0.9%;0.9%;1%	1%;1%;0.9%;0.9%;1%	1%;1%;0.9%;0.9%;1%	1%;1%;0.9%;0.9%;1%	1%;1%;0.9%;0.9%;1%	1%;1%;0.9%;0.9%;1%	1%;1%;0.9%;0.9%;1%	NA	1%;1%;0.9%;0.9%;1%	1%;1%;0.9%;0.9%;1%
B1ASU0	22.3%	22.3%	24%	21.8%	22.6%	22.3%	24%	24%	22.8%	22.3%
B1AT66	1.6%	1.6%	1.6%	1.6%	1.6%	1.6%	1.6%	1.6%	1.6%	1.6%
B1AT82;Q9D0M1	38.2%;41.3%	34%;36.8%	30.1%;32.6%	30.6%;33.1%	33.8%;36.5%	38.2%;41.3%	38.2%;41.3%	30.1%;32.6%	30.6%;33.1%	30.6%;33.1%
B1AT92;Q60631	61.6%;57.6%	55.7%;52.1%	61.6%;57.6%	55.7%;52.1%	61.6%;57.6%	55.7%;52.1%	61.6%;57.6%	61.6%;57.6%	61.6%;57.6%	61.6%;57.6%
B1ATI0;B1AV77;P47740	23.3%;25.5%;25.6%	27.4%;30%;30.2%	23.3%;25.5%;25.6%	27.4%;30%;30.2%	26.1%;28.5%;28.7%	27.4%;30%;30.2%	27.4%;30%;30.2%	25.2%;27.5%;27.7%	27.4%;30%;30.2%	27.4%;30%;30.2%
B1ATI9;Q3U432	35.2%;34.9%	37.9%;37.5%	35.2%;34.9%	35%;34.6%	39.6%;39.2%	42%;41.6%	35%;34.6%	42.2%;41.8%	32.8%;32.5%	35%;34.6%
B1ATM1;B1ATM2;P57787	3.2%;2.7%;1.7%	8.3%;7.2%;4.5%	8.3%;7.2%;4.5%	8.3%;7.2%;4.5%	8.3%;7.2%;4.5%	8.3%;7.2%;4.5%	8.3%;7.2%;4.5%	8.3%;7.2%;4.5%	8.3%;7.2%;4.5%	8.3%;7.2%;4.5%
B1ATP7;Q80Y81	6.3%;6.3%	6.3%;6.3%	6.3%;6.3%	6.3%;6.3%	6.3%;6.3%	6.3%;6.3%	6.3%;6.3%	6.3%;6.3%	6.3%;6.3%	6.3%;6.3%
B1ATR5;Q8CFZ4	3%;2.2%	6.5%;4.8%	6.5%;4.8%	6.5%;4.8%	3%;2.2%	6.5%;4.8%	6.5%;4.8%	6.5%;4.8%	6.5%;4.8%	6.5%;4.8%
B1ATV0;Q9WVD4	9.3%;10.2%	10.5%;11.5%	6.9%;7.5%	6.9%;7.5%	10.5%;11.5%	10.5%;11.5%	8%;8.7%	6.9%;7.5%	10.5%;11.5%	6.9%;7.5%
B1ATZ0;B1ATZ1;Q3UMA3;Q99LI8	19.6%;19.6%;19.3%;19.4%	19.6%;19.6%;19.3%;19.4%	18.5%;18.5%;18.3%;18.3%	16.1%;16%;15.9%;15.9%	17.5%;17.5%;17.3%;17.3%	19.7%;19.7%;19.5%;19.5%	19.7%;19.7%;19.5%;19.5%	18.4%;18.4%;18.2%;18.2%	17.5%;17.5%;17.3%;17.3%	15.8%;15.8%;15.6%;15.6%
B1AU25;Q9Z0X1	38.2%;37.9%	36.2%;35.9%	36.2%;35.9%	36.2%;35.9%	36.2%;35.9%	36.2%;35.9%	34.9%;34.6%	36.2%;35.9%	33.1%;32.8%	36.2%;35.9%
B1AU74;Q9CWP6	18.5%;18.5%	18.5%;18.5%	18.5%;18.5%	18.5%;18.5%	18.5%;18.5%	18.5%;18.5%	18.3%;18.3%	18.5%;18.5%	18.3%;18.3%	16.8%;16.8%
B1AUB6;E9PUH7;Q3TYK3	7.1%;3.2%;4.1%	7.1%;3.2%;4.1%	7.1%;3.2%;4.1%	7.1%;3.2%;4.1%	7.1%;3.2%;4.1%	7.1%;3.2%;4.1%	7.1%;3.2%;4.1%	7.1%;3.2%;4.1%	NA	NA
B1AUB9;B1AUC0;Q02780	2.5%;2.4%;2.3%	4.7%;4.6%;4.3%	4.7%;4.6%;4.3%	NA	2.3%;2.2%;2.1%	4.7%;4.6%;4.3%	4.7%;4.6%;4.3%	4.7%;4.6%;4.3%	4.7%;4.6%;4.3%	4.7%;4.6%;4.3%
B1AUE5	19.4%	18.2%	14.8%	15.4%	19.4%	19.4%	14.8%	16%	18.2%	18.2%
B1AUH1	6.6%	6.6%	7.3%	7.3%	4.5%	5.7%	5.3%	6.5%	5.7%	4.5%
B1AUN2;B1AUN3;Q3UKV0	34.5%;38.9%;35.1%	36.5%;41.1%;37.1%	26.5%;29.9%;27%	26.5%;29.9%;27%	27.4%;30.9%;27.9%	36.5%;41.1%;37.1%	36.5%;41.1%;37.1%	24.3%;27.4%;24.7%	30.3%;34.2%;30.8%	30.5%;34.4%;31%
B1AUW6;B1AUW8;B1AUW9;Q62406;Q8BR10	3.5%;4.1%;3.8%;3.7%;3.7%	3.5%;4.1%;3.8%;3.7%;3.7%	2%;2.4%;2.2%;2.1%;2.1%	3.5%;4.1%;3.8%;3.7%;3.7%	3.5%;4.1%;3.8%;3.7%;3.7%	3.5%;4.1%;3.8%;3.7%;3.7%	3.5%;4.1%;3.8%;3.7%;3.7%	3.5%;4.1%;3.8%;3.7%;3.7%	3.5%;4.1%;3.8%;3.7%;3.7%	3.5%;4.1%;3.8%;3.7%;3.7%
B1AUX2;Q61191	5.8%;5.9%	6.3%;6.5%	5.9%;6%	5.3%;5.4%	5.9%;6%	5.9%;6%	5.8%;5.9%	5.9%;6%	5.9%;6%	5.1%;5.2%
B1AV35;Q05AA6	3.4%;3.4%	5%;5.1%	5%;5.1%	3.9%;4%	NA	2.2%;2.3%	3.4%;3.4%	3.4%;3.4%	NA	3.9%;4%
B1AV60;B9EJX2	2%;2%	0.7%;0.7%	0.7%;0.7%	2%;2%	2%;2%	2%;2%	2%;2%	2%;2%	2%;2%	2%;2%
B1AV66;Q8BR70	19.7%;16.5%	19.7%;16.5%	19.7%;16.5%	19.7%;16.5%	19.7%;16.5%	19.7%;16.5%	19.7%;16.5%	19.7%;16.5%	11.6%;9.7%	19.7%;16.5%
B1AVF2;Q9Z2S7	8.8%;7.3%	8.8%;7.3%	8.8%;7.3%	8.8%;7.3%	8.8%;7.3%	8.8%;7.3%	8.8%;7.3%	8.8%;7.3%	8.8%;7.3%	8.8%;7.3%
B1AVF4;B1AVF5;Q9QUS6	1.9%;1.8%;1.8%	1.9%;1.8%;1.8%	1.9%;1.8%;1.8%	1.9%;1.8%;1.8%	1.9%;1.8%;1.8%	1.9%;1.8%;1.8%	1.9%;1.8%;1.8%	1.9%;1.8%;1.8%	1.9%;1.8%;1.8%	1.9%;1.8%;1.8%
B1AVN9;B1AVP0;F7D4H5;Q3UQ19	4.5%;4%;4%;4.4%	5.4%;4.7%;4.8%;5.3%	5.9%;5.2%;5.3%;5.9%	5.4%;4.7%;4.8%;5.3%	5.4%;4.7%;4.8%;5.3%	4.5%;4%;4%;4.4%	7.9%;7%;7%;7.8%	5.9%;5.2%;5.3%;5.9%	7.9%;7%;7%;7.8%	7.9%;7%;7%;7.8%
B1AVY2;P26049	28.3%;30.7%	28.3%;30.7%	28.3%;30.7%	28.3%;30.7%	26.6%;28.9%	28.3%;30.7%	28.3%;30.7%	26.6%;28.9%	28.3%;30.7%	28.3%;30.7%
B1AVZ0	32.6%	32.6%	32.6%	28.4%	29.4%	32.6%	32.6%	32.6%	32.6%	32.6%
B1AW21;Q9Z2C5	24.7%;23.4%	22.9%;21.7%	22.6%;21.4%	24.7%;23.4%	24.7%;23.4%	22.6%;21.4%	16.3%;15.4%	22.6%;21.4%	19.6%;18.6%	22.6%;21.4%
B1AWD8;B1AWD9;B1AWE0;B1AWE1;O08585;Q6PFA2	17.8%;16.9%;19.4%;18.3%;17.9%;19.3%	23.7%;22.6%;25.9%;24.3%;23.8%;25.7%	14.4%;13.7%;15.7%;14.8%;14.5%;15.6%	20.8%;19.8%;22.7%;21.3%;20.9%;22.5%	20.8%;19.8%;22.7%;21.3%;20.9%;22.5%	17.8%;16.9%;19.4%;18.3%;17.9%;19.3%	17.8%;16.9%;19.4%;18.3%;17.9%;19.3%	17.8%;16.9%;19.4%;18.3%;17.9%;19.3%	17.8%;16.9%;19.4%;18.3%;17.9%;19.3%	17.8%;16.9%;19.4%;18.3%;17.9%;19.3%
B1AWG1;Q8BKE9	7.5%;4.8%	7.5%;4.8%	7.5%;4.8%	7.5%;4.8%	7.5%;4.8%	7.5%;4.8%	2.8%;1.8%	7.5%;4.8%	7.5%;4.8%	7.5%;4.8%
B1AWJ4	5%	5%	1%	1.9%	4.1%	5%	5%	5%	5%	4.1%
B1AX58	58.1%	60.6%	59%	52.1%	52.4%	58.1%	51.8%	59.2%	56.5%	51.8%
B1AXI9;J3QMP9;Q62036	1%;1%;1%	1%;1%;1%	1%;1%;1%	1%;1%;1%	1%;1%;1%	NA	1%;1%;1%	1%;1%;1%	1%;1%;1%	1%;1%;1%
B1AXN9;P18654	8%;7.7%	8%;7.7%	5.2%;5%	8%;7.7%	8%;7.7%	8%;7.7%	8%;7.7%	5.2%;5%	6.5%;6.2%	6.5%;6.2%
B1AXP6	35.3%	49%	35.3%	49%	49%	49%	49%	49%	49%	49%
B1AXV0	31.7%	34.5%	28.3%	34.5%	30.4%	34.5%	34.5%	34.5%	31.7%	34.5%
B1AXZ4;B1AXZ5;Q3UR02;Q60899;Q80Y51	2.8%;2.8%;3.1%;3.1%;2.9%	10.3%;10.3%;11.1%;11.1%;10.7%	10.3%;10.3%;11.1%;11.1%;10.7%	7.5%;7.5%;8.1%;8.1%;7.8%	10.3%;10.3%;11.1%;11.1%;10.7%	10.3%;10.3%;11.1%;11.1%;10.7%	5.7%;5.7%;6.1%;6.1%;5.9%	10.3%;10.3%;11.1%;11.1%;10.7%	10.3%;10.3%;11.1%;11.1%;10.7%	10.3%;10.3%;11.1%;11.1%;10.7%
B1AY13;E9PV45	18.4%;18.4%	18.8%;18.8%	18.3%;18.3%	18.2%;18.2%	17.8%;17.8%	17.2%;17.2%	19.6%;19.6%	17%;17%	16.5%;16.5%	16%;16%
B1AYL0;E9PW82;F8VPQ7;Q62205	2.4%;2.4%;2.4%;2.4%	2.4%;2.4%;2.4%;2.4%	2.4%;2.4%;2.4%;2.4%	2.4%;2.4%;2.4%;2.4%	2.4%;2.4%;2.4%;2.4%	1.5%;1.5%;1.5%;1.5%	1.5%;1.5%;1.5%;1.5%	2.4%;2.4%;2.4%;2.4%	1.5%;1.5%;1.5%;1.5%	2.4%;2.4%;2.4%;2.4%
B1AZ14;B1AZ15;Q3UMF0	2.1%;2.1%;2%	3.1%;3.1%;3.1%	3.1%;3.1%;3.1%	1%;1%;1%	2.1%;2.1%;2%	2.1%;2.1%;2%	3.1%;3.1%;3.1%	3.1%;3.1%;3.1%	3.1%;3.1%;3.1%	2%;2%;2%
B1AZ46;Q8BKX1	60.7%;59.1%	60.7%;59.1%	59.1%;57.6%	60.7%;59.1%	58.7%;57.2%	56.8%;55.3%	58.9%;57.4%	58.9%;57.4%	60.7%;59.1%	56.2%;54.8%
B1AZA5;D3YWD3	10.6%;10.6%	10.6%;10.6%	10.6%;10.6%	10.6%;10.6%	10.6%;10.6%	10.6%;10.6%	10.6%;10.6%	10.6%;10.6%	9.5%;9.4%	10.6%;10.6%
B1AZF3;B1AZF9;Q80YE4	23.3%;24.3%;23.4%	24.1%;25.1%;24.2%	22.8%;23.8%;22.9%	24%;25.1%;24.2%	24%;25.1%;24.2%	24.1%;25.1%;24.2%	24.1%;25.1%;24.2%	23.1%;24.1%;23.2%	21.7%;22.6%;21.8%	22.6%;23.5%;22.7%
B1AZP2;B7ZNS2	27.9%;28.4%	27.8%;28.3%	26.7%;27.2%	23.2%;23.6%	27.9%;28.4%	28.4%;28.9%	29.1%;29.6%	27.4%;27.9%	28.1%;28.6%	27.4%;27.9%
B1AZQ9;B1AZR0;Q8BLJ6	1.5%;1.5%;1.8%	1.5%;1.5%;1.8%	1.5%;1.5%;1.8%	NA	1.5%;1.5%;1.8%	1.5%;1.5%;1.8%	1.5%;1.5%;1.8%	1.5%;1.5%;1.8%	NA	1.5%;1.5%;1.8%
B1B1D8;Q9D773	21.7%;21.6%	21.7%;21.6%	17.1%;17%	21.7%;21.6%	21.7%;21.6%	21.7%;21.6%	21.7%;21.6%	21.7%;21.6%	21.7%;21.6%	21.7%;21.6%
B2KF35;P47811	10.9%;7.8%	10.9%;7.8%	10.9%;7.8%	10.9%;7.8%	10.9%;7.8%	10.9%;7.8%	10.9%;7.8%	10.9%;7.8%	10.9%;7.8%	10.9%;7.8%
B2KF50	7.2%	5.7%	8.2%	7.4%	6.7%	6.4%	6.4%	6.7%	7.4%	6.4%
B2KG46;G3UXK5;Q8BR07	18.7%;22%;21.8%	18.3%;21.5%;21.3%	17.6%;20.8%;20.6%	17.3%;20.4%;20.2%	19.6%;23.1%;22.9%	19.4%;22.9%;22.6%	21.7%;25.6%;25.4%	21.7%;25.6%;25.4%	18.4%;21.6%;21.4%	17.3%;20.4%;20.2%
B2M1R6	41.6%	41.6%	36.8%	38.9%	39.8%	41.6%	41.6%	38.9%	34.8%	37.5%
B2RPU2	5.5%	5.5%	5.5%	5.5%	5.5%	5.5%	5.5%	5.5%	NA	2.2%
B2RPU6;E9PW14;Q9D067	8.2%;8.6%;8.3%	10%;10.5%;10.2%	8.6%;9%;8.8%	10%;10.5%;10.2%	10%;10.5%;10.2%	10%;10.5%;10.2%	8.6%;9%;8.8%	8.2%;8.6%;8.3%	10%;10.5%;10.2%	7.8%;8.1%;7.9%
B2RPU8;D3Z5B1;Q9D1L0	3%;12.6%;15%	3%;12.6%;15%	3%;12.6%;15%	3%;12.6%;15%	3%;12.6%;15%	3%;12.6%;15%	3%;12.6%;15%	3%;12.6%;15%	3%;12.6%;15%	3%;12.6%;15%
B2RQ71	32.4%	32.5%	32.5%	32.4%	32.5%	32.6%	32.5%	30.2%	32.1%	30.9%
B2RQ80	23.1%	24.5%	23.7%	23.7%	23.2%	22.4%	25.1%	25%	22.5%	23.5%
B2RQC6;E9QAI5;G3UWN2	16.6%;17.1%;17.1%	17.3%;17.8%;17.7%	14.8%;15.3%;15.2%	14.5%;14.9%;14.9%	15.4%;15.8%;15.8%	16.1%;16.6%;16.5%	16.9%;17.3%;17.3%	16.8%;17.3%;17.3%	12.7%;13.1%;13.1%	14.4%;14.8%;14.8%
B2RQF5;Q3UV20	24.1%;22.4%	23.3%;21.8%	24.8%;23.1%	24.1%;22.4%	26.7%;24.9%	25.8%;24.1%	26.7%;24.9%	24.8%;23.1%	20.3%;18.9%	21.1%;19.7%
B2RQR5;Q8BPQ7	24.6%;24.6%	23.2%;23.2%	24.6%;24.6%	24.6%;24.6%	23.9%;23.9%	24.6%;24.6%	24.6%;24.6%	24.6%;24.6%	22.6%;22.6%	24.6%;24.6%
B2RQR8	20.2%	20.2%	19%	18.7%	18.7%	20.2%	20.2%	17.6%	14.2%	15.3%
B2RR82;E9QNG1	20.8%;21.1%	22.4%;22.8%	21.3%;21.7%	21.8%;22.2%	22.4%;22.7%	22.3%;22.7%	21.8%;22.1%	21.7%;22.1%	20.3%;20.6%	19.9%;20.2%
B2RR83	4.4%	3.6%	4.4%	4.4%	4.4%	4.4%	4.4%	4.4%	2.5%	3.4%
B2RRE2	42.6%	43.3%	41.5%	42.3%	43.1%	42.6%	42.1%	41.8%	40.3%	39.9%
B2RRI5;Q52KR2	8%;8%	8%;8%	4.8%;4.7%	4.8%;4.7%	6.2%;6.2%	6.2%;6.2%	5%;4.9%	6.6%;6.5%	6.2%;6.2%	6.2%;6.2%
B2RSH2	39.5%	39.5%	39%	39.5%	29.9%	39.5%	33.1%	29.9%	23.4%	29.9%
B2RSU7;E0CYI9;E9PWI6;Q8CHG3	2.3%;2.4%;2.3%;2.3%	2.3%;2.4%;2.3%;2.3%	2.3%;2.5%;2.4%;2.3%	3.1%;3.3%;3.2%;3.1%	3.1%;3.3%;3.2%;3.1%	2.3%;2.5%;2.4%;2.3%	3.1%;3.3%;3.2%;3.1%	3.1%;3.3%;3.2%;3.1%	NA	2.4%;2.6%;2.5%;2.4%
B2RUE8	1.2%	1.2%	1.2%	1.2%	1.2%	1.2%	1.2%	1.2%	1.2%	1.2%
B2RUG9	15.4%	15.1%	12.9%	12.3%	14.5%	16.2%	15.1%	14.7%	14.5%	12.9%
B2RUJ5	27.8%	29.8%	27.8%	26.5%	25.2%	27.9%	27.9%	27.9%	29.8%	25.3%
B2RUJ6;Q5NCJ0;Q5NCJ1	9%;9%;8.9%	6.9%;6.9%;6.9%	9%;9%;8.9%	6.2%;6.2%;6.2%	7.8%;7.8%;7.8%	7.9%;7.9%;7.9%	7.8%;7.8%;7.8%	9%;9%;8.9%	8.4%;8.4%;8.4%	6.7%;6.7%;6.7%
B2RUR8	29.3%	26.1%	29.3%	23.9%	28.3%	29.3%	29.3%	24.3%	29.3%	30.7%
B2RUS7	17.4%	18.1%	16.8%	15.2%	15.9%	17.3%	18.1%	18.1%	17.2%	14.5%
B2RW11	22.8%	22.8%	23.6%	20.8%	20%	25.9%	23%	20.6%	23%	21.2%
B2RWC4	10.1%	6.3%	6.3%	4.1%	10.1%	10.1%	10.1%	6.3%	6.3%	6.3%
B2RWJ3	27.7%	27.2%	27.7%	27.7%	27.7%	27.7%	27.7%	27.7%	27.2%	27.7%
B2RXA1	22.4%	22.4%	20%	22.4%	22.4%	22.4%	22.4%	22.4%	22.4%	18.5%
B2RXC1	23.8%	29%	27%	23.8%	27.1%	28.4%	28.8%	26.5%	25.9%	25.4%
B2RXC2	13.1%	15.3%	15.3%	15.3%	15.3%	15.3%	15.3%	15.3%	15.3%	15.3%
B2RXE2	12.9%	16.3%	17%	15%	17%	15.3%	15.1%	15%	16.3%	17%
B2RXM2;J3QNY1	19.7%;19.3%	25.9%;25.5%	19.7%;19.3%	22.5%;22.1%	22.5%;22.1%	22.5%;22.1%	22.5%;22.1%	25.9%;25.5%	22.5%;22.1%	13.1%;12.9%
B2RXP1;E9QAU9;Q8BVU0	5.7%;5.3%;5.4%	4%;3.8%;3.9%	5.7%;5.3%;5.4%	5.7%;5.3%;5.4%	4%;3.8%;3.9%	5.7%;5.3%;5.4%	4%;3.8%;3.9%	5.7%;5.3%;5.4%	5.7%;5.3%;5.4%	3.2%;3%;3.1%
B2RXQ2;B2RXW8	11%;11.2%	11.7%;11.9%	12.9%;13.1%	11.9%;12.2%	11.1%;11.3%	13.5%;13.8%	11.7%;11.9%	13.5%;13.8%	9.4%;9.6%	8.7%;8.9%
B2RXQ6;Q8BNJ6	19.3%;19%	19.3%;19%	19.3%;19%	17%;16.8%	19.3%;19%	17.4%;17.1%	17%;16.8%	19.3%;19%	19.3%;19%	12.9%;12.8%
B2RXR6;E9QNQ2	17.1%;16.8%	13.3%;13.1%	6.7%;6.6%	18.2%;17.9%	16.5%;16.2%	13.7%;13.5%	16.1%;15.8%	15%;14.7%	13%;12.8%	15%;14.7%
B2RXS3	5.8%	5.8%	5.8%	3.8%	5.8%	4.3%	5%	5.8%	3.8%	3.8%
B2RXS4	33.7%	33.8%	32.1%	28.4%	30.5%	34.6%	34.3%	33.6%	32%	30.2%
B2RXT3	47.3%	47.3%	47.3%	47.2%	44.6%	47.3%	47.3%	48%	43.8%	41.7%
B2RXV4	5.7%	5.7%	5.7%	3.4%	5.7%	3.4%	5.7%	3.4%	3.4%	3.4%
B2RY04	24.5%	24.7%	22.9%	23.1%	22.9%	24.3%	24.6%	23.3%	22.8%	22.2%
B2RY58	34.4%	33.2%	33.1%	34.4%	34.4%	33.6%	32.5%	33.5%	32%	32%
B7FAU9;B7FAV1;Q8BTM8	6.7%;6.9%;6.7%	6.9%;7%;6.9%	6.1%;6.3%;6.1%	4.9%;5%;4.9%	6.2%;6.3%;6.2%	6.2%;6.3%;6.2%	6.9%;7%;6.9%	6.9%;7%;6.9%	7.2%;7.4%;7.2%	5.7%;5.8%;5.7%
B7ZBU7;O70174	36%;36.7%	34.9%;35.6%	36%;36.7%	31.8%;32.4%	31.5%;32.1%	36%;36.7%	32.3%;32.9%	30.1%;30.7%	29.8%;30.4%	22.5%;22.9%
B7ZBW2	45.1%	44.5%	45.1%	43.7%	45.1%	45.3%	46.1%	41.2%	44.5%	44.2%
B7ZC21;B7ZC22;O70139	28.6%;22.5%;21.1%	NA	28.6%;22.5%;21.1%	28.6%;22.5%;21.1%	28.6%;22.5%;21.1%	28.6%;22.5%;21.1%	28.6%;22.5%;21.1%	28.6%;22.5%;21.1%	NA	28.6%;22.5%;21.1%
B7ZC25;E9PWS2;F6S1M4;P97298	8%;11.6%;13.6%;4.1%	8%;11.6%;13.6%;4.1%	8%;11.6%;13.6%;4.1%	8%;11.6%;13.6%;4.1%	8%;11.6%;13.6%;4.1%	8%;11.6%;13.6%;4.1%	8%;11.6%;13.6%;4.1%	8%;11.6%;13.6%;4.1%	8%;11.6%;13.6%;4.1%	NA
B7ZC46	5%	5%	5%	5%	5%	5%	5%	5%	5%	5%
B7ZCB5;Q5NC32	6.8%;6%	6.8%;6%	6.8%;6%	6.8%;6%	6.8%;6%	6.8%;6%	6.8%;6%	6.8%;6%	6.8%;6%	6.8%;6%
B7ZCT1;Q8BFU4;Q9CX84	7.8%;9.8%;8.8%	NA	3.3%;4.1%;3.7%	7.8%;9.8%;8.8%	7.8%;9.8%;8.8%	3.3%;4.1%;3.7%	7.8%;9.8%;8.8%	7.8%;9.8%;8.8%	3.3%;4.1%;3.7%	7.8%;9.8%;8.8%
B7ZCU0;B7ZCU2;B7ZCU3;B7ZCU4;B7ZCU5;J3QNK8;Q8CBW3	22.9%;28%;24.3%;24.4%;26.1%;22.9%;22.9%	27.1%;33.1%;28.8%;28.8%;30.8%;27%;27%	23.8%;29%;25.2%;25.3%;27%;23.7%;23.7%	23.8%;29%;25.2%;25.3%;27%;23.7%;23.7%	23.8%;29%;25.2%;25.3%;27%;23.7%;23.7%	27.1%;33.1%;28.8%;28.8%;30.8%;27%;27%	27.1%;33.1%;28.8%;28.8%;30.8%;27%;27%	27.1%;33.1%;28.8%;28.8%;30.8%;27%;27%	27.1%;33.1%;28.8%;28.8%;30.8%;27%;27%	20%;24.4%;21.2%;21.3%;22.7%;20%;20%
B7ZDF5;B7ZDF7;Q3UJF1;Q9Z2V6	5.7%;5.8%;5.7%;5.8%	5.7%;5.8%;5.7%;5.8%	5.7%;5.8%;5.7%;5.8%	5.7%;5.8%;5.7%;5.8%	4.9%;5%;4.9%;4.9%	4.9%;5%;4.9%;4.9%	3.5%;3.5%;3.5%;3.5%	4.9%;5%;4.9%;4.9%	4.9%;5%;4.9%;4.9%	5.7%;5.8%;5.7%;5.8%
B7ZMP1	14%	14%	14%	14%	12.5%	14%	14%	14%	14%	10.7%
B7ZMQ0;F6WLR1;Q14AI6	11.1%;11.5%;9%	11.1%;11.5%;9%	6.1%;6.3%;4.9%	11.1%;11.5%;9%	6.1%;6.3%;4.9%	NA	11.1%;11.5%;9%	11.1%;11.5%;9%	11.1%;11.5%;9%	11.1%;11.5%;9%
B7ZN60;E9PWX9;Q9ER04	8.9%;10.2%;8.6%	8.9%;10.2%;8.6%	8.9%;10.2%;8.6%	8.9%;10.2%;8.6%	8.9%;10.2%;8.6%	8.9%;10.2%;8.6%	5.5%;6.3%;5.3%	5.9%;6.8%;5.7%	5.5%;6.3%;5.3%	5.5%;6.3%;5.3%
B7ZNJ5;G3X907;Q9WTS6	17.2%;17.1%;17.1%	17.7%;17.6%;17.6%	15.7%;15.6%;15.6%	16.6%;16.5%;16.5%	17.7%;17.6%;17.6%	16.9%;16.8%;16.8%	17.7%;17.6%;17.6%	16.9%;16.8%;16.8%	14%;13.9%;13.9%	15.6%;15.5%;15.5%
B7ZNL2;Q78ZA7	29.8%;30.7%	37.8%;38.9%	37.8%;38.9%	37.8%;38.9%	35%;36%	37.8%;38.9%	37.8%;38.9%	37.8%;38.9%	35%;36%	30.3%;31.2%
B7ZWM6;Q3UTJ2	16.5%;16.7%	16.5%;16.7%	15.5%;15.7%	16.5%;16.7%	15.5%;15.7%	14.2%;14.4%	16.5%;16.7%	16.5%;16.7%	14.2%;14.4%	15.6%;15.8%
B8JJ66;B8JJ69	25.9%;19%	21.1%;15.6%	25.9%;19%	21.1%;15.6%	25.9%;19%	25.9%;19%	21.1%;15.6%	25.9%;19%	15.9%;11.7%	15.9%;11.7%
B8JK39	1.4%	NA	NA	NA	1.4%	1.4%	3.5%	NA	1.4%	1.4%
B8JK56;Q8VHH7	17.9%;17.9%	17.9%;17.9%	17.9%;17.9%	17.9%;17.9%	15.6%;15.6%	17.3%;17.3%	17.9%;17.9%	17.9%;17.9%	17.9%;17.9%	14.5%;14.5%
B8JKU8;B8JKU9;B8JKV0	7.4%;13.2%;6.2%	7.4%;13.2%;6.2%	7.4%;13.2%;6.2%	7.4%;13.2%;6.2%	7.4%;13.2%;6.2%	7.4%;13.2%;6.2%	7.4%;13.2%;6.2%	7.4%;13.2%;6.2%	NA	7.4%;13.2%;6.2%
B8QI34;F7CYX4	30%;30%	30.4%;30.4%	27.8%;27.8%	29.2%;29.2%	31%;31.1%	30.6%;30.7%	29%;29%	30.9%;31%	28.9%;28.9%	31%;31.1%
B8QI36	21.3%	20.3%	20.3%	20.3%	19.5%	21.3%	20.3%	20.3%	20.6%	19.5%
B9EHT4	27.6%	31.3%	32.2%	31.6%	34.2%	34.2%	31.8%	30%	29.3%	26.1%
B9EIX2;Q80U49	33.9%;33.2%	34.6%;33.9%	33.7%;33%	32.8%;32.1%	32.7%;32%	32.6%;31.8%	32%;31.3%	31.3%;30.6%	31.2%;30.5%	31.4%;30.7%
B9EIZ7;Q920M5	13.2%;12.1%	13.2%;12.1%	10.6%;9.8%	13.2%;12.1%	8.6%;7.9%	13.2%;12.1%	13.2%;12.1%	10%;9.1%	8.6%;7.9%	8.6%;7.9%
B9EJ80	32%	30.8%	28.4%	28.7%	27.8%	29.4%	30.4%	30%	31.4%	30.9%
B9EJ86	42%	44.4%	41.7%	42.9%	42.2%	44.4%	42.3%	42.9%	43.6%	42.3%
B9EJA2	11%	11%	10.6%	9.4%	10.2%	9.5%	9.6%	10%	9%	9.2%
B9EJI9	14.3%	14.3%	14.3%	14.3%	14.3%	14.3%	14.3%	14.3%	14.3%	14.3%
B9EJR8	1.3%	1.3%	1.3%	1.3%	1.3%	1.3%	1.3%	1.3%	1.3%	1.3%
B9EKI3	5.7%	4.5%	5.7%	5.7%	5.7%	5.7%	5.7%	5.7%	4.2%	5.7%
B9EKK6	10.7%	11.3%	13.6%	10.7%	13.6%	13.6%	13.6%	13.6%	11.8%	11.8%
B9EKR1	14.1%	15%	14.7%	13.5%	14.5%	14.5%	15%	13.8%	14.7%	13.1%
B9EKX1;E9QMK6	1.4%;1.4%	1.4%;1.4%	1.4%;1.4%	1.4%;1.4%	1.4%;1.4%	1.4%;1.4%	1.4%;1.4%	1.4%;1.4%	1.4%;1.4%	1.4%;1.4%
C0HK79;C0HK80	30%;30%	30%;30%	25%;25%	30%;30%	30%;30%	30%;30%	30%;30%	30%;30%	30%;30%	30%;30%
C0HKG5;C0HKG6	3.5%;3.5%	3.5%;3.5%	3.5%;3.5%	3.5%;3.5%	3.5%;3.5%	3.5%;3.5%	3.5%;3.5%	3.5%;3.5%	3.5%;3.5%	3.5%;3.5%
D3YTL8;Q52KF3	23.5%;25.3%	28.9%;31.1%	25.7%;27.6%	23.6%;25.4%	28.9%;31.1%	28.9%;31.1%	26.6%;28.6%	23.5%;25.3%	26.6%;28.6%	28.9%;31.1%
D3YTP3	40.7%	38.8%	35.3%	35.3%	38.8%	38.8%	40.7%	37.2%	35.3%	38.8%
D3YTQ3;F6VQH5;Q9Z130	3.8%;5%;5.3%	3.8%;5%;5.3%	3.8%;5%;5.3%	3.8%;5%;5.3%	NA	3.8%;5%;5.3%	NA	3.8%;5%;5.3%	NA	NA
D3YTQ4;O70628	14.2%;13.5%	14.2%;13.5%	10.8%;10.3%	14.2%;13.5%	14.2%;13.5%	14.2%;13.5%	14.2%;13.5%	12.4%;11.8%	14.2%;13.5%	14.2%;13.5%
D3YTQ9;P62843	58.5%;47.6%	57.6%;46.9%	50%;40.7%	58.5%;47.6%	58.5%;47.6%	58.5%;47.6%	58.5%;47.6%	58.5%;47.6%	50%;40.7%	42.4%;34.5%
D3YTR0;G5E832;Q9Z1K7	6.4%;6.5%;6.5%	6.8%;6.9%;6.9%	6.4%;6.5%;6.5%	5.6%;5.6%;5.6%	6.8%;6.9%;6.9%	6.1%;6.2%;6.2%	6.3%;6.4%;6.4%	6.4%;6.5%;6.5%	4.3%;4.4%;4.4%	6.4%;6.5%;6.5%
D3YTR6;Q8R0G7	11.3%;10.2%	11.3%;10.2%	11.3%;10.2%	11.3%;10.2%	11.3%;10.2%	11.3%;10.2%	11.3%;10.2%	11.3%;10.2%	11.3%;10.2%	11.3%;10.2%
D3YTS1;D3YWT0;D3Z569;Q9R0P6	14.2%;20.6%;18.4%;19.6%	17.4%;25.3%;22.6%;24%	17.4%;25.3%;22.6%;24%	17.4%;25.3%;22.6%;24%	17.4%;25.3%;22.6%;24%	17.4%;25.3%;22.6%;24%	17.4%;25.3%;22.6%;24%	14.2%;20.6%;18.4%;19.6%	17.4%;25.3%;22.6%;24%	14.2%;20.6%;18.4%;19.6%
D3YTS3;Q68FD9	24.2%;22.5%	23.7%;22%	19.8%;18.4%	21%;19.4%	23.7%;22%	23.7%;22%	22.8%;21.1%	21.8%;20.2%	23.7%;22%	22.8%;21.1%
D3YTU0;Q62442	47.4%;68.6%	47.4%;68.6%	47.4%;68.6%	47.4%;68.6%	47.4%;68.6%	47.4%;68.6%	47.4%;68.6%	47.4%;68.6%	42.1%;61%	47.4%;68.6%
D3YTU2;Q3U0K8	6.2%;6.1%	3.4%;3.3%	6.2%;6.1%	3.4%;3.3%	3.4%;3.3%	3.4%;3.3%	NA	6.2%;6.1%	6.2%;6.1%	NA
D3YTU5;D3YVV3	33%;29.4%	33%;29.4%	33%;29.4%	33%;29.4%	33%;29.4%	33%;29.4%	33%;29.4%	33%;29.4%	33%;29.4%	33%;29.4%
D3YTU6;D3Z649	5.1%;5%	2.9%;2.8%	2.9%;2.8%	4.1%;4%	3.7%;3.6%	5%;4.9%	6.3%;6.2%	3.8%;3.7%	3.7%;3.6%	3.7%;3.6%
D3YTU7;Q9CPR7	7.3%;4.3%	7.3%;4.3%	7.3%;4.3%	14.5%;8.7%	NA	7.3%;4.3%	NA	7.3%;4.3%	21.8%;13%	8.9%;5.3%
D3YTW7;D3YVT9;D3Z4S7;D3Z5M6;Q80TS3	28.4%;28.1%;27.7%;27.5%;28.3%	29.1%;28.8%;28.5%;28.3%;29.1%	26.2%;25.9%;25.6%;25.4%;26.2%	26.3%;26%;25.7%;25.5%;26.2%	27.4%;27.1%;26.7%;26.6%;27.3%	30.9%;30.6%;30.2%;30%;30.8%	30.9%;30.6%;30.2%;30%;30.8%	30.9%;30.6%;30.2%;30%;30.8%	28.9%;28.6%;28.2%;28%;28.8%	27.1%;26.8%;26.4%;26.3%;27%
D3YTZ7;Q9CR30	23.3%;18.1%	23.3%;18.1%	23.3%;18.1%	23.3%;18.1%	23.3%;18.1%	23.3%;18.1%	23.3%;18.1%	23.3%;18.1%	23.3%;18.1%	23.3%;18.1%
D3YTZ9;Q8BPM6	22.1%;22.1%	26%;25.9%	22.1%;22.1%	22.7%;22.6%	22.7%;22.6%	18.9%;18.8%	23.8%;23.7%	22.7%;22.6%	26%;25.9%	22.7%;22.6%
D3YU00;Q9EPQ7	16%;15.5%	16%;15.5%	16%;15.5%	16%;15.5%	16%;15.5%	16%;15.5%	16%;15.5%	4.4%;4.2%	16%;15.5%	16%;15.5%
D3YU01;D6RCU3;Q8BUL6	23.1%;24.4%;20.1%	23.1%;24.4%;20.1%	23.1%;24.4%;20.1%	23.1%;24.4%;20.1%	23.1%;24.4%;20.1%	23.1%;24.4%;20.1%	23.1%;24.4%;20.1%	23.1%;24.4%;20.1%	23.1%;24.4%;20.1%	23.1%;24.4%;20.1%
D3YU12;Q8K2T1	45.8%;44.3%	43.5%;42.1%	45.8%;44.3%	45.8%;44.3%	45.8%;44.3%	45.8%;44.3%	45.8%;44.3%	45.8%;44.3%	45.8%;44.3%	45.8%;44.3%
D3YU17;Q8VCM8	33.5%;33.4%	34.9%;34.8%	33.6%;33.6%	33.6%;33.6%	34.9%;34.8%	34.9%;34.8%	34.9%;34.8%	34.9%;34.8%	34.9%;34.8%	33.6%;33.6%
D3YU56;E9QP59;Q9WU40	6%;6.1%;6.1%	6%;6.1%;6.1%	4.3%;4.4%;4.3%	6%;6.1%;6.1%	6%;6.1%;6.1%	7.7%;7.8%;7.8%	7.7%;7.8%;7.8%	7.7%;7.8%;7.8%	5.7%;5.9%;5.9%	7.7%;7.8%;7.8%
D3YU60;E9QJW0;Q91VS7	24.5%;10.9%;16.1%	24.5%;10.9%;16.1%	24.5%;10.9%;16.1%	24.5%;10.9%;16.1%	24.5%;10.9%;16.1%	24.5%;10.9%;16.1%	24.5%;10.9%;16.1%	24.5%;10.9%;16.1%	24.5%;10.9%;16.1%	24.5%;10.9%;16.1%
D3YUD2;D3Z7L2	5.7%;5.9%	5.7%;5.9%	5.7%;5.9%	5.7%;5.9%	5.7%;5.9%	5.7%;5.9%	5.7%;5.9%	5.7%;5.9%	5.7%;5.9%	5.7%;5.9%
D3YUE0;Q91XB0	6.7%;3.2%	6.7%;3.2%	6.7%;3.2%	6.7%;3.2%	6.7%;3.2%	6.7%;3.2%	6.7%;3.2%	6.7%;3.2%	6.7%;3.2%	6.7%;3.2%
D3YUE4	3.6%	3.6%	3.6%	3.6%	3.6%	3.6%	3.6%	3.6%	NA	3.6%
D3YUE5;Q9JJC8	10.2%;3.6%	NA	NA	NA	10.2%;3.6%	NA	10.2%;3.6%	NA	NA	NA
D3YUE7;Q8CB44	15.2%;15%	15.2%;15%	11.3%;11.2%	11.3%;11.2%	11.3%;11.2%	15.2%;15%	11.3%;11.2%	11.3%;11.2%	11.2%;11.1%	7.3%;7.3%
D3YUJ3;E9Q226	21%;26.5%	24.8%;31.3%	24.8%;31.3%	20.2%;25.4%	20.2%;25.4%	24.8%;31.3%	24.8%;31.3%	18.5%;23.4%	16.3%;20.6%	20.2%;25.4%
D3YUM1;Q91YT0	66.2%;64.9%	68.6%;67.2%	64.6%;63.4%	66.2%;64.9%	68.6%;67.2%	66.2%;64.9%	68.6%;67.2%	66.2%;64.9%	64.6%;63.4%	66.2%;64.9%
D3YUP0;F8WI64;Q0P5W1	10%;10.2%;10%	11.1%;11.4%;11.1%	10.7%;10.9%;10.7%	11.8%;12.1%;11.8%	11.8%;12.1%;11.8%	11.8%;12.1%;11.8%	11.1%;11.4%;11.1%	10.7%;10.9%;10.7%	11.1%;11.4%;11.1%	7.1%;7.3%;7.1%
D3YUP1;Q9WVG6	10.4%;11.2%	10.4%;11.2%	7.7%;8.2%	10.4%;11.2%	10.4%;11.2%	10.4%;11.2%	10.4%;11.2%	7.7%;8.2%	10.4%;11.2%	10.4%;11.2%
D3YUQ5;Q6PDC0	19.5%;21.8%	21.9%;24.5%	21.9%;24.5%	21.9%;24.5%	17.5%;19.6%	21.9%;24.5%	21.9%;24.5%	17.5%;19.6%	21.9%;24.5%	21.9%;24.5%
D3YUR6;Q8BG50	25.8%;10.4%	25.8%;10.4%	25.8%;10.4%	25.8%;10.4%	25.8%;10.4%	21.7%;8.8%	21.7%;8.8%	25.8%;10.4%	25.8%;10.4%	21.7%;8.8%
D3YUS5;E9PW37	18.2%;17.9%	19.2%;18.8%	17.7%;17.3%	17.5%;17.2%	16.3%;16%	18.4%;18%	15.2%;14.9%	18.4%;18%	17.9%;17.6%	16.7%;16.3%
D3YUU4;D3Z448;Q61124;Q6PAH4	16.4%;21.2%;7.3%;7.7%	16.4%;21.2%;7.3%;7.7%	16.4%;21.2%;7.3%;7.7%	16.4%;21.2%;7.3%;7.7%	16.4%;21.2%;7.3%;7.7%	16.4%;21.2%;7.3%;7.7%	16.4%;21.2%;7.3%;7.7%	16.4%;21.2%;7.3%;7.7%	16.4%;21.2%;7.3%;7.7%	16.4%;21.2%;7.3%;7.7%
D3YUV1;Q99J45	18.6%;18.9%	14.4%;14.6%	9.9%;10.1%	14.4%;14.6%	14.4%;14.6%	18.6%;18.9%	18.6%;18.9%	18.6%;18.9%	14.4%;14.6%	18.6%;18.9%
D3YUV9;D3Z729;G3X9H1;Q3UUT0;Q8BMB3	14.7%;16.1%;16.2%;16.3%;15.5%	19.7%;21.6%;21.8%;21.9%;20.8%	19.7%;21.6%;21.8%;21.9%;20.8%	19.7%;21.6%;21.8%;21.9%;20.8%	8.5%;9.3%;9.4%;9.4%;9%	19.7%;21.6%;21.8%;21.9%;20.8%	19.7%;21.6%;21.8%;21.9%;20.8%	19.7%;21.6%;21.8%;21.9%;20.8%	14.7%;16.1%;16.2%;16.3%;15.5%	19.7%;21.6%;21.8%;21.9%;20.8%
D3YUW7;E9QMC1;P59242	2%;2%;2%	2%;2%;2%	2%;2%;2%	1.2%;1.2%;1.2%	2%;2%;2%	2%;2%;2%	2%;2%;2%	2%;2%;2%	2%;2%;2%	0.8%;0.8%;0.8%
D3YUX2;Q8VBX6	18.9%;18.9%	19.4%;19.4%	17%;17%	15%;15%	18%;18%	19.3%;19.3%	16.7%;16.7%	15.9%;15.9%	16.3%;16.3%	17.3%;17.3%
D3YUY3;F8WI18;P70182	26.4%;24%;24%	28%;25.5%;25.5%	30%;27.3%;27.3%	30%;27.3%;27.3%	30%;27.3%;27.3%	30%;27.3%;27.3%	30%;27.3%;27.3%	26.8%;24.4%;24.4%	30%;27.3%;27.3%	30%;27.3%;27.3%
D3YUY7;Q3TDT0;Q9R1R2	30.2%;31.4%;30.2%	31.7%;32.9%;31.7%	31.7%;32.9%;31.7%	31.7%;32.9%;31.7%	28.6%;29.7%;28.6%	30.1%;31.2%;30.1%	30.1%;31.2%;30.1%	31.7%;32.9%;31.7%	27.2%;28.2%;27.2%	24.7%;25.7%;24.7%
D3YV13;E9Q3J1;Q80V91	17.1%;15.2%;17.3%	17.1%;15.2%;17.3%	10.6%;9.4%;10.7%	17.1%;15.2%;17.3%	17.1%;15.2%;17.3%	17.1%;15.2%;17.3%	17.1%;15.2%;17.3%	17.1%;15.2%;17.3%	17.1%;15.2%;17.3%	17.1%;15.2%;17.3%
D3YVE8	21.8%	21.8%	21.8%	18.7%	21.8%	19.9%	21.8%	21.8%	21.8%	18.7%
D3YVF0;H3BIV5	46.3%;45.9%	49.7%;49.2%	49.7%;49.2%	48.7%;48.3%	49.7%;49.2%	49.7%;49.2%	49.7%;49.2%	49.7%;49.2%	49.7%;49.2%	48.7%;48.3%
D3YVG0;D3YX36;E9Q3M5	0.7%;0.7%;0.6%	0.7%;0.7%;0.6%	0.7%;0.7%;0.6%	0.7%;0.7%;0.6%	0.7%;0.7%;0.6%	0.7%;0.7%;0.6%	0.7%;0.7%;0.6%	0.7%;0.7%;0.6%	0.7%;0.7%;0.6%	0.7%;0.7%;0.6%
D3YVM8;O55102	26.4%;25.6%	26.4%;25.6%	26.4%;25.6%	26.4%;25.6%	26.4%;25.6%	26.4%;25.6%	26.4%;25.6%	26.4%;25.6%	26.4%;25.6%	26.4%;25.6%
D3YVS7;Q8K353	11.9%;9.6%	11.9%;9.6%	11.9%;9.6%	11.9%;9.6%	11.9%;9.6%	11.9%;9.6%	11.9%;9.6%	11.9%;9.6%	11.9%;9.6%	11.9%;9.6%
D3YVV1;Q8VEK0	25.3%;22.8%	30.5%;27.5%	30.5%;27.5%	27.4%;24.7%	30.5%;27.5%	30.5%;27.5%	28.4%;25.5%	30.5%;27.5%	30.5%;27.5%	30.5%;27.5%
D3YVW2;Q8BXA1	22.7%;23.7%	22.7%;23.7%	20.4%;21.2%	22.7%;23.7%	19.6%;20.5%	19.6%;20.5%	22.7%;23.7%	19.6%;20.5%	19.6%;20.5%	22.7%;23.7%
D3YVZ9;P58059	61.4%;31%	61.4%;31%	61.4%;31%	61.4%;31%	61.4%;31%	61.4%;31%	61.4%;31%	61.4%;31%	61.4%;31%	61.4%;31%
D3YW25;D6RFN5;O70131	15.2%;29.1%;21.1%	15.2%;29.1%;21.1%	15.2%;29.1%;21.1%	5.7%;10.9%;7.9%	5.7%;10.9%;7.9%	5.7%;10.9%;7.9%	15.2%;29.1%;21.1%	15.2%;29.1%;21.1%	15.2%;29.1%;21.1%	5.7%;10.9%;7.9%
D3YW42;G3UXR7;G3X927;Q8VC31	3.4%;20.2%;3.7%;3.7%	NA	NA	1.4%;8.1%;1.5%;1.5%	3.4%;20.2%;3.7%;3.7%	NA	3.4%;20.2%;3.7%;3.7%	3.4%;20.2%;3.7%;3.7%	3.4%;20.2%;3.7%;3.7%	NA
D3YW47;G3X9D3;Q8CAE9	23.5%;26.3%;23.5%	23.5%;26.3%;23.5%	20.4%;22.8%;20.4%	23.5%;26.3%;23.5%	18.9%;21.2%;18.9%	23.5%;26.3%;23.5%	18.9%;21.2%;18.9%	23.5%;26.3%;23.5%	22.1%;24.7%;22.1%	17.4%;19.5%;17.4%
D3YWB9;Q99P47	32.4%;32.4%	32.9%;32.9%	29.6%;29.6%	31.7%;31.7%	30%;30%	31.3%;31.3%	30.2%;30.2%	31.2%;31.2%	28.6%;28.6%	29.9%;29.9%
D3YWC2;D3Z6F1;Q9JM93	18%;15.9%;15.7%	18%;15.9%;15.7%	18%;15.9%;15.7%	18%;15.9%;15.7%	18%;15.9%;15.7%	18%;15.9%;15.7%	18%;15.9%;15.7%	18%;15.9%;15.7%	18%;15.9%;15.7%	18%;15.9%;15.7%
D3YWD8;Q2VWQ2	13.9%;13.1%	15.3%;14.4%	12.2%;11.5%	13%;12.2%	13.8%;13%	13.8%;13%	13%;12.2%	13.8%;13%	13%;12.2%	11.5%;10.9%
D3YWI4;E9Q1I6;F8WHT5;G3UVW1;P19258	25.9%;25.5%;24.7%;23.6%;23.9%	25.9%;25.5%;24.7%;23.6%;23.9%	25.9%;25.5%;24.7%;23.6%;23.9%	25.9%;25.5%;24.7%;23.6%;23.9%	25.9%;25.5%;24.7%;23.6%;23.9%	25.9%;25.5%;24.7%;23.6%;23.9%	25.9%;25.5%;24.7%;23.6%;23.9%	11.7%;11.5%;11.2%;10.7%;10.8%	11.7%;11.5%;11.2%;10.7%;10.8%	11.7%;11.5%;11.2%;10.7%;10.8%
D3YWJ9;Q69Z89	1.4%;1.4%	1.4%;1.4%	1.4%;1.4%	1.4%;1.4%	1.4%;1.4%	2.5%;2.5%	NA	2.5%;2.5%	1.4%;1.4%	NA
D3YWK1;Q80W47	25.9%;24.7%	25.9%;24.7%	23.8%;22.7%	25.9%;24.7%	23.8%;22.7%	25.9%;24.7%	25.9%;24.7%	25.9%;24.7%	25.9%;24.7%	25.9%;24.7%
D3YWM8;K3W4S5;O35464	7.2%;7.5%;7.3%	7.2%;7.5%;7.3%	7.2%;7.5%;7.3%	7.2%;7.5%;7.3%	7.2%;7.5%;7.3%	6.1%;6.4%;6.2%	7.2%;7.5%;7.3%	7.2%;7.5%;7.3%	7.2%;7.5%;7.3%	6.1%;6.4%;6.2%
D3YWN5;E9Q8C9;E9QM16;G5E8R5;Q91YK0	3.1%;2.8%;2.8%;3.1%;3.1%	3.1%;2.8%;2.8%;3.1%;3.1%	1.6%;1.5%;1.5%;1.6%;1.6%	3.1%;2.8%;2.8%;3.1%;3.1%	NA	1.5%;1.3%;1.3%;1.5%;1.5%	3.1%;2.8%;2.8%;3.1%;3.1%	3.1%;2.8%;2.8%;3.1%;3.1%	3.1%;2.8%;2.8%;3.1%;3.1%	3.1%;2.8%;2.8%;3.1%;3.1%
D3YWN7	18.4%	20.1%	19.5%	17.8%	19.5%	21.8%	19.5%	18.3%	21.8%	20.7%
D3YWQ0;D3Z2W1	12.8%;13%	14.2%;14.5%	12.8%;13%	13.6%;13.9%	12.8%;13%	14.2%;14.5%	14.2%;14.5%	13.6%;13.9%	13.4%;13.6%	13.6%;13.9%
D3YWS7;F6SJM7;Q8R2K1	26.1%;22.4%;22.9%	20.1%;17.3%;17.6%	26.1%;22.4%;22.9%	26.1%;22.4%;22.9%	26.1%;22.4%;22.9%	26.1%;22.4%;22.9%	26.1%;22.4%;22.9%	26.1%;22.4%;22.9%	26.1%;22.4%;22.9%	14.9%;12.8%;13.1%
D3YWT1;D3Z3N4	8.8%;8.4%	13%;12.4%	8.8%;8.4%	13%;12.4%	9.4%;9%	8.8%;8.4%	8.8%;8.4%	13%;12.4%	8.8%;8.4%	8.8%;8.4%
D3YWY4;D3YZL8;D3Z6T4;H7BX09;H7BX90;Q6GQT7;Q925T6	3.4%;3.3%;3.3%;3.5%;3.5%;3.3%;3.3%	3.4%;3.3%;3.3%;3.5%;3.5%;3.3%;3.3%	3.4%;3.3%;3.3%;3.5%;3.5%;3.3%;3.3%	3.4%;3.3%;3.3%;3.5%;3.5%;3.3%;3.3%	3.4%;3.3%;3.3%;3.5%;3.5%;3.3%;3.3%	3.4%;3.3%;3.3%;3.5%;3.5%;3.3%;3.3%	3.4%;3.3%;3.3%;3.5%;3.5%;3.3%;3.3%	3.4%;3.3%;3.3%;3.5%;3.5%;3.3%;3.3%	3.4%;3.3%;3.3%;3.5%;3.5%;3.3%;3.3%	3.4%;3.3%;3.3%;3.5%;3.5%;3.3%;3.3%
D3YX08;D3Z0I8;D3Z3Z2;D3Z7P2;Q3UBX0	19.1%;10.3%;23.7%;30.1%;9.1%	19.1%;10.3%;23.7%;30.1%;9.1%	19.1%;10.3%;23.7%;30.1%;9.1%	19.1%;10.3%;23.7%;30.1%;9.1%	19.1%;10.3%;23.7%;30.1%;9.1%	19.1%;10.3%;23.7%;30.1%;9.1%	19.1%;10.3%;23.7%;30.1%;9.1%	19.1%;10.3%;23.7%;30.1%;9.1%	19.1%;10.3%;23.7%;30.1%;9.1%	19.1%;10.3%;23.7%;30.1%;9.1%
D3YX52;P58749	11.5%;8.6%	5%;3.8%	5%;3.8%	5%;3.8%	11.5%;8.6%	5%;3.8%	11.5%;8.6%	11.5%;8.6%	5%;3.8%	5%;3.8%
D3YX85;Q7SIG6	28.4%;28.3%	26.3%;26.2%	28.4%;28.3%	23.4%;23.3%	28.4%;28.3%	27%;26.9%	28.4%;28.3%	28.4%;28.3%	28.4%;28.3%	27%;26.9%
D3YXA6;Q7TNM2	34.8%;33.7%	36.7%;35.6%	35.1%;34%	31.5%;30.6%	35.6%;34.5%	35.5%;34.4%	36.7%;35.6%	35.5%;34.4%	31.8%;30.8%	36.7%;35.6%
D3YXA7;Q9CXK4	12%;9%	12%;9%	12%;9%	12%;9%	12%;9%	12%;9%	12%;9%	12%;9%	12%;9%	NA
D3YXB7;D3YZN4;Q3ULF4	22.6%;24.9%;21.5%	29.4%;32.4%;28%	28.2%;31.1%;26.9%	30.6%;33.7%;29.2%	24.3%;26.8%;23.2%	31.7%;34.9%;30.2%	25.9%;28.6%;24.7%	25.7%;28.3%;24.5%	27.3%;30%;26%	21%;23.1%;20%
D3YXH0;P63054	9.1%;43.5%	9.1%;43.5%	9.1%;43.5%	9.1%;43.5%	9.1%;43.5%	9.1%;43.5%	9.1%;43.5%	9.1%;43.5%	9.1%;43.5%	9.1%;43.5%
D3YXK0	14.8%	13.3%	13.3%	13.3%	13.3%	13.3%	14.8%	14.8%	10.1%	13.3%
D3YXM8;Q66L42	3.8%;3.8%	3.8%;3.8%	3.8%;3.8%	3.8%;3.8%	3.8%;3.8%	3.8%;3.8%	3.8%;3.8%	3.8%;3.8%	3.8%;3.8%	3.8%;3.8%
D3YXP6;Q9D1G2	12.7%;10.4%	12.7%;10.4%	12.7%;10.4%	12.7%;10.4%	12.7%;10.4%	12.7%;10.4%	5.1%;4.2%	5.1%;4.2%	12.7%;10.4%	12.7%;10.4%
D3YXZ3;Q91YS4	32.4%;32.3%	36%;35.9%	36.3%;36.2%	38.2%;38.1%	38.1%;38%	38.1%;38%	38.1%;38%	38.1%;38%	40%;39.9%	38.1%;38%
D3YYE1;D3Z7M9;O35381	34.8%;29.6%;27.9%	34.8%;29.6%;27.9%	26.8%;22.7%;21.5%	34.8%;29.6%;27.9%	34.8%;29.6%;27.9%	34.8%;29.6%;27.9%	34.8%;29.6%;27.9%	34.8%;29.6%;27.9%	26.8%;22.7%;21.5%	34.8%;29.6%;27.9%
D3YYH0	3%	4.7%	4.7%	4.7%	4.7%	4.7%	4.7%	4.7%	3%	4.7%
D3YYI6;F8WJA7;P51827	0.7%;0.7%;0.7%	0.7%;0.7%;0.7%	0.7%;0.7%;0.7%	0.7%;0.7%;0.7%	0.7%;0.7%;0.7%	0.7%;0.7%;0.7%	0.7%;0.7%;0.7%	0.7%;0.7%;0.7%	0.7%;0.7%;0.7%	0.7%;0.7%;0.7%
D3YYK8;E9Q6X0;Q8R001	46.9%;43%;37.4%	46.9%;43%;37.4%	46.2%;42.3%;36.8%	46.9%;43%;37.4%	46.9%;43%;37.4%	46.9%;43%;37.4%	46.5%;42.6%;37.1%	46.2%;42.3%;36.8%	46.9%;43%;37.4%	40.4%;37%;32.2%
D3YYN6;Q3UNN8	3.6%;3.2%	3.6%;3.2%	3.6%;3.2%	3.6%;3.2%	3.6%;3.2%	3.6%;3.2%	3.6%;3.2%	3.6%;3.2%	3.6%;3.2%	3.6%;3.2%
D3YYR5;D3Z5U5;Q9Z256;Q9Z257	10.6%;9.8%;10%;9.3%	6.2%;5.7%;5.8%;5.4%	10.6%;9.8%;10%;9.3%	10.6%;9.8%;10%;9.3%	10.6%;9.8%;10%;9.3%	15%;13.9%;14.1%;13.1%	15%;13.9%;14.1%;13.1%	6.2%;5.7%;5.8%;5.4%	15%;13.9%;14.1%;13.1%	10.6%;9.8%;10%;9.3%
D3YYS6;E9Q3B9;O35678	51.1%;53%;55.8%	51.1%;53%;55.8%	51.1%;53%;55.8%	43.8%;45.5%;47.9%	51.1%;53%;55.8%	51.1%;53%;55.8%	48.3%;50.2%;52.8%	51.1%;53%;55.8%	43.8%;45.5%;47.9%	47.1%;48.9%;51.5%
D3YYS7;D3Z478;Q9D0L8	18.8%;22%;9.7%	18.8%;22%;9.7%	9.2%;10.7%;4.7%	18.8%;22%;9.7%	18.8%;22%;9.7%	18.8%;22%;9.7%	18.8%;22%;9.7%	18.8%;22%;9.7%	9.2%;10.7%;4.7%	9.2%;10.7%;4.7%
D3YYS9;Q7TNS7	11.9%;11.5%	14.2%;13.7%	14.2%;13.7%	14.2%;13.7%	14.2%;13.7%	14.2%;13.7%	13.8%;13.4%	14.2%;13.7%	14.2%;13.7%	12.3%;11.9%
D3YYX8;D3Z2E9;D3Z7G3;Q9D882	50%;41%;50.5%;41.7%	50%;41%;50.5%;41.7%	50%;41%;50.5%;41.7%	50%;41%;50.5%;41.7%	50%;41%;50.5%;41.7%	50%;41%;50.5%;41.7%	50%;41%;50.5%;41.7%	50%;41%;50.5%;41.7%	50%;41%;50.5%;41.7%	50%;41%;50.5%;41.7%
D3YYY8	2.9%	1.6%	1.6%	2.9%	2.9%	2.9%	2.9%	1.6%	2.9%	NA
D3YZ21;F6ZGR6	13.3%;11.2%	14.4%;12.2%	14.4%;12.2%	13.6%;11.4%	13.8%;11.6%	13%;11%	13.9%;11.7%	14.4%;12.2%	13.2%;11.1%	13%;11%
D3YZ46;D3Z019;Q3U2S8	36.2%;10.1%;6.3%	36.2%;10.1%;6.3%	36.2%;10.1%;6.3%	36.2%;10.1%;6.3%	36.2%;10.1%;6.3%	36.2%;10.1%;6.3%	36.2%;10.1%;6.3%	36.2%;10.1%;6.3%	36.2%;10.1%;6.3%	36.2%;10.1%;6.3%
D3YZ54;Q9QXE0	15%;14.3%	17.1%;16.4%	17.1%;16.4%	14.4%;13.8%	14.4%;13.8%	15.3%;14.6%	15%;14.3%	17.1%;16.4%	12.3%;11.7%	12.3%;11.7%
D3YZ62;D3Z4J3	57.4%;56.5%	57.8%;57%	53.6%;52.8%	53.1%;52.3%	56.4%;55.6%	57.1%;56.2%	56.5%;55.6%	54.3%;53.5%	54.2%;53.4%	53.3%;52.5%
D3YZ69;Q3UHD3	30.5%;7.1%	27%;6.3%	22.9%;5.3%	26.7%;6.2%	30.5%;7.1%	20.3%;4.7%	30.5%;7.1%	24.1%;5.6%	23.8%;5.5%	26.7%;6.2%
D3YZA1;D3Z7T7;E9PW20;Q9CY57	10.6%;6.7%;6.4%;5.2%	10.6%;6.7%;6.4%;5.2%	10.6%;6.7%;6.4%;5.2%	10.6%;6.7%;6.4%;5.2%	10.6%;6.7%;6.4%;5.2%	10.6%;6.7%;6.4%;5.2%	NA	10.6%;6.7%;6.4%;5.2%	10.6%;6.7%;6.4%;5.2%	10.6%;6.7%;6.4%;5.2%
D3YZB2;F8WHD8;Q9D2G5	7.7%;7.3%;7.5%	6.8%;6.4%;6.6%	7.7%;7.3%;7.5%	7.7%;7.3%;7.5%	6.2%;5.9%;6.1%	6.8%;6.4%;6.6%	6.2%;5.9%;6.1%	7.7%;7.3%;7.5%	6.2%;5.9%;6.1%	6.2%;5.9%;6.1%
D3YZD8;D3Z442;Q8R0P4	36.7%;39.6%;45.1%	36.7%;39.6%;45.1%	36.7%;39.6%;45.1%	36.7%;39.6%;45.1%	36.7%;39.6%;45.1%	36.7%;39.6%;45.1%	36.7%;39.6%;45.1%	36.7%;39.6%;45.1%	36.7%;39.6%;45.1%	36.7%;39.6%;45.1%
D3YZG8	29%	29%	23.1%	23.1%	23.1%	23.1%	23.1%	23.1%	23.1%	29%
D3YZI9	15.1%	15.1%	17%	15.1%	12.8%	13.8%	15.1%	17%	11.7%	10.5%
D3YZP9	45.8%	44.3%	42.2%	40.3%	42.2%	44.1%	42.9%	44.1%	41.8%	42.6%
D3YZR2;P56974	5.6%;6.3%	5.6%;6.3%	5.1%;5.8%	7.4%;8.3%	7.4%;8.3%	7.4%;8.3%	7.4%;8.3%	7.4%;8.3%	7.4%;8.3%	7.4%;8.3%
D3YZR5;Q14BV6	4.6%;4.2%	10.2%;9.4%	4.6%;4.2%	10.2%;9.4%	4.6%;4.2%	4.6%;4.2%	10.2%;9.4%	4.6%;4.2%	10.2%;9.4%	10.2%;9.4%
D3YZT7;Q9QYE9	24.3%;23.9%	24.3%;23.9%	24.3%;23.9%	24.3%;23.9%	24.3%;23.9%	24.3%;23.9%	24.3%;23.9%	24.3%;23.9%	24.3%;23.9%	20.5%;20.2%
D3YZU1;D3YZU4;D3YZU5	18%;18.1%;18.1%	18.6%;18.7%;18.7%	18%;18%;18%	17.2%;17.2%;17.2%	18.1%;18.2%;18.2%	18.1%;18.2%;18.2%	17.6%;17.7%;17.7%	18.6%;18.7%;18.7%	15.4%;15.4%;15.4%	17%;17%;17.1%
D3YZW1;Q91Z69	20.9%;21.4%	24.8%;25.3%	22.5%;23%	20.3%;20.7%	22%;22.5%	23.4%;23.9%	24.8%;25.3%	22.7%;23.2%	20.6%;21.1%	19.7%;20.2%
D3YZZ5	45.5%	45.5%	45.5%	45.5%	45.5%	45.5%	45.5%	45.5%	45.5%	45.5%
D3Z016;P0C7N9	14.6%;9.8%	14.6%;9.8%	14.6%;9.8%	14.6%;9.8%	14.6%;9.8%	14.6%;9.8%	14.6%;9.8%	14.6%;9.8%	NA	NA
D3Z041;P41216	51.6%;51.6%	51.6%;51.6%	45.8%;45.8%	46.9%;46.9%	47.9%;47.9%	51.6%;51.6%	50.5%;50.5%	46.9%;46.9%	49.1%;49.1%	47.9%;47.9%
D3Z061;Q8C7R4	25.6%;24.9%	27.3%;26.5%	21.7%;21.1%	27%;26.2%	26.2%;25.5%	26.3%;25.5%	28%;27.2%	21.3%;20.7%	25.7%;25%	19.1%;18.5%
D3Z065;Q8R087	7.3%;4.9%	7.3%;4.9%	3.6%;2.4%	7.3%;4.9%	7.3%;4.9%	7.3%;4.9%	3.6%;2.4%	7.3%;4.9%	7.3%;4.9%	7.3%;4.9%
D3Z079;Q8K400	41.8%;40.5%	42.4%;41.1%	39.3%;38.1%	40.2%;39%	36.8%;35.7%	42.4%;41.1%	42.3%;41%	42.4%;41.1%	36.8%;35.7%	36.9%;35.8%
D3Z088;O08796	12.8%;2.9%	NA	12.8%;2.9%	12.8%;2.9%	12.8%;2.9%	12.8%;2.9%	12.8%;2.9%	NA	NA	NA
D3Z0B7;D3Z0T3;Q9DCK3	22.7%;22.2%;14.7%	22.7%;22.2%;14.7%	22.7%;22.2%;14.7%	22.7%;22.2%;14.7%	6.5%;6.3%;4.2%	22.7%;22.2%;14.7%	22.7%;22.2%;14.7%	22.7%;22.2%;14.7%	6.5%;6.3%;4.2%	6.5%;6.3%;4.2%
D3Z0D9;Q9R022	9.5%;5.6%	9.5%;5.6%	9.5%;5.6%	9.5%;5.6%	9.5%;5.6%	9.5%;5.6%	9.5%;5.6%	9.5%;5.6%	9.5%;5.6%	9.5%;5.6%
D3Z0F5;O88545	47.1%;43.2%	47.1%;43.2%	47.1%;43.2%	42.8%;39.2%	47.1%;43.2%	47.1%;43.2%	47.1%;43.2%	47.1%;43.2%	47.1%;43.2%	47.1%;43.2%
D3Z0H7;G3X8P6;Q99MD6	11.8%;9.6%;9%	11.8%;9.6%;9%	4.6%;3.7%;3.5%	11.8%;9.6%;9%	11.8%;9.6%;9%	11.8%;9.6%;9%	11.8%;9.6%;9%	11.8%;9.6%;9%	NA	11.8%;9.6%;9%
D3Z0I5;Q922Y2	8%;7.7%	4.4%;4.2%	8%;7.7%	8%;7.7%	8%;7.7%	8%;7.7%	8%;7.7%	8%;7.7%	8%;7.7%	8%;7.7%
D3Z0Q4;D3Z4L1;Q3URQ7	4.7%;4.4%;3.8%	4.7%;4.4%;3.8%	4.7%;4.4%;3.8%	4.7%;4.4%;3.8%	4.7%;4.4%;3.8%	4.7%;4.4%;3.8%	4.7%;4.4%;3.8%	NA	4.7%;4.4%;3.8%	4.7%;4.4%;3.8%
D3Z0R8;Q8BGB2	2.1%;2%	NA	NA	NA	NA	2.1%;2%	2.1%;2%	2.1%;2%	NA	NA
D3Z0V7;E9QLZ1;P62500	4.7%;4.4%;4.4%	5.9%;5.5%;5.5%	4%;3.7%;3.7%	4.8%;4.5%;4.5%	4.1%;3.8%;3.8%	5.9%;5.5%;5.5%	5.9%;5.5%;5.5%	5.9%;5.5%;5.5%	5.9%;5.5%;5.5%	3.9%;3.6%;3.6%
D3Z0X5;D3Z4N0;E9PWB1;Q6PDH0	21%;22.1%;23%;22.2%	20.4%;21.3%;22.3%;21.5%	19.8%;20.8%;21.7%;20.9%	19.9%;20.9%;21.8%;21.1%	21.5%;22.5%;23.5%;22.7%	20.7%;21.7%;22.7%;21.9%	19.6%;20.5%;21.5%;20.7%	22.4%;23.5%;24.5%;23.7%	20.5%;21.5%;22.4%;21.7%	19.3%;20.2%;21.1%;20.4%
D3Z108;E9QN77;Q9JMG3	36.5%;28.5%;30.2%	36.5%;28.5%;30.2%	36.5%;28.5%;30.2%	36.5%;28.5%;30.2%	36.5%;28.5%;30.2%	36.5%;28.5%;30.2%	36.5%;28.5%;30.2%	36.5%;28.5%;30.2%	36.5%;28.5%;30.2%	36.5%;28.5%;30.2%
D3Z118;P97411	27.7%;27%	27.7%;27%	27.7%;27%	24.9%;24.3%	27.7%;27%	27.7%;27%	25.2%;24.5%	23.7%;23%	27.7%;27%	27.7%;27%
D3Z148;P49817	26.1%;16.9%	18.3%;11.8%	26.1%;16.9%	26.1%;16.9%	18.3%;11.8%	26.1%;16.9%	18.3%;11.8%	26.1%;16.9%	26.1%;16.9%	7.8%;5.1%
D3Z183	19.8%	19.8%	19.8%	19.8%	19.8%	19.8%	19.8%	19.8%	17.4%	16.5%
D3Z1F7;Q9DBN4	41.5%;38.9%	41.5%;38.9%	38.7%;36.3%	47.9%;44.9%	47.9%;44.9%	41.5%;38.9%	47.9%;44.9%	47.9%;44.9%	47.9%;44.9%	47.9%;44.9%
D3Z1F9	21.9%	23.5%	16.5%	20.3%	19.9%	22%	22.5%	22.5%	23.5%	23.5%
D3Z1Q2	9.2%	NA	9.2%	NA	NA	9.2%	9.2%	NA	9.2%	9.2%
D3Z1V2;D3Z289;Q8BXT1	33.6%;25.8%;25.6%	27%;20.8%;20.6%	27%;20.8%;20.6%	27%;20.8%;20.6%	27%;20.8%;20.6%	33.6%;25.8%;25.6%	21.2%;16.3%;16.1%	33.6%;25.8%;25.6%	18.2%;14%;13.9%	27%;20.8%;20.6%
D3Z1Y5;Q8BL80	6.1%;4.7%	6.1%;4.7%	6.1%;4.7%	6.1%;4.7%	6.1%;4.7%	6.1%;4.7%	6.1%;4.7%	6.1%;4.7%	6.1%;4.7%	6.1%;4.7%
D3Z1Z0;Q9Z0V8	32%;18.1%	32%;18.1%	22.7%;12.9%	32%;18.1%	32%;18.1%	32%;18.1%	32%;18.1%	32%;18.1%	32%;18.1%	32%;18.1%
D3Z286	17.7%	17.7%	12.8%	17.7%	17.7%	15%	17.7%	12.8%	17.7%	12.8%
D3Z2H9	17.7%	17.7%	17.7%	17.7%	17.7%	14.9%	17.7%	17.7%	17.7%	17.7%
D3Z2J2;Q9D281	10.2%;3.2%	10.2%;3.2%	NA	NA	10.2%;3.2%	NA	NA	10.2%;3.2%	NA	NA
D3Z2J4;D3Z632;Q64362	20.5%;23.3%;20.5%	14.7%;16.7%;14.7%	20.5%;23.3%;20.5%	20.5%;23.3%;20.5%	20.5%;23.3%;20.5%	20.5%;23.3%;20.5%	20.5%;23.3%;20.5%	20.5%;23.3%;20.5%	20.5%;23.3%;20.5%	20.5%;23.3%;20.5%
D3Z2K2;Q9CR88	12.3%;11.7%	12.3%;11.7%	12.3%;11.7%	12.3%;11.7%	12.3%;11.7%	12.3%;11.7%	12.3%;11.7%	12.3%;11.7%	12.3%;11.7%	12.3%;11.7%
D3Z2R5	7.2%	7.2%	7.2%	7.2%	7.2%	7.2%	7.2%	5.4%	7.2%	7.2%
D3Z2W0;E9QM75;Q9WUU8	2.3%;2.3%;2.3%	1.2%;1.2%;1.2%	2.3%;2.3%;2.3%	2.3%;2.3%;2.3%	NA	1.2%;1.2%;1.2%	2.3%;2.3%;2.3%	1.2%;1.2%;1.2%	NA	2.3%;2.3%;2.3%
D3Z2Z1;D3Z3M7;F8WIA1	26.8%;28.9%;26.6%	26.7%;28.9%;26.5%	26.2%;28.3%;26%	25%;27%;24.8%	26.8%;28.9%;26.6%	25.1%;27.1%;24.9%	28.6%;30.9%;28.4%	27.1%;29.2%;26.9%	25%;27%;24.8%	22.8%;24.6%;22.6%
D3Z300;Q8K0E3	2.5%;1.5%	2.5%;1.5%	2.5%;1.5%	2.5%;1.5%	2.5%;1.5%	NA	NA	2.5%;1.5%	NA	2.5%;1.5%
D3Z316;Q9CQF4	22.1%;22.1%	22.1%;22.1%	22.1%;22.1%	22.1%;22.1%	22.1%;22.1%	22.1%;22.1%	22.1%;22.1%	22.1%;22.1%	22.1%;22.1%	22.1%;22.1%
D3Z325;Q921Z5	20.8%;22.2%	20.8%;22.2%	20.8%;22.2%	16%;17.2%	11.3%;12.1%	20.8%;22.2%	20.8%;22.2%	20.8%;22.2%	11.3%;12.1%	NA
D3Z383;Q07646	39.2%;40%	39.2%;40%	33%;33.7%	35.1%;35.8%	35.1%;35.8%	39.2%;40%	39.2%;40%	39.2%;40%	25.1%;25.7%	33.9%;34.6%
D3Z390;Q921C5	11.5%;10.5%	11.9%;10.9%	11.8%;10.7%	11.8%;10.7%	8.7%;7.9%	13.1%;12%	13.1%;12%	13.1%;12%	11.3%;10.2%	10.3%;9.4%
D3Z396;Q8BG33;Q99PJ0	41.1%;37.8%;37.8%	41.1%;37.8%;37.8%	41.1%;37.8%;37.8%	39.2%;36%;36%	41.1%;37.8%;37.8%	41.1%;37.8%;37.8%	41.1%;37.8%;37.8%	41.1%;37.8%;37.8%	35.4%;32.6%;32.6%	35.4%;32.6%;32.6%
D3Z3B2;E9Q9C5;P63082	15.5%;12%;11.6%	15.5%;12%;11.6%	15.5%;12%;11.6%	15.5%;12%;11.6%	15.5%;12%;11.6%	15.5%;12%;11.6%	15.5%;12%;11.6%	15.5%;12%;11.6%	15.5%;12%;11.6%	15.5%;12%;11.6%
D3Z3L1;Q8R527	7.2%;5.4%	7.2%;5.4%	7.2%;5.4%	7.2%;5.4%	7.2%;5.4%	7.2%;5.4%	7.2%;5.4%	7.2%;5.4%	NA	7.2%;5.4%
D3Z3L3	5.4%	5.4%	3.8%	5.4%	5.4%	5.4%	5.4%	1.6%	5.4%	1.6%
D3Z3V2;Q11204	14.9%;12.9%	14.9%;12.9%	11.2%;9.7%	10.9%;9.4%	7.3%;6.3%	14.9%;12.9%	14.9%;12.9%	10.9%;9.4%	14.9%;12.9%	11.2%;9.7%
D3Z3Y1;D3Z4I0	22%;22.2%	23.1%;23.3%	19.8%;20%	23.1%;23.3%	20%;20.2%	23.1%;23.3%	21%;21.1%	18.1%;18.3%	23.1%;23.3%	17.9%;18.1%
D3Z3Z3;P54285	33.3%;33.3%	35.6%;35.5%	33.7%;33.7%	35.6%;35.5%	35.6%;35.5%	29.8%;29.8%	32.1%;32%	32.1%;32%	27.1%;27.1%	32.1%;32%
D3Z499;E9PY95;Q0PMG2	17.1%;16.9%;17.2%	19.8%;19.7%;20%	16.8%;16.6%;16.9%	18.4%;18.2%;18.5%	14.3%;14.2%;14.5%	18.6%;18.4%;18.7%	19.8%;19.7%;20%	19.1%;18.9%;19.3%	16.1%;16%;16.3%	15.1%;15%;15.2%
D3Z4B0;D6RE22;E9Q6E5;F6RDI8;F6TN80;Q3UIX4	4.2%;7.1%;1.6%;1.6%;7.9%;1.7%	4.2%;7.1%;1.6%;1.6%;7.9%;1.7%	4.2%;7.1%;1.6%;1.6%;7.9%;1.7%	NA	4.2%;7.1%;1.6%;1.6%;7.9%;1.7%	4.2%;7.1%;1.6%;1.6%;7.9%;1.7%	4.2%;7.1%;1.6%;1.6%;7.9%;1.7%	4.2%;7.1%;1.6%;1.6%;7.9%;1.7%	4.2%;7.1%;1.6%;1.6%;7.9%;1.7%	NA
D3Z4C2;G3X9Z6;P63042;Q05DI3	15.3%;14.4%;16.4%;17.6%	15.3%;14.4%;16.4%;17.6%	15.3%;14.4%;16.4%;17.6%	15.3%;14.4%;16.4%;17.6%	15.3%;14.4%;16.4%;17.6%	15.3%;14.4%;16.4%;17.6%	15.3%;14.4%;16.4%;17.6%	15.3%;14.4%;16.4%;17.6%	15.3%;14.4%;16.4%;17.6%	15.3%;14.4%;16.4%;17.6%
D3Z4C9;Q9CQY6	50.4%;47.1%	50.4%;47.1%	35.4%;33.1%	37.8%;35.3%	50.4%;47.1%	50.4%;47.1%	50.4%;47.1%	50.4%;47.1%	50.4%;47.1%	44.9%;41.9%
D3Z4E6	24.5%	24.4%	14.7%	18.9%	25.4%	22.3%	25.4%	25.4%	25.4%	21.7%
D3Z4P2	34.6%	34.6%	36.9%	36.9%	36.9%	36.9%	36.9%	36.9%	33.8%	33.8%
D3Z4S3	15.7%	22.1%	22.1%	22.1%	22.1%	22.1%	22.1%	22.1%	22.1%	15.7%
D3Z4U5	13.5%	12.3%	12.4%	12.5%	11.2%	12.5%	13.7%	13.5%	13.7%	12.5%
D3Z4W5;Q9D9G7	4%;2.8%	4%;2.8%	4%;2.8%	NA	4%;2.8%	4%;2.8%	4%;2.8%	4%;2.8%	4%;2.8%	NA
D3Z511;Q91WM6	16.1%;16%	16.1%;16%	16.1%;16%	16.1%;16%	16.1%;16%	16.1%;16%	16.1%;16%	16.1%;16%	16.1%;16%	16.1%;16%
D3Z566;Q8BT18	5.3%;5.3%	5.3%;5.3%	4.1%;4.1%	4.1%;4.1%	5.3%;5.3%	5.3%;5.3%	5.3%;5.3%	5.3%;5.3%	5.3%;5.3%	5.3%;5.3%
D3Z572;E9PX46;F6R6P2;F8WGM3;O70258	4.4%;4.4%;4.3%;4.2%;4.3%	12.6%;12.4%;12.2%;12%;12.4%	12.6%;12.4%;12.2%;12%;12.4%	10.5%;10.4%;10.2%;10%;10.3%	12.6%;12.4%;12.2%;12%;12.4%	12.6%;12.4%;12.2%;12%;12.4%	12.6%;12.4%;12.2%;12%;12.4%	8.9%;8.8%;8.6%;8.4%;8.7%	8.2%;8.1%;7.9%;7.8%;8%	8.2%;8.1%;7.9%;7.8%;8%
D3Z5A8;O35594	4.1%;1.3%	4.1%;1.3%	4.1%;1.3%	4.1%;1.3%	4.1%;1.3%	4.1%;1.3%	4.1%;1.3%	4.1%;1.3%	4.1%;1.3%	4.1%;1.3%
D3Z5H8;Q9CR24	15%;11.9%	15%;11.9%	15%;11.9%	7.8%;6.2%	15%;11.9%	NA	15%;11.9%	7.8%;6.2%	7.2%;5.7%	7.8%;6.2%
D3Z5I1;Q3UPF5	4.9%;5.2%	4.9%;5.2%	4.9%;5.2%	4.9%;5.2%	4.9%;5.2%	4.9%;5.2%	4.9%;5.2%	4.9%;5.2%	4.9%;5.2%	3%;3.2%
D3Z5K6;G3X8S1;Q9CQV7	34.5%;24.2%;32.8%	28.2%;19.7%;26.7%	27.3%;19.1%;25.9%	34.5%;24.2%;32.8%	27.3%;19.1%;25.9%	27.3%;19.1%;25.9%	27.3%;19.1%;25.9%	28.2%;19.7%;26.7%	27.3%;19.1%;25.9%	34.5%;24.2%;32.8%
D3Z5K8	10%	11.1%	9.3%	10.2%	10%	8.1%	11.1%	11.1%	10.2%	9.3%
D3Z5L6;E9PU92	2.4%;2.4%	NA	2.4%;2.4%	2.4%;2.4%	2.4%;2.4%	2.4%;2.4%	NA	2.4%;2.4%	2.4%;2.4%	2.4%;2.4%
D3Z5N5;Q9Z1T6	5.3%;5.2%	6.6%;6.4%	6.6%;6.5%	6.6%;6.5%	6%;5.9%	7.1%;6.9%	7.1%;6.9%	7.1%;6.9%	5.2%;5.1%	4.6%;4.5%
D3Z5R4;E9Q2D0;P0C7L0	4.9%;4.6%;4.5%	4.9%;4.6%;4.5%	4.9%;4.6%;4.5%	NA	4.9%;4.6%;4.5%	2.9%;2.7%;2.7%	4.9%;4.6%;4.5%	4.9%;4.6%;4.5%	4.9%;4.6%;4.5%	4.9%;4.6%;4.5%
D3Z600;O09012	30.5%;30.2%	30.5%;30.2%	30.5%;30.2%	30.5%;30.2%	29%;28.6%	30.5%;30.2%	30.5%;30.2%	30.5%;30.2%	30.5%;30.2%	22.8%;22.5%
D3Z601;Q99JH7	31%;29.8%	31.8%;30.5%	27.5%;26.5%	30.5%;29.3%	30.1%;29%	31.8%;30.5%	30.8%;29.6%	27.4%;26.4%	30.9%;29.7%	29.2%;28%
D3Z603;Q5U5I3;Q99N85	10.7%;8.2%;8.2%	10.7%;8.2%;8.2%	10.7%;8.2%;8.2%	10.7%;8.2%;8.2%	10.7%;8.2%;8.2%	10.7%;8.2%;8.2%	10.7%;8.2%;8.2%	10.7%;8.2%;8.2%	10.7%;8.2%;8.2%	10.7%;8.2%;8.2%
D3Z641;P62080	8.1%;6%	8.1%;6%	8.1%;6%	8.1%;6%	8.1%;6%	8.1%;6%	8.1%;6%	8.1%;6%	8.1%;6%	8.1%;6%
D3Z645;Q9QZ88	62.5%;49.5%	72.2%;57.1%	72.2%;57.1%	62.5%;49.5%	63.2%;50%	72.2%;57.1%	62.5%;49.5%	72.2%;57.1%	62.5%;49.5%	62.5%;49.5%
D3Z6D2;E2QRQ3;Q8CJ67	8.6%;9.3%;7.7%	8.6%;9.3%;7.7%	5.7%;6.1%;5.1%	8.6%;9.3%;7.7%	5.7%;6.1%;5.1%	8.6%;9.3%;7.7%	8.6%;9.3%;7.7%	8.6%;9.3%;7.7%	8.6%;9.3%;7.7%	6.3%;6.8%;5.6%
D3Z6H3;Q9WUB4	26.5%;25.8%	22.2%;21.6%	26.5%;25.8%	26.5%;25.8%	26.5%;25.8%	26.5%;25.8%	21.6%;21.1%	26.5%;25.8%	26.5%;25.8%	26.5%;25.8%
D3Z6I0;Q5FWX6;Q8K1Y2	3.3%;2.9%;2.9%	3.3%;2.9%;2.9%	NA	NA	NA	3.3%;2.9%;2.9%	3.3%;2.9%;2.9%	NA	NA	NA
D3Z6I8	2.8%	6.1%	NA	6.1%	6.1%	6.1%	6.1%	NA	6.1%	6.1%
D3Z6Q9;S4R270	21.7%;21%	29.2%;28.3%	21.5%;20.8%	21.7%;21%	26.4%;25.5%	26.4%;25.5%	29.2%;28.3%	21.7%;21%	24.3%;23.6%	24.3%;23.6%
D3Z6S7;P0C673	26.6%;22.9%	24.1%;20.8%	25.7%;22.2%	24.1%;20.8%	26.6%;22.9%	26.6%;22.9%	26.6%;22.9%	26.6%;22.9%	24.1%;20.8%	26.6%;22.9%
D3Z6U8;E9QAT0;E9QNF5;P35922;Q6AXB7	12.7%;12.7%;12.6%;12.2%;12.2%	14.7%;14.8%;14.7%;14.2%;14.2%	8%;8%;7.9%;7.7%;7.7%	14.7%;14.8%;14.7%;14.2%;14.2%	8%;8%;7.9%;7.7%;7.7%	13%;13.1%;13%;12.5%;12.5%	11%;11%;11%;10.6%;10.6%	14.7%;14.8%;14.7%;14.2%;14.2%	7.3%;7.3%;7.3%;7%;7%	7.3%;7.3%;7.3%;7%;7%
D3Z6W0;Q62160	11.2%;9.8%	11.2%;9.8%	NA	11.2%;9.8%	11.2%;9.8%	11.2%;9.8%	11.2%;9.8%	11.2%;9.8%	11.2%;9.8%	11.2%;9.8%
D3Z6W7;Q3UHH8	4.6%;5%	4.6%;5%	4.6%;5%	4.6%;5%	4.6%;5%	4.6%;5%	4.6%;5%	4.6%;5%	1.8%;2%	4.6%;5%
D3Z6X7;Q9DBU0	11.7%;11.4%	11.7%;11.4%	10.5%;10.2%	13.6%;13.2%	13.6%;13.2%	13.6%;13.2%	13.6%;13.2%	13.6%;13.2%	13.6%;13.2%	11.7%;11.4%
D3Z6Y2;Q91ZH7	30.8%;30.4%	30.8%;30.4%	29.1%;28.7%	29.1%;28.7%	26.8%;26.5%	30.8%;30.4%	30.8%;30.4%	30.8%;30.4%	30.8%;30.4%	30.8%;30.4%
D3Z709;Q9D415	19.3%;18.3%	17.3%;16.4%	15.7%;14.9%	10.8%;10.3%	18.3%;17.4%	15.9%;15.1%	16.1%;15.3%	17.3%;16.4%	18.2%;17.3%	16.3%;15.5%
D3Z742	19.1%	20.6%	20.6%	20.6%	20.6%	17.3%	20.6%	20.6%	19.1%	16.7%
D3Z780;Q61749	8.8%;9.5%	7.2%;7.8%	8.8%;9.5%	6%;6.5%	8.8%;9.5%	8.8%;9.5%	8.8%;9.5%	8.8%;9.5%	8.8%;9.5%	7.2%;7.8%
D3Z794;H7BWX9;P61957	14.1%;18.9%;10.5%	14.1%;18.9%;10.5%	14.1%;18.9%;10.5%	14.1%;18.9%;10.5%	14.1%;18.9%;10.5%	14.1%;18.9%;10.5%	14.1%;18.9%;10.5%	14.1%;18.9%;10.5%	14.1%;18.9%;10.5%	14.1%;18.9%;10.5%
D3Z795;Q9JK23	9%;8.3%	9%;8.3%	9%;8.3%	9%;8.3%	9%;8.3%	9%;8.3%	9%;8.3%	9%;8.3%	9%;8.3%	9%;8.3%
D3Z7A7;Q6ZPF4	5.1%;5.1%	4.9%;4.9%	6.4%;6.4%	7.3%;7.3%	4.8%;4.8%	5.9%;5.9%	5.1%;5.1%	4.6%;4.6%	3.6%;3.6%	4.5%;4.5%
D3Z7B1;Q80U62	5.3%;4.9%	5.3%;4.9%	7.2%;6.6%	7.2%;6.6%	7.2%;6.6%	7.2%;6.6%	5.3%;4.9%	7.2%;6.6%	5.3%;4.9%	4.3%;4%
D3Z7C0;Q9Z2Q5	37%;29.1%	31.5%;24.8%	37%;29.1%	20.4%;16%	15.4%;12.1%	31.5%;24.8%	37%;29.1%	15.4%;12.1%	37%;29.1%	20.4%;16%
D3Z7D3;F8WI56	27.1%;27.3%	28.1%;28.2%	24.2%;24.3%	25.4%;25.5%	26.7%;26.8%	26.7%;26.9%	28.1%;28.2%	26.5%;26.7%	28.1%;28.2%	25.8%;25.9%
D3Z7E5;Q2NL51	43.8%;43.5%	43.8%;43.5%	43.8%;43.5%	43.8%;43.5%	39.9%;39.6%	43.8%;43.5%	39.9%;39.6%	43.8%;43.5%	39.9%;39.6%	37.2%;36.9%
D3Z7E7;D3Z7E8;Q8C581	14.2%;16.3%;11.6%	14.2%;16.3%;11.6%	14.2%;16.3%;11.6%	14.2%;16.3%;11.6%	14.2%;16.3%;11.6%	14.2%;16.3%;11.6%	14.2%;16.3%;11.6%	14.2%;16.3%;11.6%	14.2%;16.3%;11.6%	14.2%;16.3%;11.6%
D3Z7H4	3.4%	NA	3.4%	3.4%	3.4%	NA	3.4%	3.4%	NA	3.4%
D3Z7M5;Q9CPT5	12.2%;12.4%	12.2%;12.4%	6.1%;6.2%	6.1%;6.2%	6.1%;6.2%	6.1%;6.2%	12.2%;12.4%	6.1%;6.2%	12.2%;12.4%	12.2%;12.4%
D3Z7P3	54%	54%	52.1%	54.5%	53.9%	54%	54%	52.7%	53.4%	50%
D3Z7Q2	31.9%	31.9%	31.9%	31.9%	31.9%	31.9%	31.9%	31.9%	31.9%	31.9%
D3Z7R7;G3X9Q3;Q3TBD2	6.7%;6.8%;6.8%	6%;6.1%;6.1%	6%;6.1%;6.1%	4.9%;4.9%;4.9%	6%;6.1%;6.1%	6.7%;6.8%;6.8%	3.6%;3.7%;3.7%	3.5%;3.5%;3.5%	6%;6.1%;6.1%	2.5%;2.5%;2.5%
D3Z7R9;Q640L3	10.2%;10.5%	11.8%;12.2%	9.1%;9.4%	9.1%;9.4%	10.5%;10.9%	11.8%;12.2%	10.2%;10.5%	9%;9.3%	7.5%;7.7%	9.1%;9.4%
D3Z7S3;F7A092;Q9QYP6	6.7%;6%;3%	6.7%;6%;3%	6.7%;6%;3%	6.7%;6%;3%	6.7%;6%;3%	6.7%;6%;3%	6.7%;6%;3%	6.7%;6%;3%	NA	6.7%;6%;3%
D3Z7V3;H7BX64;Q3URD3	42.4%;40.5%;39.6%	41%;39.1%;38.3%	37.7%;36%;35.3%	37.3%;35.6%;34.9%	42.5%;40.6%;39.8%	42.7%;40.7%;39.9%	42.7%;40.7%;39.9%	38.2%;36.5%;35.7%	39.4%;37.6%;36.8%	41.4%;39.5%;38.7%
D3Z7X0	3.1%	3.1%	3.1%	3.1%	3.1%	3.1%	3.1%	3.1%	3.1%	3.1%
D5MCW4;Q9CQ89	9.1%;7.9%	9.1%;7.9%	9.1%;7.9%	9.1%;7.9%	9.1%;7.9%	9.1%;7.9%	9.1%;7.9%	9.1%;7.9%	9.1%;7.9%	9.1%;7.9%
D6RCH2;Q6NVG7	5.3%;4%	3.2%;2.4%	5.3%;4%	2.1%;1.6%	2.1%;1.6%	5.3%;4%	5.3%;4%	2.1%;1.6%	5.3%;4%	NA
D6REH1;P42925;Q5D073	48.3%;21.6%;21.8%	48.3%;21.6%;21.8%	48.3%;21.6%;21.8%	48.3%;21.6%;21.8%	48.3%;21.6%;21.8%	48.3%;21.6%;21.8%	48.3%;21.6%;21.8%	48.3%;21.6%;21.8%	48.3%;21.6%;21.8%	34.5%;15.5%;15.5%
D6REH5;P48441;Q8BMG0	10.3%;4.6%;4.5%	10.3%;4.6%;4.5%	10.3%;4.6%;4.5%	10.3%;4.6%;4.5%	6.4%;2.8%;2.8%	10.3%;4.6%;4.5%	10.3%;4.6%;4.5%	10.3%;4.6%;4.5%	6.4%;2.8%;2.8%	6.4%;2.8%;2.8%
D6REU0;Q9CV28	11.7%;6.1%	11.7%;6.1%	6.5%;3.4%	11.7%;6.1%	11.7%;6.1%	11.7%;6.1%	11.7%;6.1%	11.7%;6.1%	11.7%;6.1%	6.5%;3.4%
D6REU1;D6RFU3;F2Z482;Q9QZM2	11.2%;15.1%;11.7%;4.1%	11.2%;15.1%;11.7%;4.1%	11.2%;15.1%;11.7%;4.1%	11.2%;15.1%;11.7%;4.1%	11.2%;15.1%;11.7%;4.1%	11.2%;15.1%;11.7%;4.1%	11.2%;15.1%;11.7%;4.1%	11.2%;15.1%;11.7%;4.1%	11.2%;15.1%;11.7%;4.1%	11.2%;15.1%;11.7%;4.1%
D6RFA5;Q8BX51	6.7%;4.5%	6.7%;4.5%	NA	6.7%;4.5%	6.7%;4.5%	6.7%;4.5%	6.7%;4.5%	6.7%;4.5%	6.7%;4.5%	NA
D6RFT9;O88878	17.3%;8.5%	17.3%;8.5%	NA	NA	17.3%;8.5%	17.3%;8.5%	17.3%;8.5%	NA	17.3%;8.5%	17.3%;8.5%
D6RFU9	22.8%	22.8%	22.8%	22.8%	22.8%	22.8%	22.8%	22.8%	22.8%	22.8%
D6RG69;F6WM75;Q9D162	63%;68%;35.1%	63%;68%;35.1%	63%;68%;35.1%	48.1%;52%;26.8%	63%;68%;35.1%	63%;68%;35.1%	63%;68%;35.1%	63%;68%;35.1%	63%;68%;35.1%	63%;68%;35.1%
D6RGQ0;E9Q8H9;E9Q8I0;P06909	4.2%;3.9%;3.8%;3.8%	5.2%;4.9%;4.6%;4.7%	3.3%;3.1%;3%;3%	3.6%;3.3%;3.2%;3.2%	5.2%;4.9%;4.6%;4.7%	5.2%;4.9%;4.6%;4.7%	5.2%;4.9%;4.6%;4.7%	3.3%;3.1%;3%;3%	4.2%;3.9%;3.8%;3.8%	4.2%;3.9%;3.8%;3.8%
D6RGR0;Q9CPY2;Q9ESK3	2.2%;4.2%;1.7%	2.2%;4.2%;1.7%	2.2%;4.2%;1.7%	2.2%;4.2%;1.7%	2.2%;4.2%;1.7%	2.2%;4.2%;1.7%	2.2%;4.2%;1.7%	2.2%;4.2%;1.7%	2.2%;4.2%;1.7%	2.2%;4.2%;1.7%
D6RGU4	27.5%	27.5%	25%	25%	27.5%	27.5%	27.5%	27.5%	27.5%	27.5%
D6RH77;Q6NVF2;Q9Z280	20.9%;21.6%;20.9%	21.1%;21.9%;21.1%	21.5%;22.3%;21.5%	21.5%;22.3%;21.5%	20%;20.8%;20%	21.8%;22.6%;21.8%	20.8%;21.5%;20.8%	20.6%;21.3%;20.6%	20.2%;20.9%;20.2%	21.5%;22.3%;21.5%
D6RH90;Q8BXL9	5.9%;3.9%	5.9%;3.9%	5.9%;3.9%	5.9%;3.9%	5.9%;3.9%	5.9%;3.9%	5.9%;3.9%	5.9%;3.9%	5.9%;3.9%	5.9%;3.9%
D6RHK7;F8WI63;Q925N1	7.8%;8.2%;2.9%	7.8%;8.2%;2.9%	7.8%;8.2%;2.9%	NA	7.8%;8.2%;2.9%	7.8%;8.2%;2.9%	7.8%;8.2%;2.9%	7.8%;8.2%;2.9%	7.8%;8.2%;2.9%	NA
D6RI20;Q9CR20	18.4%;34.1%	18.4%;34.1%	18.4%;34.1%	18.4%;34.1%	5.3%;9.8%	18.4%;34.1%	18.4%;34.1%	18.4%;34.1%	18.4%;34.1%	18.4%;34.1%
D6RI31;Q8BFQ6	27%;6.5%	27%;6.5%	27%;6.5%	13%;3.1%	27%;6.5%	27%;6.5%	27%;6.5%	27%;6.5%	27%;6.5%	27%;6.5%
D9HP81;Q0VF51	16.9%;17.1%	16.1%;16.3%	16.9%;17.2%	16%;16.2%	17.1%;17.4%	16.7%;16.9%	18.6%;18.8%	15.6%;15.8%	17%;17.2%	16.9%;17.2%
E0CX32;Q5SP85	29.5%;32.2%	32.7%;35.6%	31%;33.8%	29%;31.6%	30.5%;33.2%	28.4%;31%	28.4%;31%	31%;33.8%	24.8%;27%	26.2%;28.6%
E0CX33;E0CYA8;Q3TA38	30%;33%;10.6%	30%;33%;10.6%	30%;33%;10.6%	30%;33%;10.6%	30%;33%;10.6%	30%;33%;10.6%	30%;33%;10.6%	30%;33%;10.6%	30%;33%;10.6%	30%;33%;10.6%
E0CX35;F7D4J0;F8WIG8;Q6PDC8	12.5%;13.1%;11.4%;10.4%	10.4%;10.8%;9.5%;8.6%	10.4%;10.8%;9.5%;8.6%	8.7%;9.1%;8%;7.3%	8.7%;9.1%;8%;7.3%	10.4%;10.8%;9.5%;8.6%	12.5%;13.1%;11.4%;10.4%	12.5%;13.1%;11.4%;10.4%	12.5%;13.1%;11.4%;10.4%	10.4%;10.8%;9.5%;8.6%
E0CX39;E0CZ04;Q923B0	46.3%;53.3%;37.6%	46.3%;53.3%;37.6%	32.2%;37.1%;26.2%	32.2%;37.1%;26.2%	24.8%;28.6%;20.1%	46.3%;53.3%;37.6%	46.3%;53.3%;37.6%	32.2%;37.1%;26.2%	46.3%;53.3%;37.6%	24.8%;28.6%;20.1%
E0CX48;P70689	23.1%;15.3%	23.1%;15.3%	16.8%;11.1%	16.8%;11.1%	23.1%;15.3%	22.5%;14.9%	23.1%;15.3%	15%;10%	14.5%;9.6%	23.1%;15.3%
E0CX53;E9Q6Q8;Q8BYJ6	2.8%;2.9%;2.8%	2.8%;2.9%;2.8%	2.1%;2.3%;2.1%	1.4%;1.4%;1.4%	2.8%;2.9%;2.8%	2.1%;2.3%;2.1%	2.1%;2.3%;2.1%	2.8%;2.9%;2.8%	2.8%;2.9%;2.8%	1.4%;1.4%;1.4%
E0CX80;P70274	9.6%;4.5%	5.6%;2.6%	9.6%;4.5%	5.6%;2.6%	5.6%;2.6%	9.6%;4.5%	9.6%;4.5%	9.6%;4.5%	9.6%;4.5%	9.6%;4.5%
E0CX98;E0CXR0;E0CZE8;Q9D2C7	9.4%;10.8%;68.8%;9.3%	9.4%;10.8%;68.8%;9.3%	9.4%;10.8%;68.8%;9.3%	9.4%;10.8%;68.8%;9.3%	9.4%;10.8%;68.8%;9.3%	9.4%;10.8%;68.8%;9.3%	5.5%;6.4%;40.6%;5.5%	9.4%;10.8%;68.8%;9.3%	5.5%;6.4%;40.6%;5.5%	5.5%;6.4%;40.6%;5.5%
E0CXA9;E0CYJ0;Q6PEB6	23%;25.3%;20.9%	23%;25.3%;20.9%	23%;25.3%;20.9%	23%;25.3%;20.9%	23%;25.3%;20.9%	23%;25.3%;20.9%	23%;25.3%;20.9%	23%;25.3%;20.9%	23%;25.3%;20.9%	23%;25.3%;20.9%
E0CXB9;Q61301	60.7%;61.5%	60.4%;61.2%	59.6%;60.4%	55.4%;56.1%	57.6%;58.3%	57.6%;58.3%	56.4%;57.2%	59.1%;59.9%	61.5%;62.3%	56.8%;57.6%
E0CXC7;Q8CIF6	5.9%;3.5%	5.9%;3.5%	7.9%;4.7%	5.3%;3.1%	7.9%;4.7%	7.9%;4.7%	7.9%;4.7%	7.9%;4.7%	7.9%;4.7%	5.3%;3.1%
E0CXN5;P13707	54.9%;51.3%	54.9%;51.3%	54.9%;51.3%	54.9%;51.3%	54.9%;51.3%	54.9%;51.3%	54.9%;51.3%	54.9%;51.3%	48.5%;45.3%	48.5%;45.3%
E0CXP0;Q8BLC3	36%;22.7%	36%;22.7%	13.5%;8.5%	36%;22.7%	36%;22.7%	36%;22.7%	36%;22.7%	13.5%;8.5%	36%;22.7%	36%;22.7%
E0CXP6;E0CYZ5;E0CZ38;E0CZ61	10.5%;9%;10.7%;13.5%	10.5%;9%;10.7%;13.5%	10.5%;9%;10.7%;13.5%	10.5%;9%;10.7%;13.5%	10.5%;9%;10.7%;13.5%	10.5%;9%;10.7%;13.5%	10.5%;9%;10.7%;13.5%	NA	NA	10.5%;9%;10.7%;13.5%
E0CXS2;E0CXS9;E0CXU1;E0CY14;F6TS96;F8WIE2;J3KMT7;Q08122;Q3TY99	3.4%;3.4%;3.6%;3.4%;3.7%;3.4%;3.3%;3.4%;3.7%	3.4%;3.4%;3.6%;3.4%;3.7%;3.4%;3.3%;3.4%;3.7%	3.4%;3.4%;3.6%;3.4%;3.7%;3.4%;3.3%;3.4%;3.7%	3.4%;3.4%;3.6%;3.4%;3.7%;3.4%;3.3%;3.4%;3.7%	3.4%;3.4%;3.6%;3.4%;3.7%;3.4%;3.3%;3.4%;3.7%	3.4%;3.4%;3.6%;3.4%;3.7%;3.4%;3.3%;3.4%;3.7%	3.4%;3.4%;3.6%;3.4%;3.7%;3.4%;3.3%;3.4%;3.7%	3.4%;3.4%;3.6%;3.4%;3.7%;3.4%;3.3%;3.4%;3.7%	3.4%;3.4%;3.6%;3.4%;3.7%;3.4%;3.3%;3.4%;3.7%	1.4%;1.4%;1.5%;1.4%;1.6%;1.4%;1.4%;1.4%;1.5%
E0CXW2;E9PUK2	23.6%;23%	21.7%;21.1%	22.4%;21.8%	23.6%;23%	21.7%;21.1%	21.5%;21%	23.6%;23%	23.6%;23%	20.6%;20.1%	21.7%;21.1%
E0CXZ1;F8WGT4;J3QM95;Q8BYN5	19.9%;19.4%;19.7%;19.3%	23.1%;22.6%;22.9%;22.5%	28%;27.4%;27.8%;27.2%	28%;27.4%;27.8%;27.2%	21.3%;20.8%;21.1%;20.7%	21.3%;20.8%;21.1%;20.7%	23.1%;22.6%;22.9%;22.5%	22.9%;22.4%;22.7%;22.3%	23.1%;22.6%;22.9%;22.5%	23.1%;22.6%;22.9%;22.5%
E0CY07;Q9CR64	32.1%;25%	32.1%;25%	32.1%;25%	32.1%;25%	32.1%;25%	32.1%;25%	32.1%;25%	32.1%;25%	32.1%;25%	32.1%;25%
E0CY15;Q8BKF1	3.7%;2.7%	3.7%;2.7%	3.7%;2.7%	3.7%;2.7%	3.7%;2.7%	3.7%;2.7%	3.7%;2.7%	3.7%;2.7%	3.7%;2.7%	3.7%;2.7%
E0CY18;Q91X58	17.4%;14.8%	18.3%;15.6%	18.3%;15.6%	10.1%;8.6%	18.3%;15.6%	18.3%;15.6%	17.4%;14.8%	18.3%;15.6%	18.3%;15.6%	17.4%;14.8%
E0CY65;F6TFF2;Q8R143	6.7%;7.2%;4.6%	6.7%;7.2%;4.6%	6.7%;7.2%;4.6%	6.7%;7.2%;4.6%	6.7%;7.2%;4.6%	NA	6.7%;7.2%;4.6%	6.7%;7.2%;4.6%	6.7%;7.2%;4.6%	NA
E0CYD2;E0CYQ0;E0CZ97;F6SYN4;F7B6A4;F7C1U0	6%;5.1%;7%;6.7%;7.3%;7.1%	NA	6%;5.1%;7%;6.7%;7.3%;7.1%	6%;5.1%;7%;6.7%;7.3%;7.1%	6%;5.1%;7%;6.7%;7.3%;7.1%	NA	6%;5.1%;7%;6.7%;7.3%;7.1%	6%;5.1%;7%;6.7%;7.3%;7.1%	NA	NA
E0CYM0;G5E8L3	5.1%;3.1%	5.1%;3.1%	5.1%;3.1%	5.1%;3.1%	5.1%;3.1%	5.1%;3.1%	5.1%;3.1%	5.1%;3.1%	5.1%;3.1%	5.1%;3.1%
E0CYQ2;Q9CQ48	15.9%;13.4%	15.9%;13.4%	15.9%;13.4%	15.9%;13.4%	15.9%;13.4%	15.9%;13.4%	15.9%;13.4%	15.9%;13.4%	15.9%;13.4%	15.9%;13.4%
E0CYT1;E9QM73;E9QMI8;E9QMI9	17.5%;16.9%;17.4%;17.9%	17.7%;17.1%;17.6%;18.1%	17.5%;16.9%;17.4%;17.9%	17.5%;16.9%;17.4%;17.9%	17.1%;16.5%;17%;17.4%	17.6%;17%;17.5%;18%	18.2%;17.5%;18.1%;18.5%	18%;17.4%;17.9%;18.4%	17.2%;16.6%;17.1%;17.6%	17%;16.4%;16.9%;17.4%
E0CYV0;E9PWE0;F7D432;P23506	52.8%;53%;55.7%;66.5%	52.8%;53%;55.7%;66.5%	51.7%;51.9%;54.6%;65.2%	51.7%;51.9%;54.6%;65.2%	51.7%;51.9%;54.6%;65.2%	52.8%;53%;55.7%;66.5%	47.9%;48.1%;50.6%;60.4%	52.8%;53%;55.7%;66.5%	51.7%;51.9%;54.6%;65.2%	52.8%;53%;55.7%;66.5%
E0CZ01;Q3UR50	6.7%;6.7%	6.7%;6.7%	6.7%;6.7%	6.7%;6.7%	6.7%;6.7%	6.7%;6.7%	6.7%;6.7%	6.7%;6.7%	5.6%;5.6%	5.6%;5.6%
E0CZ22;G3XA21	2.1%;2.1%	2.1%;2.1%	0.5%;0.5%	1%;1%	2.1%;2.1%	2.1%;2.1%	1.6%;1.6%	1.6%;1.7%	2.1%;2.1%	2.1%;2.1%
E0CZ72;P28740	35.3%;37.2%	35.3%;37.2%	35.3%;37.2%	33.2%;35%	35.3%;37.2%	35.1%;37%	35.3%;37.2%	35.3%;37.2%	35.3%;37.2%	35.3%;37.2%
E0CZ78;P48453	44.7%;44.6%	46.6%;46.5%	44.7%;44.6%	44.5%;44.4%	44.7%;44.6%	44.7%;44.6%	46.6%;46.5%	44.7%;44.6%	44.7%;44.6%	44.7%;44.6%
E0CZE0;Q8VBW6	41.8%;39.9%	41.8%;39.9%	36.9%;35.2%	37.1%;35.4%	37.5%;35.8%	41.8%;39.9%	41.8%;39.9%	38.8%;37.1%	40%;38.2%	39%;37.3%
E3VRY9;J3QN27	29.7%;31.3%	31.3%;33%	27.9%;29.4%	26.4%;27.8%	28.8%;30.3%	32.1%;33.8%	31%;32.7%	29.9%;31.5%	24.5%;25.8%	27.3%;28.8%
E5CYJ9	9.8%	10.3%	9.2%	9.2%	10.3%	10.3%	10.3%	9.8%	9.8%	9.6%
E5D8G1;F6RYQ3	1.8%;2.6%	1.8%;2.6%	NA	1.8%;2.6%	NA	1.8%;2.6%	1.8%;2.6%	NA	NA	NA
E9PU87	22.6%	21.5%	21.8%	21.3%	20.2%	22.6%	21.5%	22.4%	20.9%	20.6%
E9PUA3	5%	5%	5%	2.8%	5%	5%	5%	5%	4.1%	5%
E9PUB2;P28662;Q8C7X8	19%;18.4%;23%	19%;18.4%;23%	19%;18.4%;23%	19%;18.4%;23%	19%;18.4%;23%	19%;18.4%;23%	19%;18.4%;23%	13.2%;12.8%;16%	19%;18.4%;23%	13.2%;12.8%;16%
E9PUB7;Q2YDW2	10.6%;10.6%	9%;9%	9%;9%	10.6%;10.6%	9%;9%	10.6%;10.6%	7%;7%	10.6%;10.6%	10.6%;10.6%	7%;7%
E9PUC4;Q6NSW3	23%;22.6%	29.6%;29.1%	26.8%;26.3%	24.6%;24.2%	25.8%;25.4%	28.4%;27.9%	28.6%;28.1%	26.7%;26.2%	28.6%;28.2%	26.5%;26.1%
E9PUE0;Q8K1L6	18.9%;27.6%	18.9%;27.6%	18.9%;27.6%	18.9%;27.6%	18.9%;27.6%	18.9%;27.6%	18.9%;27.6%	18.9%;27.6%	18.9%;27.6%	18.9%;27.6%
E9PUE1;Q8BSI6	8.4%;8.4%	8.4%;8.4%	8.4%;8.4%	5.1%;5.1%	8.4%;8.4%	6.1%;6.1%	8.4%;8.4%	8.4%;8.4%	6.1%;6.1%	8.4%;8.4%
E9PUE6;Q8C4U2	2.8%;2.1%	2.7%;2%	4.1%;3.1%	4.1%;3.1%	2.7%;2%	4.1%;3.1%	4.1%;3.1%	2.7%;2%	2.7%;2%	2.7%;2%
E9PUF7;Q61210	20.2%;21.4%	20.2%;21.4%	18.6%;19.8%	16.5%;17.5%	20.2%;21.4%	20.2%;21.4%	20.2%;21.4%	20.2%;21.4%	17.2%;18.3%	17.1%;18.2%
E9PUI5;E9PUK3;Q8K012	30.9%;34.1%;31.1%	34.6%;38.3%;34.9%	34.6%;38.3%;34.9%	34.6%;38.3%;34.9%	31.2%;34.5%;31.4%	34.6%;38.3%;34.9%	33%;36.5%;33.2%	32.5%;35.9%;32.7%	31.2%;34.5%;31.4%	32.5%;35.9%;32.7%
E9PUJ6;Q7TPH6	7.1%;7.2%	6.4%;6.4%	6.5%;6.5%	7.4%;7.5%	7.4%;7.5%	7.5%;7.6%	7%;7.1%	7.2%;7.2%	7%;7%	7.3%;7.3%
E9PUL5	50.9%	50.9%	50.9%	50.9%	50.9%	50.9%	50.9%	50.9%	50.9%	50.9%
E9PUL7;G3UWY7;Q9JIZ0	4.7%;9.6%;5%	4.7%;9.6%;5%	4.7%;9.6%;5%	4.7%;9.6%;5%	4.7%;9.6%;5%	4.7%;9.6%;5%	4.7%;9.6%;5%	NA	NA	NA
E9PUM9;E9Q7X7	26.5%;26.4%	29.1%;28.9%	25.5%;25.4%	26.8%;26.7%	28.2%;28.1%	27.7%;27.5%	28.4%;28.2%	26.8%;26.7%	27.5%;27.4%	27.3%;27.2%
E9PUN5;Q9Z138	4.3%;4.2%	4.1%;4%	4.3%;4.2%	4.3%;4.2%	4.1%;4%	8.7%;8.6%	7.3%;7.2%	6.2%;6.1%	1.4%;1.4%	2.5%;2.4%
E9PUP9;E9PUQ0;E9PUQ2;E9PUQ4;Q60629;Q6PFV6	16.1%;15.8%;16.3%;18.3%;18.7%;20%	16.9%;16.5%;17.1%;19.2%;19.6%;21%	15.6%;15.3%;15.8%;17.8%;18.2%;19.4%	15.8%;15.5%;16%;18%;18.4%;19.7%	14.8%;14.5%;15%;16.9%;17.2%;18.4%	16.9%;16.5%;17.1%;19.2%;19.6%;21%	16.9%;16.5%;17.1%;19.2%;19.6%;21%	12.4%;12.1%;12.5%;14.1%;14.4%;15.4%	16.9%;16.5%;17.1%;19.2%;19.6%;21%	16.9%;16.5%;17.1%;19.2%;19.6%;21%
E9PUQ5;Q921M4;Z4YJU8	21.6%;22.2%;23.2%	22.4%;23%;24.1%	21.8%;22.4%;23.4%	23.9%;24.5%;25.6%	23.9%;24.5%;25.6%	25.3%;26%;27.2%	25.3%;26%;27.2%	24.2%;24.8%;25.9%	23.2%;23.8%;24.9%	22.7%;23.3%;24.4%
E9PUQ8	1.6%	1.6%	1.6%	1.6%	0.7%	1.6%	1.6%	1.6%	0.8%	1.6%
E9PUT6;Q80ZU4	19.6%;20.6%	19.6%;20.6%	19.6%;20.6%	19.6%;20.6%	19.6%;20.6%	19.6%;20.6%	19.6%;20.6%	19.6%;20.6%	19.6%;20.6%	NA
E9PUY1;O35680	8.8%;7.9%	8.8%;7.9%	8.8%;7.9%	8.8%;7.9%	8.8%;7.9%	NA	8.8%;7.9%	8.8%;7.9%	8.8%;7.9%	8.8%;7.9%
E9PUZ5;Q62083	21.6%;21.6%	21.6%;21.6%	21.6%;21.6%	21.6%;21.6%	19.2%;19.2%	21.6%;21.6%	21.6%;21.6%	19.5%;19.5%	21.6%;21.6%	19.5%;19.5%
E9PV12;G3X914;Q9D5V5	36.7%;35.6%;39%	37.9%;36.7%;40.3%	35.6%;34.5%;37.8%	38.9%;37.7%;41.3%	31.6%;30.6%;33.6%	36.6%;35.4%;38.8%	37.6%;36.4%;39.9%	38%;36.8%;40.4%	37.1%;35.9%;39.4%	32.6%;31.6%;34.6%
E9PV24	16.7%	15.2%	11.7%	16.7%	14.2%	15.2%	16.7%	12.8%	14.2%	16.7%
E9PV26	11.7%	10.5%	11.7%	8.7%	10.5%	11.7%	11.7%	11.7%	11.7%	11.7%
E9PV38;Q6PDB7	2.3%;2.3%	2.3%;2.3%	2.3%;2.3%	2.3%;2.3%	NA	2.3%;2.3%	2.3%;2.3%	2.3%;2.3%	NA	2.3%;2.3%
E9PV41;E9PXV7;O08808	15.7%;15.8%;15.8%	16.4%;16.5%;16.5%	15.7%;15.9%;15.9%	16.3%;16.4%;16.4%	17.2%;17.3%;17.3%	17.2%;17.3%;17.3%	14.7%;14.8%;14.8%	16.4%;16.5%;16.5%	14.2%;14.3%;14.3%	14.5%;14.6%;14.6%
E9PV44	64.9%	48.6%	35.1%	51.4%	51.4%	35.1%	48.6%	48.6%	64.9%	48.6%
E9PV86	10.7%	10.7%	8.1%	8.1%	8.9%	8.1%	10.7%	8.1%	10.7%	10.7%
E9PVA6	16.9%	16.9%	15.8%	16.9%	16.9%	15.5%	16.3%	16.9%	16.9%	15.5%
E9PVA8	21.8%	21.5%	20%	22.7%	22.7%	20.9%	21.2%	21.8%	19%	20.8%
E9PVB5	9.6%	12.1%	8.3%	9.8%	12.1%	10.6%	9%	10.3%	11.4%	10.6%
E9PVB6;P53668	34.6%;34.2%	34.6%;34.2%	31.8%;31.4%	35.1%;34.6%	32.1%;31.7%	35.1%;34.6%	36.2%;35.7%	34.6%;34.2%	34.6%;34.2%	34.6%;34.2%
E9PVC5;E9PVC6;E9Q9E1;Q6NZJ6	19.4%;20%;19.5%;19.4%	19.3%;19.8%;19.3%;19.2%	18.8%;19.3%;18.8%;18.7%	19.1%;19.6%;19.1%;19.1%	19.2%;19.7%;19.2%;19.1%	19.9%;20.4%;19.9%;19.8%	18%;18.5%;18%;17.9%	19.4%;20%;19.5%;19.4%	17.9%;18.4%;18%;17.9%	17.3%;17.7%;17.3%;17.2%
E9PVC7;O35495	34.8%;33.5%	34.8%;33.5%	32.4%;31.1%	34.6%;33.3%	27.7%;26.7%	32.6%;31.3%	32.6%;31.3%	29%;27.9%	28.6%;27.5%	31%;29.9%
E9PVD3	1.2%	1.2%	1.2%	1.2%	1.2%	1.2%	1.2%	1.2%	0.9%	0.9%
E9PVE8;E9Q968;P70205	1.9%;2%;2%	1.9%;2%;2%	1.9%;2%;2%	1.9%;2%;2%	1.9%;2%;2%	1.9%;2%;2%	1.9%;2%;2%	1.9%;2%;2%	1.9%;2%;2%	1.9%;2%;2%
E9PVM3	29%	30.5%	25.7%	25.4%	26%	30.3%	31.5%	27.6%	29%	26.1%
E9PVN6	32.4%	39%	43.4%	43.4%	43.4%	36.8%	43.4%	32.4%	39%	39%
E9PVP0;G3UW37;G3UY59;G3UYM0;Q9JMD3	12.6%;17.4%;28.7%;30.7%;15.8%	12.6%;17.4%;28.7%;30.7%;15.8%	12.6%;17.4%;28.7%;30.7%;15.8%	12.6%;17.4%;28.7%;30.7%;15.8%	6.9%;9.4%;15.6%;16.7%;8.6%	12.6%;17.4%;28.7%;30.7%;15.8%	12.6%;17.4%;28.7%;30.7%;15.8%	12.6%;17.4%;28.7%;30.7%;15.8%	6.9%;9.4%;15.6%;16.7%;8.6%	12.6%;17.4%;28.7%;30.7%;15.8%
E9PVQ3;E9PZE9;E9Q5S6;E9Q7S4;Q91WJ7	2.9%;3.5%;6.3%;3.8%;3%	NA	2.9%;3.5%;6.3%;3.8%;3%	2.9%;3.5%;6.3%;3.8%;3%	2.9%;3.5%;6.3%;3.8%;3%	2.9%;3.5%;6.3%;3.8%;3%	2.9%;3.5%;6.3%;3.8%;3%	NA	NA	NA
E9PVU7	20.3%	19.1%	14.4%	14.6%	15.8%	17.8%	17.1%	15.1%	14.4%	15.8%
E9PVZ8;E9QAH1	51.7%;52.4%	51.4%;52.1%	48.7%;49.4%	49.6%;50.3%	50%;50.6%	51%;51.6%	51.1%;51.7%	48.5%;49.1%	50.3%;50.9%	48.1%;48.8%
E9PW07;Q66L44	34.6%;35%	34.6%;35%	34.6%;35%	34.6%;35%	34.6%;35%	34.6%;35%	34.6%;35%	33.2%;33.5%	34.6%;35%	33.5%;33.8%
E9PW66;P28656;Q3TF41;Q8BSH9	10%;10.7%;11.4%;11%	10%;10.7%;11.4%;11%	10%;10.7%;11.4%;11%	10%;10.7%;11.4%;11%	10%;10.7%;11.4%;11%	10%;10.7%;11.4%;11%	10%;10.7%;11.4%;11%	10%;10.7%;11.4%;11%	10%;10.7%;11.4%;11%	10%;10.7%;11.4%;11%
E9PW83	6.6%	6.6%	6.6%	5.4%	6.6%	6.6%	6.6%	6.6%	3.2%	6.6%
E9PWB2;E9Q4G7;Q8BK63	35%;39%;38.9%	37.7%;42%;41.8%	35.3%;39.3%;39.2%	35%;39%;38.9%	35%;39%;38.9%	35.8%;39.9%;39.8%	37.7%;42%;41.8%	37.7%;42%;41.8%	38.2%;42.6%;42.4%	35.3%;39.3%;39.2%
E9PWD2;E9QNR5;Q69ZU6	19.2%;19.2%;19.2%	19.7%;19.7%;19.7%	17.3%;17.3%;17.3%	17.5%;17.5%;17.5%	20.6%;20.6%;20.6%	20%;20%;20%	20.6%;20.6%;20.6%	19.2%;19.2%;19.2%	20%;20%;20%	20.5%;20.5%;20.5%
E9PWE8;Q3TT92;Q62188	47.4%;57%;56.8%	47.4%;57%;56.8%	47.4%;57%;56.8%	47.4%;57%;56.8%	47.4%;57%;56.8%	47.4%;57%;56.8%	47.4%;57%;56.8%	47.4%;57%;56.8%	44.5%;53.5%;53.3%	41.9%;50.4%;50.2%
E9PWE9;P48025	9.8%;9.1%	11.5%;10.7%	5.8%;5.4%	11.5%;10.7%	9.9%;9.2%	9.9%;9.2%	11.5%;10.7%	9.9%;9.2%	11.5%;10.7%	9.4%;8.7%
E9PWG9;O35099	2.6%;2.6%	2.7%;2.7%	3.6%;3.6%	3.6%;3.6%	2.6%;2.6%	2.6%;2.6%	1.9%;1.9%	3.6%;3.6%	2.6%;2.6%	1.9%;1.9%
E9PWH3;E9QPX0;Q3TDW6;Q3TIZ5;Q9DBR4	3.1%;3%;3.1%;3%;3%	3.1%;3%;3.1%;3%;3%	3.1%;3%;3.1%;3%;3%	3.1%;3%;3.1%;3%;3%	3.1%;3%;3.1%;3%;3%	3.1%;3%;3.1%;3%;3%	3.1%;3%;3.1%;3%;3%	3.1%;3%;3.1%;3%;3%	3.1%;3%;3.1%;3%;3%	3.1%;3%;3.1%;3%;3%
E9PWJ0;Q80T79	5.1%;4.9%	5.6%;5.4%	4.2%;4%	4.8%;4.6%	5.6%;5.3%	5.5%;5.3%	5.9%;5.7%	4.2%;4%	4.8%;4.6%	4.3%;4.1%
E9PWL1;Q5SUF5;Q5SUF6;Q5SUF7;Q5SUF8;Q5SUF9;Q5SUG0;Q5SUG1;Q5SUG3;Q5SUG4	6%;6.1%;5.9%;5.7%;6%;6%;6%;6%;6%;5.9%	7.8%;7.9%;7.8%;7.5%;7.9%;7.9%;7.8%;7.9%;7.8%;7.8%	6.5%;6.6%;6.5%;6.2%;6.6%;6.5%;6.5%;6.6%;6.5%;6.4%	7.2%;7.3%;7.2%;6.9%;7.3%;7.2%;7.2%;7.3%;7.2%;7.1%	6%;6.1%;6%;5.8%;6.1%;6%;6%;6.1%;6%;6%	6.4%;6.5%;6.3%;6.1%;6.4%;6.4%;6.4%;6.5%;6.4%;6.3%	6.4%;6.5%;6.3%;6.1%;6.4%;6.4%;6.4%;6.5%;6.4%;6.3%	5.9%;6%;5.9%;5.7%;6%;6%;5.9%;6%;5.9%;5.9%	7.2%;7.3%;7.2%;6.9%;7.3%;7.2%;7.2%;7.3%;7.2%;7.1%	6.4%;6.5%;6.3%;6.1%;6.4%;6.4%;6.4%;6.5%;6.4%;6.3%
E9PWM3	5.2%	5.2%	4.5%	3.4%	5%	5.1%	5.9%	3.8%	3.4%	5.3%
E9PWN0;Q99PI5	1.5%;1.6%	1.5%;1.6%	1.5%;1.6%	1.5%;1.6%	1.5%;1.6%	1.5%;1.6%	NA	1.5%;1.6%	1.5%;1.6%	NA
E9PWV3;F6Q8A4;F6RQA2;P18653;Q505N6	31.8%;30.9%;31.1%;31.6%;31.2%	28.8%;27.9%;28.1%;28.6%;28.2%	27.8%;27%;27.2%;27.6%;27.2%	27.8%;27%;27.2%;27.6%;27.2%	29.3%;28.5%;28.7%;29.1%;28.7%	31.8%;30.9%;31.1%;31.6%;31.2%	30.6%;29.7%;29.9%;30.4%;29.9%	31.8%;30.9%;31.1%;31.6%;31.2%	30.6%;29.7%;29.9%;30.4%;29.9%	27.8%;27%;27.2%;27.6%;27.2%
E9PWV7;Q923K4	7.5%;7.5%	7.5%;7.5%	7.5%;7.5%	7.5%;7.5%	7.5%;7.5%	7.5%;7.5%	7.5%;7.5%	7.5%;7.5%	7.5%;7.5%	7.5%;7.5%
E9PX09;Q6ZPS2	4.6%;5.3%	4.6%;5.3%	4.6%;5.3%	4.6%;5.3%	4.6%;5.3%	4.6%;5.3%	4.6%;5.3%	4.6%;5.3%	4.6%;5.3%	4.6%;5.3%
E9PX24;Q3UN90	33%;41%	33%;41%	33%;41%	33%;41%	33%;41%	33%;41%	25.8%;32.1%	33%;41%	33%;41%	25.8%;32.1%
E9PX29	59.3%	58.8%	59.8%	59.2%	56.7%	59.6%	58.2%	58.4%	56%	56.1%
E9PX30;E9Q1T3;Q8BPM2	9.3%;10.1%;9.3%	9.3%;10.1%;9.3%	9.3%;10.1%;9.3%	9.3%;10.1%;9.3%	6.3%;6.8%;6.3%	9.3%;10.1%;9.3%	9.3%;10.1%;9.3%	9.3%;10.1%;9.3%	6.3%;6.8%;6.3%	9.3%;10.1%;9.3%
E9PX50	23.2%	21.1%	21.9%	22.4%	19.2%	22.4%	23.2%	22.4%	21.1%	21.1%
E9PX53;E9QPR5;Q8K2V1	1.1%;1.1%;1.1%	2.9%;2.8%;2.8%	1.8%;1.8%;1.8%	1.1%;1.1%;1.1%	1.8%;1.8%;1.8%	2.9%;2.8%;2.8%	2.9%;2.8%;2.8%	2.9%;2.8%;2.8%	2.9%;2.8%;2.8%	1.8%;1.8%;1.8%
E9PX70;Q60847	0.3%;0.3%	0.3%;0.3%	0.3%;0.3%	0.3%;0.3%	0.3%;0.3%	0.3%;0.3%	0.3%;0.3%	0.3%;0.3%	0.3%;0.3%	0.3%;0.3%
E9PX89;E9Q705;Q8CEI1	12.5%;17.9%;15.5%	12.5%;17.9%;15.5%	12.5%;17.9%;15.5%	9.6%;13.7%;11.8%	9.6%;13.7%;11.8%	12.5%;17.9%;15.5%	NA	12.5%;17.9%;15.5%	9.6%;13.7%;11.8%	12.5%;17.9%;15.5%
E9PXA4;P61600;Q9DB82	23.4%;14.6%;13.8%	23.4%;14.6%;13.8%	23.4%;14.6%;13.8%	23.4%;14.6%;13.8%	23.4%;14.6%;13.8%	23.4%;14.6%;13.8%	23.4%;14.6%;13.8%	23.4%;14.6%;13.8%	23.4%;14.6%;13.8%	23.4%;14.6%;13.8%
E9PXB7;Q8CFI0	21.4%;20.8%	24.8%;24.1%	26.9%;26.2%	29.5%;28.7%	29.5%;28.7%	24.9%;24.2%	26.9%;26.2%	26.1%;25.4%	21.4%;20.8%	19.9%;19.3%
E9PXE2;G3UX72	12.3%;12.9%	13.4%;14.1%	12.3%;12.9%	9.9%;10.4%	12.8%;13.4%	13.2%;13.9%	11.1%;11.7%	13.6%;14.3%	12.1%;12.7%	12%;12.6%
E9PXF0	34.6%	34.7%	33.6%	30.1%	32.3%	36.2%	36.2%	33.4%	35.5%	36.2%
E9PXF8;E9Q0D4;E9Q305	6.2%;6.4%;6.3%	6.7%;6.9%;6.8%	6.7%;6.9%;6.8%	6.2%;6.4%;6.3%	7.3%;7.4%;7.4%	7.1%;7.3%;7.2%	7.7%;7.9%;7.8%	6%;6.2%;6.1%	5.7%;5.9%;5.8%	6%;6.2%;6.1%
E9PXG1;G5E8Z4;P31651;Q8VCS9	5.6%;5%;5%;4.9%	5.6%;5%;5%;4.9%	2.3%;2.1%;2.1%;2.1%	2.3%;2.1%;2.1%;2.1%	5.6%;5%;5%;4.9%	5.6%;5%;5%;4.9%	5.6%;5%;5%;4.9%	2.3%;2.1%;2.1%;2.1%	5.6%;5%;5%;4.9%	2.3%;2.1%;2.1%;2.1%
E9PXI0;P27870	7.7%;7.5%	7.7%;7.5%	6.5%;6.3%	6.5%;6.3%	6.6%;6.4%	7.7%;7.5%	7.7%;7.5%	4.6%;4.5%	7.7%;7.5%	6.6%;6.4%
E9PXL5;E9PYD9;E9Q543;P35846	5%;5.8%;5.1%;3.1%	NA	NA	NA	5%;5.8%;5.1%;3.1%	5%;5.8%;5.1%;3.1%	5%;5.8%;5.1%;3.1%	5%;5.8%;5.1%;3.1%	5%;5.8%;5.1%;3.1%	NA
E9PXR4;E9Q016;Q8VHQ4	2.9%;3.1%;2.8%	2.9%;3.1%;2.8%	2.9%;3.1%;2.8%	2.9%;3.1%;2.8%	2.9%;3.1%;2.8%	2.9%;3.1%;2.8%	2.9%;3.1%;2.8%	2.9%;3.1%;2.8%	2.9%;3.1%;2.8%	2.9%;3.1%;2.8%
E9PXS4;Q9D658	28.6%;25.4%	28.6%;25.4%	28.6%;25.4%	28.6%;25.4%	18.8%;16.8%	28.6%;25.4%	28.6%;25.4%	28.6%;25.4%	18.8%;16.8%	18.8%;16.8%
E9PXX7;Q91W90	64%;52.8%	64%;52.8%	64%;52.8%	63.7%;52.5%	64%;52.8%	54.4%;44.8%	54.4%;44.8%	54.4%;44.8%	57.3%;47.2%	64%;52.8%
E9PXY8;F8VPX1;Q6A4J8	34.8%;36.1%;36.1%	35.5%;36.8%;36.8%	30.6%;31.7%;31.7%	27.5%;28.5%;28.5%	35.5%;36.8%;36.8%	34.1%;35.4%;35.4%	32.5%;33.7%;33.7%	32.5%;33.7%;33.7%	33.1%;34.3%;34.3%	31.9%;33.1%;33.1%
E9PY16	60.2%	57.5%	53.2%	58.6%	59.1%	61%	58.8%	61%	55.3%	57.8%
E9PY46;E9Q682	2.9%;3.4%	2.9%;3.4%	2.9%;3.4%	2.9%;3.4%	2.3%;2.7%	2.3%;2.7%	2.9%;3.4%	2.9%;3.4%	2.3%;2.7%	2.9%;3.4%
E9PY55;E9Q701;Q9WU42	1.1%;1.1%;1.1%	1.1%;1.1%;1.1%	1.1%;1.1%;1.1%	1.1%;1.1%;1.1%	1.1%;1.1%;1.1%	1.1%;1.1%;1.1%	1.1%;1.1%;1.1%	NA	1.1%;1.1%;1.1%	1.1%;1.1%;1.1%
E9PYB0;F7CVJ5;F7DBB3	10.4%;14.7%;3.8%	10.4%;14.7%;3.8%	10.4%;14.7%;3.8%	10.4%;14.7%;3.8%	10.4%;14.7%;3.8%	10.4%;14.7%;3.8%	10.4%;14.7%;3.8%	10.4%;14.7%;3.8%	10.4%;14.7%;3.8%	10.4%;14.7%;3.8%
E9PYG5;Q9ERD8	17.4%;20.2%	17.4%;20.2%	14.3%;16.6%	17.4%;20.2%	17.4%;20.2%	17.4%;20.2%	17.4%;20.2%	17.4%;20.2%	12.8%;14.8%	8.9%;10.3%
E9PYG6	14.4%	12.7%	14.4%	13.1%	14.4%	13%	14.4%	14.4%	14.4%	12.2%
E9PYG9;E9Q0K6;F6TVP2;F8WJE0;Q60710	17.7%;15.8%;16.3%;15.7%;16.4%	16.2%;14.4%;14.9%;14.3%;15%	15.3%;13.7%;14.1%;13.5%;14.2%	15.3%;13.7%;14.1%;13.5%;14.2%	14.1%;12.6%;13%;12.5%;13.1%	20.4%;18.3%;18.9%;18.1%;19%	16.2%;14.4%;14.9%;14.3%;15%	18.4%;16.4%;17%;16.3%;17.1%	18.2%;16.3%;16.8%;16.1%;16.9%	16.2%;14.4%;14.9%;14.3%;15%
E9PYH0	6.5%	6%	5.6%	6%	6.2%	6.3%	5.5%	5.6%	5.9%	5.6%
E9PYH2;Q91V12	45.1%;45.4%	45.1%;45.4%	42.7%;43%	35.7%;36%	35.9%;36.2%	45.1%;45.4%	45.1%;45.4%	44.8%;45.1%	35.7%;36%	40.1%;40.4%
E9PYH3;Q8BWU8	15.2%;15%	15.2%;15%	15.2%;15%	11.8%;11.6%	15.2%;15%	11.8%;11.6%	15.2%;15%	15.2%;15%	15.2%;15%	15.2%;15%
E9PYI8;Q9JMA1	56.8%;52.7%	56.8%;52.7%	54.1%;50.3%	56.8%;52.7%	56.8%;52.7%	56.6%;52.5%	56.6%;52.5%	52.6%;48.9%	50.4%;46.9%	50.4%;46.9%
E9PYJ7;Q6ZPQ6	28.5%;28.5%	28.5%;28.5%	25.8%;25.7%	26.2%;26.1%	27.3%;27.2%	28.6%;28.5%	27.7%;27.6%	28.5%;28.5%	24.7%;24.6%	28.6%;28.5%
E9PYK7;P68500	8.6%;7%	8.6%;7%	8.6%;7%	8.6%;7%	8.6%;7%	8.6%;7%	8.6%;7%	8.6%;7%	4.7%;3.8%	8.6%;7%
E9PYK8	1.2%	1.2%	1.2%	1.2%	1.2%	1.2%	1.2%	1.2%	1.2%	1.2%
E9PYL9;Q9CXW4	33.1%;33.1%	33.1%;33.1%	28.7%;28.7%	32.6%;32.6%	28.7%;28.7%	28.7%;28.7%	28.7%;28.7%	28.7%;28.7%	33.1%;33.1%	28.7%;28.7%
E9PYN1;Q8R5M8	7.4%;7.7%	7.4%;7.7%	7.4%;7.7%	7.4%;7.7%	7.4%;7.7%	7.4%;7.7%	7.4%;7.7%	7.4%;7.7%	7.4%;7.7%	7.4%;7.7%
E9PYP8;Q9WVJ5	40.3%;38%	40.3%;38%	34.3%;32.4%	36%;34%	40.3%;38%	40.3%;38%	40.3%;38%	30.1%;28.4%	40.3%;38%	40.3%;38%
E9PYR1;F8VQK6	4.9%;5.4%	4.9%;5.4%	4.9%;5.4%	1.6%;1.7%	4.9%;5.4%	4.9%;5.4%	1.6%;1.7%	4.9%;5.4%	4.9%;5.4%	4.9%;5.4%
E9PYR6;Q9ESF1	4.9%;4.9%	4.9%;4.9%	4%;4%	4.9%;4.9%	4.3%;4.3%	4.9%;4.9%	4.9%;4.9%	4.9%;4.9%	3.6%;3.6%	3.6%;3.6%
E9PYT0	30%	29.1%	29.3%	27.7%	28.4%	29.3%	29.5%	29.4%	29%	26.8%
E9PZ00;J3QPG5;K3W4L3;Q61207;Q8BFQ1	46.5%;46%;46%;46%;46.2%	46.5%;46%;46%;46%;46.2%	41.2%;40.8%;40.8%;40.8%;41%	37.9%;37.5%;37.6%;37.5%;37.7%	42.8%;42.4%;42.4%;42.4%;42.6%	46.5%;46%;46%;46%;46.2%	46.5%;46%;46%;46%;46.2%	46.5%;46%;46%;46%;46.2%	42.8%;42.4%;42.4%;42.4%;42.6%	39.2%;38.8%;38.8%;38.8%;39%
E9PZ22;G3X8W1;H3BLE3	1.5%;1.4%;3.6%	1.5%;1.4%;3.6%	1.5%;1.4%;3.6%	1.5%;1.4%;3.6%	1.5%;1.4%;3.6%	1.5%;1.4%;3.6%	1.5%;1.4%;3.6%	1.5%;1.4%;3.6%	1.5%;1.4%;3.6%	1.5%;1.4%;3.6%
E9PZ88;F8WIE1;Q91W89	21.8%;19.8%;19.7%	22.8%;20.6%;20.6%	21%;19%;19%	21%;19%;19%	20.3%;18.4%;18.4%	22.8%;20.6%;20.6%	22.8%;20.6%;20.6%	22.8%;20.6%;20.6%	20.5%;18.6%;18.6%	21.5%;19.5%;19.4%
E9PZ91;O89106	34.3%;48.7%	34.3%;48.7%	33.3%;47.3%	33.3%;47.3%	33.3%;47.3%	34.3%;48.7%	34.3%;48.7%	29.1%;41.3%	34.3%;48.7%	34.3%;48.7%
E9PZA4;E9Q323;Q8BJ56	4.3%;8.2%;2.7%	4.3%;8.2%;2.7%	4.3%;8.2%;2.7%	4.3%;8.2%;2.7%	4.3%;8.2%;2.7%	4.3%;8.2%;2.7%	NA	4.3%;8.2%;2.7%	4.3%;8.2%;2.7%	4.3%;8.2%;2.7%
E9PZB7;G3UWW9;G3UWY5;Q91V17	7.2%;25.9%;15.9%;6.2%	7.2%;25.9%;15.9%;6.2%	7.2%;25.9%;15.9%;6.2%	7.2%;25.9%;15.9%;6.2%	7.2%;25.9%;15.9%;6.2%	7.2%;25.9%;15.9%;6.2%	7.2%;25.9%;15.9%;6.2%	7.2%;25.9%;15.9%;6.2%	7.2%;25.9%;15.9%;6.2%	7.2%;25.9%;15.9%;6.2%
E9PZD8;G3X8Q5;G3X9T8;Q61147	29.2%;29.2%;29.9%;29.9%	30.1%;30.1%;30.8%;30.8%	26.2%;26.3%;26.9%;26.9%	28.5%;28.5%;29.2%;29.1%	28%;28%;28.7%;28.7%	30.1%;30.1%;30.8%;30.8%	29.1%;29.1%;29.8%;29.8%	27.9%;27.9%;28.6%;28.6%	28.4%;28.4%;29.1%;29%	30.1%;30.1%;30.8%;30.8%
E9PZF5;E9Q5H2;P97822	7%;11.2%;4.6%	7%;11.2%;4.6%	NA	7%;11.2%;4.6%	7%;11.2%;4.6%	NA	NA	7%;11.2%;4.6%	NA	NA
E9PZJ8	3.4%	3.4%	2%	2.5%	2.5%	3%	3.4%	3.4%	3%	3.4%
E9PZM8;F7BX42	39.1%;39.1%	36.3%;36.3%	30.8%;30.8%	36.3%;36.3%	36.3%;36.3%	36.3%;36.3%	39.1%;39.1%	32.7%;32.7%	36.3%;36.3%	36.3%;36.3%
E9PZP8	1.7%	1.3%	1.1%	1.5%	1%	2%	1.6%	1.3%	0.7%	1%
E9PZS8;Q61387	51.5%;62.2%	51.5%;62.2%	51.5%;62.2%	51.5%;62.2%	46.3%;55.9%	51.5%;62.2%	51.5%;62.2%	51.5%;62.2%	41.8%;50.5%	51.5%;62.2%
E9PZW6;E9Q4Z9;E9Q6V0;Q8BLQ7;Q91WD3	29.6%;17.1%;9.9%;3.8%;5.3%	29.6%;17.1%;9.9%;3.8%;5.3%	29.6%;17.1%;9.9%;3.8%;5.3%	29.6%;17.1%;9.9%;3.8%;5.3%	29.6%;17.1%;9.9%;3.8%;5.3%	29.6%;17.1%;9.9%;3.8%;5.3%	29.6%;17.1%;9.9%;3.8%;5.3%	29.6%;17.1%;9.9%;3.8%;5.3%	29.6%;17.1%;9.9%;3.8%;5.3%	29.6%;17.1%;9.9%;3.8%;5.3%
E9PZW7;Q3USH1	21.1%;23.5%	21.1%;23.5%	18.5%;20.6%	18.5%;20.6%	21.1%;23.5%	21.1%;23.5%	21.1%;23.5%	18.5%;20.6%	21.1%;23.5%	21.1%;23.5%
E9Q035	15.4%	15.4%	13.1%	15.4%	15.4%	15.4%	15.4%	15.4%	15.4%	14.7%
E9Q0F0	1.1%	1.1%	1.1%	1.1%	1.3%	1.3%	1.3%	1.3%	1.3%	1.3%
E9Q0H0;Q8VDB9	3.2%;3%	3.2%;3%	3.8%;3.5%	3.8%;3.5%	5.2%;4.9%	3.8%;3.5%	3.8%;3.5%	3.2%;3%	3.2%;3%	3.8%;3.5%
E9Q0H6;P51880	25.5%;36.4%	25.5%;36.4%	25.5%;36.4%	20.7%;29.5%	25.5%;36.4%	25.5%;36.4%	25.5%;36.4%	25.5%;36.4%	25.5%;36.4%	25.5%;36.4%
E9Q0J5;Q9QXL2	36.5%;36.5%	36.5%;36.5%	36.4%;36.4%	36.4%;36.4%	34.8%;34.8%	36.9%;36.9%	36.5%;36.5%	35.8%;35.8%	31.6%;31.6%	32.4%;32.4%
E9Q0K9;Q3V1U8	47.5%;47.5%	52.5%;52.5%	52.1%;52.1%	52.5%;52.5%	52.5%;52.5%	52.5%;52.5%	52.5%;52.5%	47.2%;47.2%	43.6%;43.6%	43.6%;43.6%
E9Q0R0;Q8K2G4	6.5%;6.2%	5.2%;4.9%	6.5%;6.2%	5.2%;4.9%	5.2%;4.9%	5.2%;4.9%	5.2%;4.9%	5.2%;4.9%	5.2%;4.9%	5.2%;4.9%
E9Q0T0;G5E8W7;O35448	3.9%;3.4%;2.6%	3.9%;3.4%;2.6%	3.9%;3.4%;2.6%	3.9%;3.4%;2.6%	3.9%;3.4%;2.6%	3.9%;3.4%;2.6%	3.9%;3.4%;2.6%	3.9%;3.4%;2.6%	3.9%;3.4%;2.6%	3.9%;3.4%;2.6%
E9Q0V6	3.7%	3.7%	3.7%	3.7%	3.7%	3.7%	3.7%	3.7%	3.7%	3.7%
E9Q0W8;E9Q4F4;P62305	21.2%;12.1%;12%	21.2%;12.1%;12%	21.2%;12.1%;12%	21.2%;12.1%;12%	21.2%;12.1%;12%	21.2%;12.1%;12%	21.2%;12.1%;12%	21.2%;12.1%;12%	21.2%;12.1%;12%	21.2%;12.1%;12%
E9Q0Y4;P46062	1.4%;1.4%	3.9%;4%	3.9%;4%	3.9%;4%	3.9%;4%	3.9%;4%	3.9%;4%	NA	3.9%;4%	3.9%;4%
E9Q137	40.1%	40.1%	40.1%	36.6%	40.1%	40.1%	40.1%	37.5%	40.1%	40.1%
E9Q150;E9Q967;Q61062	2.1%;2.1%;2.1%	2.1%;2.1%;2.1%	2.1%;2.1%;2.1%	2.1%;2.1%;2.1%	2.1%;2.1%;2.1%	2.1%;2.1%;2.1%	2.1%;2.1%;2.1%	2.1%;2.1%;2.1%	2.1%;2.1%;2.1%	2.1%;2.1%;2.1%
E9Q151;Q8VBW1	9.3%;9.1%	9.3%;9.1%	9.3%;9.1%	9.3%;9.1%	9.3%;9.1%	9.3%;9.1%	9.3%;9.1%	9.3%;9.1%	9.3%;9.1%	9.3%;9.1%
E9Q179;Q8C5Q4	17.1%;12.9%	17.1%;12.9%	17.1%;12.9%	17.1%;12.9%	11%;8.4%	17.1%;12.9%	17.1%;12.9%	17.1%;12.9%	17.1%;12.9%	17.1%;12.9%
E9Q1A0;G3X9L9;Q80YT7	2.2%;2.1%;2.3%	2.2%;2.1%;2.3%	2.2%;2.1%;2.3%	1.8%;1.7%;1.9%	1.8%;1.7%;1.9%	2.2%;2.1%;2.3%	2.2%;2.1%;2.3%	2.2%;2.1%;2.3%	1.5%;1.5%;1.7%	1.2%;1.1%;1.3%
E9Q1K0	16.8%	19.1%	18.2%	18.1%	17.1%	18.1%	19.1%	17.8%	16.1%	16.1%
E9Q1L7;Q8VCE1	5.6%;6%	5.6%;6%	5.6%;6%	5.6%;6%	5.6%;6%	5.6%;6%	5.6%;6%	3.2%;3.4%	5.6%;6%	5.6%;6%
E9Q1S3;Q01405	28.4%;27.3%	26.2%;25.2%	24%;23.1%	23%;22.1%	23%;22.1%	30.6%;29.4%	26.2%;25.2%	30.6%;29.4%	25.1%;24.2%	25.1%;24.2%
E9Q1T6;E9Q711	9.6%;9.9%	7.8%;8.1%	9.6%;9.9%	7.5%;7.7%	9.6%;9.9%	9.6%;9.9%	9.6%;9.9%	7.5%;7.7%	9.6%;9.9%	9.6%;9.9%
E9Q1U6;Q6PEE2	8.7%;9%	10%;10.3%	10%;10.3%	10%;10.3%	10%;10.3%	8.5%;8.8%	8.3%;8.7%	10%;10.3%	10%;10.3%	5.6%;5.8%
E9Q1V5;Q6ZPR5	8.7%;7.7%	9.7%;8.5%	11%;9.6%	9.7%;8.5%	9.7%;8.5%	8.7%;7.7%	11%;9.6%	9.7%;8.5%	11%;9.6%	11%;9.6%
E9Q1W7	15.5%	15.9%	11.8%	14.8%	12.9%	14.8%	17%	14.1%	15%	15%
E9Q1X8;O08532	38.4%;38%	38.4%;38%	37.2%;36.8%	37.2%;36.8%	38.4%;38%	38.4%;38%	38.4%;38%	35.7%;35.3%	35.7%;35.3%	35.7%;35.3%
E9Q236;E9Q467	8.8%;9.3%	9.4%;9.9%	10%;10.6%	8.8%;9.3%	10%;10.6%	10%;10.6%	8.8%;9.3%	9.4%;9.9%	8.8%;9.3%	10%;10.6%
E9Q238	2.1%	2.1%	NA	1.7%	2.9%	2.9%	0.8%	2.9%	2.1%	0.8%
E9Q247	3.7%	3.7%	3.7%	3.7%	3.7%	3.7%	3.7%	3.7%	2.3%	2.3%
E9Q264	0.5%	0.5%	0.5%	0.5%	0.5%	0.5%	0.5%	0.5%	0.5%	0.5%
E9Q265;Q8R0F3	6.3%;5.9%	9.8%;9.1%	9.8%;9.1%	6.3%;5.9%	9.8%;9.1%	9.8%;9.1%	9.8%;9.1%	6.3%;5.9%	9.8%;9.1%	9.8%;9.1%
E9Q292;E9Q7T5;P58406	4.2%;4.7%;4.3%	4.2%;4.7%;4.3%	4.2%;4.7%;4.3%	4.2%;4.7%;4.3%	4.2%;4.7%;4.3%	4.2%;4.7%;4.3%	4.2%;4.7%;4.3%	4.2%;4.7%;4.3%	4.2%;4.7%;4.3%	2.2%;2.5%;2.2%
E9Q2A4;Q9CTG6	15.8%;15.1%	15.8%;15.1%	11.7%;11.1%	15%;14.3%	14.8%;14.1%	15.8%;15.1%	15.8%;15.1%	12.6%;12.1%	15.8%;15.1%	15.8%;15.1%
E9Q2A6;Q9QVP9	6%;5.7%	7%;6.7%	7%;6.7%	7%;6.7%	6.1%;5.8%	4.2%;4.1%	6%;5.7%	7%;6.7%	2.6%;2.5%	4.3%;4.2%
E9Q2E4	7.7%	7.8%	7%	7.1%	7.3%	7%	7.8%	7.8%	7.2%	7.6%
E9Q2V1;P61215	13.5%;12.5%	13.5%;12.5%	13.5%;12.5%	13.5%;12.5%	13.5%;12.5%	13.5%;12.5%	9.9%;9.1%	10.5%;9.8%	13.5%;12.5%	13.5%;12.5%
E9Q2V5	29%	35.2%	29%	29%	29%	35.2%	36.4%	25.9%	29%	29%
E9Q343	6.9%	8.7%	10.6%	6.9%	10.6%	10.6%	6.9%	10.6%	10.6%	10.6%
E9Q350;S4R1E7;S4R2U8	28.5%;27.9%;28.6%	27.7%;27.1%;27.8%	25.8%;25.3%;25.9%	23.9%;23.4%;24%	27.7%;27.1%;27.8%	26.9%;26.3%;27%	27.7%;27.1%;27.8%	28.5%;27.9%;28.6%	28.5%;27.9%;28.6%	28.5%;27.9%;28.6%
E9Q3A0;Q80WG7	3.8%;3.7%	3.8%;3.7%	3.8%;3.7%	3.8%;3.7%	3.8%;3.7%	3.8%;3.7%	3.8%;3.7%	3.8%;3.7%	1.1%;1.1%	1.1%;1.1%
E9Q3A7	1.3%	1.3%	1.3%	1.3%	1.3%	1.3%	NA	1.3%	1.3%	1.3%
E9Q3B1;F6X7I4;F6ZTZ2;Q99LJ7	1.5%;3.7%;2.7%;1.5%	1.5%;3.7%;2.7%;1.5%	1.5%;3.7%;2.7%;1.5%	1.5%;3.7%;2.7%;1.5%	1.5%;3.7%;2.7%;1.5%	1.5%;3.7%;2.7%;1.5%	1.5%;3.7%;2.7%;1.5%	1.5%;3.7%;2.7%;1.5%	NA	1.5%;3.7%;2.7%;1.5%
E9Q3C1	11.9%	13.8%	10.1%	13.8%	13.8%	12.4%	13.8%	12.6%	13.8%	13.8%
E9Q3E2;Q8CC35	2.2%;2.6%	2.2%;2.6%	2.2%;2.6%	2.2%;2.6%	2.2%;2.6%	2.2%;2.6%	2.2%;2.6%	2.2%;2.6%	2.2%;2.6%	2.2%;2.6%
E9Q3G7;P98197	14.7%;14.2%	14.7%;14.2%	11.4%;11%	13.7%;13.1%	14.1%;13.6%	13.9%;13.4%	15.1%;14.5%	11.8%;11.4%	11.4%;11%	12.5%;12%
E9Q3I3	1%	1%	NA	1%	1%	1%	1%	1%	1%	1.8%
E9Q3L2	51.9%	53.8%	45.4%	47.2%	50.6%	51%	52.8%	50.3%	45.5%	42.6%
E9Q3M0;Q62432	5.8%;5.4%	8.5%;7.9%	8.5%;7.9%	8.5%;7.9%	8.5%;7.9%	8.5%;7.9%	8.5%;7.9%	8.5%;7.9%	5.8%;5.4%	8.5%;7.9%
E9Q3M3;O08788	51.1%;50.4%	52%;51.3%	49.1%;48.4%	52.1%;51.4%	53.1%;52.4%	52%;51.3%	51.5%;50.8%	52%;51.3%	51.4%;50.7%	51.3%;50.7%
E9Q3M9	6.4%	5.5%	7.3%	7.3%	8.2%	7.3%	6.4%	7.3%	6.4%	3.6%
E9Q3N1;Q09143	9.6%;8.4%	9.6%;8.4%	9.6%;8.4%	9.6%;8.4%	9.6%;8.4%	9.6%;8.4%	9.6%;8.4%	9.6%;8.4%	9.6%;8.4%	9.6%;8.4%
E9Q3Q6	49.3%	49.3%	42.5%	48.4%	45.3%	49.3%	49.3%	41.2%	43.2%	45.3%
E9Q3T6	1.4%	1.4%	1.4%	1.4%	1.4%	1.4%	1.4%	1.4%	1.4%	1.4%
E9Q3V0	17.9%	12.9%	12.9%	17.9%	17.9%	17.9%	17.9%	17.9%	17.9%	12.9%
E9Q3V6	60.4%	65.1%	59.8%	59.5%	64.8%	62.9%	65.1%	59.8%	56.7%	65.1%
E9Q3V9;H7BX15	33.1%;34.1%	34.2%;35.3%	32.1%;33.1%	29.1%;30%	34.2%;35.3%	34.2%;35.3%	32.4%;33.4%	33.1%;34.1%	31.3%;32.2%	32.2%;33.2%
E9Q3X0;Q9EQK5	17.5%;17.7%	19.7%;19.9%	18.6%;18.8%	18.6%;18.8%	19.7%;19.9%	19.7%;19.9%	18.7%;18.9%	16%;16.1%	16.6%;16.7%	17.6%;17.8%
E9Q3Y4;Q9ESE1	5.8%;5.8%	5.6%;5.6%	5.4%;5.4%	5.3%;5.3%	5.2%;5.1%	4.4%;4.4%	4.3%;4.3%	5.7%;5.7%	4.4%;4.4%	5.2%;5.2%
E9Q3Y7;E9Q5L4;Q5PR69	12%;11.9%;12.8%	12%;11.9%;12.8%	11.2%;11.2%;11.9%	12%;11.9%;12.8%	12%;11.9%;12.8%	12%;11.9%;12.8%	11.2%;11.2%;11.9%	11.2%;11.2%;11.9%	12%;11.9%;12.8%	11.2%;11.2%;11.9%
E9Q401;F6U7V1	30.8%;30.8%	30%;30%	28.4%;28.4%	28%;28%	30%;30%	31.1%;31.1%	31.7%;31.7%	30.6%;30.6%	28.8%;28.8%	28.5%;28.5%
E9Q411	33.6%	35%	31.8%	28.5%	34.2%	34%	32.6%	32.8%	31.5%	27.2%
E9Q446;Q9QZR0	10.1%;10.1%	10.1%;10.1%	13.6%;13.6%	10.1%;10.1%	5.7%;5.7%	10.1%;10.1%	13.6%;13.6%	13.6%;13.6%	13.6%;13.6%	13.6%;13.6%
E9Q451;P97291	12.3%;11.6%	12.3%;11.6%	11%;10.4%	10.3%;9.8%	12.3%;11.6%	12.3%;11.6%	12.3%;11.6%	12.3%;11.6%	9%;8.5%	7%;6.6%
E9Q4A0;Q9DCB4	7%;5.2%	7%;5.2%	7%;5.2%	5.2%;3.8%	7%;5.2%	7%;5.2%	4.2%;3.1%	7%;5.2%	4.2%;3.1%	7%;5.2%
E9Q4F9;Q9QWW1	8.3%;6.8%	12.1%;9.9%	8.3%;6.8%	12.1%;9.9%	8.3%;6.8%	12.1%;9.9%	12.1%;9.9%	6.9%;5.6%	12.1%;9.9%	12.1%;9.9%
E9Q4I1;E9Q612	2.9%;2.9%	5.9%;5.8%	4.8%;4.6%	5.9%;5.8%	4.1%;4%	5.9%;5.8%	5.9%;5.8%	4.1%;4%	5.9%;5.8%	5.9%;5.8%
E9Q4K0;Q8BL65	45.6%;49.5%	46.8%;50.8%	45%;48.9%	43.7%;47.4%	48.6%;52.8%	50.2%;54.4%	45.6%;49.5%	48.6%;52.8%	45.6%;49.5%	43.7%;47.4%
E9Q4M2;P54310	9.2%;13%	9.2%;13%	11.8%;16.6%	7.5%;10.5%	10.1%;14.2%	8.2%;11.6%	11.8%;16.6%	11.8%;16.6%	6.2%;8.8%	11%;15.5%
E9Q4M4;Q91VN4	64.1%;57.5%	48.6%;43.6%	48.6%;43.6%	64.1%;57.5%	67.3%;60.4%	69.8%;62.6%	69.8%;62.6%	69.8%;62.6%	69.8%;62.6%	66.9%;60.1%
E9Q4P0;E9QNP0	41.5%;34.5%	45.1%;37.5%	45.1%;37.5%	45.1%;37.5%	45.1%;37.5%	45.1%;37.5%	45.1%;37.5%	45.1%;37.5%	41.5%;34.5%	45.1%;37.5%
E9Q4P1	16.6%	16.6%	10.7%	10.7%	20%	16.8%	20%	16.8%	13.9%	14.9%
E9Q4U7;O70566;Q6W4W7	9.3%;9.4%;9.3%	12%;12%;12%	9.5%;9.6%;9.5%	7.1%;7.1%;7.1%	9.5%;9.6%;9.5%	10.3%;10.4%;10.3%	10.2%;10.2%;10.2%	11.2%;11.2%;11.2%	10.3%;10.4%;10.3%	8.4%;8.5%;8.4%
E9Q4X2	3%	3%	3%	1.6%	2.5%	3%	3%	3%	3%	1.6%
E9Q4Z6;Q8C008	50.1%;50.1%	48.8%;48.8%	41.7%;41.8%	43.9%;44%	48.1%;48.2%	48.3%;48.3%	50.1%;50.1%	47.8%;47.8%	48.8%;48.8%	47.4%;47.4%
E9Q512	12%	11.1%	9.5%	11.1%	10.1%	11.7%	12.2%	9.4%	9.1%	9.5%
E9Q557	2.7%	1.8%	1.7%	0.8%	2.8%	2.5%	2.4%	3.1%	1.4%	1.8%
E9Q580;E9QNH6;P46735;Q7TQD7	29.1%;29.2%;28.5%;27.7%	29.6%;29.8%;29%;28.3%	27.1%;27.3%;26.6%;25.9%	26.9%;27.1%;26.4%;25.7%	28.8%;28.9%;28.2%;27.5%	28.5%;28.7%;27.9%;27.2%	28.8%;28.9%;28.2%;27.5%	26.9%;27.1%;26.4%;25.7%	28.8%;28.9%;28.2%;27.5%	27.5%;27.6%;26.9%;26.2%
E9Q5B5;O08528	2.5%;2.4%	3.7%;3.6%	3.7%;3.6%	3.7%;3.6%	3.7%;3.6%	3.7%;3.6%	2.5%;2.4%	2.5%;2.4%	3.7%;3.6%	3.7%;3.6%
E9Q5D6;P69566	5.4%;5.8%	6.6%;7.2%	6.6%;7.2%	5.4%;5.8%	6.6%;7.2%	4.6%;5.1%	6.6%;7.2%	9.4%;10.3%	6.6%;7.2%	6.6%;7.2%
E9Q5E1;Q80TF3	14.9%;14.2%	11.7%;11.2%	12.3%;11.8%	11.3%;10.8%	14.9%;14.2%	14.9%;14.2%	12.9%;12.4%	14.9%;14.2%	12.8%;12.2%	11.8%;11.3%
E9Q5L3;Q9DBL1	26.2%;28.2%	26.2%;28.2%	24.3%;26.2%	24.3%;26.2%	26.2%;28.2%	26.2%;28.2%	26.2%;28.2%	24.3%;26.2%	24.3%;26.2%	24.3%;26.2%
E9Q5M4	1.8%	NA	NA	1.8%	1.8%	NA	1.8%	1.8%	NA	NA
E9Q604;G5E8F1	35.2%;35.2%	35.4%;35.4%	35.2%;35.2%	34%;34%	35%;35%	36%;36%	35.4%;35.4%	34%;34%	36%;36%	33.7%;33.7%
E9Q616	19.3%	20%	20.5%	21.4%	19.9%	21.1%	20.6%	19.7%	20.5%	19.4%
E9Q634	7.9%	5.8%	6.9%	6.9%	6.9%	6.9%	6.9%	7.9%	6.9%	6.9%
E9Q679;F6YRI7;Q91VB2	4.7%;6.7%;3.6%	8.6%;12.3%;6.5%	8.6%;12.3%;6.5%	8.6%;12.3%;6.5%	8.6%;12.3%;6.5%	8.6%;12.3%;6.5%	8.6%;12.3%;6.5%	8.6%;12.3%;6.5%	8.6%;12.3%;6.5%	8.6%;12.3%;6.5%
E9Q6C8	11.3%	11.3%	11.3%	8.9%	9.7%	9.7%	11.3%	11.3%	7.4%	7.2%
E9Q6E0;J3QNR6;K3W4S4;Q9ESN9	28.1%;27.4%;27.3%;27.4%	28.1%;27.4%;27.3%;27.4%	28.1%;27.4%;27.3%;27.4%	28.1%;27.4%;27.3%;27.4%	28.1%;27.4%;27.3%;27.4%	27.3%;26.6%;26.5%;26.6%	28.1%;27.4%;27.3%;27.4%	28.1%;27.4%;27.3%;27.4%	28.1%;27.4%;27.3%;27.4%	28.1%;27.4%;27.3%;27.4%
E9Q6G4;Q91V24	10.6%;10.6%	10.6%;10.6%	11.3%;11.3%	10%;10.1%	10.6%;10.6%	9.3%;9.4%	10.1%;10.1%	9.6%;9.6%	10.2%;10.2%	10.1%;10.1%
E9Q6H8	16.7%	16.5%	15.5%	16.5%	16.5%	16.5%	16.7%	17.4%	16.5%	16.4%
E9Q6J8;Q08274	15.6%;15%	15.6%;15%	15.6%;15%	15.6%;15%	15.6%;15%	15.6%;15%	15.6%;15%	15.6%;15%	15.6%;15%	15.6%;15%
E9Q6M7;Q3TTW5;Q80U78	2.9%;2.5%;2.3%	2.9%;2.5%;2.3%	1.8%;1.6%;1.4%	1.8%;1.6%;1.4%	2.9%;2.5%;2.3%	2.9%;2.5%;2.3%	1.8%;1.6%;1.4%	2.9%;2.5%;2.3%	2.9%;2.5%;2.3%	2.9%;2.5%;2.3%
E9Q6P4;G5E8P0	1.6%;1.6%	1.6%;1.6%	1.6%;1.6%	1%;1%	1.6%;1.6%	1.6%;1.6%	1.6%;1.6%	1.6%;1.6%	1.6%;1.6%	1.6%;1.6%
E9Q6P5	42.7%	41.6%	40.9%	39.6%	42.7%	43.5%	43.5%	41.8%	40.6%	39.9%
E9Q6P9;O88427	2.4%;2.4%	3%;3%	3%;3%	3%;3%	3%;3%	3%;3%	3%;3%	2.4%;2.4%	2.4%;2.4%	3%;3%
E9Q6R7	12.4%	13.9%	12.1%	13%	13.9%	12.7%	13.3%	13%	11.6%	11.8%
E9Q6U4;Q3UWL8	29.2%;28.4%	20.8%;20.1%	29.2%;28.4%	29.2%;28.4%	29.2%;28.4%	29.2%;28.4%	29.2%;28.4%	29.2%;28.4%	29.2%;28.4%	20.8%;20.1%
E9Q6Y8	24.6%	24.6%	22.3%	23.3%	23.1%	24.6%	22.6%	23.9%	23.4%	23.1%
E9Q715;Q05CX5;Q7TNC4	5.5%;4.4%;3.8%	5.5%;4.4%;3.8%	5.5%;4.4%;3.8%	5.5%;4.4%;3.8%	5.5%;4.4%;3.8%	5.5%;4.4%;3.8%	5.5%;4.4%;3.8%	5.5%;4.4%;3.8%	5.5%;4.4%;3.8%	5.5%;4.4%;3.8%
E9Q717;Q5M8S1;Q9CVD2	6.2%;6.1%;5.1%	6.2%;6.1%;5.1%	6.2%;6.1%;5.1%	6.2%;6.1%;5.1%	6.2%;6.1%;5.1%	6.2%;6.1%;5.1%	6.2%;6.1%;5.1%	6.2%;6.1%;5.1%	6.2%;6.1%;5.1%	6.2%;6.1%;5.1%
E9Q720;Q8C5J7;Q9QZB1	17.2%;30.8%;26.8%	12.1%;21.6%;18.8%	12.1%;21.6%;18.8%	17.2%;30.8%;26.8%	17.2%;30.8%;26.8%	17.2%;30.8%;26.8%	17.2%;30.8%;26.8%	17.2%;30.8%;26.8%	13.7%;24.5%;21.3%	12.1%;21.6%;18.8%
E9Q735;G3X9Y5	13.5%;12.8%	18.5%;17.5%	16.8%;15.9%	16.8%;15.9%	16.4%;15.6%	15.4%;14.6%	16.8%;15.9%	16.8%;15.9%	14.8%;14%	16.8%;15.9%
E9Q774;E9Q777	15.1%;15.2%	14.4%;14.4%	14.3%;14.3%	10.3%;10.3%	15%;15%	15.6%;15.6%	15.1%;15.1%	14%;14%	12.1%;12.1%	12.8%;12.8%
E9Q7A5;E9Q8R5;Q99JY4	15%;10.9%;9.3%	15%;10.9%;9.3%	15%;10.9%;9.3%	15%;10.9%;9.3%	15%;10.9%;9.3%	15%;10.9%;9.3%	15%;10.9%;9.3%	15%;10.9%;9.3%	15%;10.9%;9.3%	15%;10.9%;9.3%
E9Q7C9;Q5UE59;Q7TNF4;Q8CD76	53.4%;55.2%;49.2%;48.5%	53.4%;55.2%;49.2%;48.5%	50.9%;52.6%;46.9%;46.3%	50.9%;52.6%;46.9%;46.3%	53.4%;55.2%;49.2%;48.5%	53.4%;55.2%;49.2%;48.5%	52.1%;53.9%;48%;47.4%	53.4%;55.2%;49.2%;48.5%	53.4%;55.2%;49.2%;48.5%	53.4%;55.2%;49.2%;48.5%
E9Q7M6;F8WIF5;K4DI74;Q99PF4	1%;1%;1%;1%	1%;1%;1%;1%	1%;1%;1%;1%	1%;1%;1%;1%	NA	1%;1%;1%;1%	1%;1%;1%;1%	1%;1%;1%;1%	NA	NA
E9Q7N4	4.7%	4.7%	6.4%	5.8%	5.1%	6.4%	6.4%	6.4%	4.7%	3.3%
E9Q7N5;Q8C1C2;Q8R2Q4	10.9%;14.9%;10.4%	10.9%;14.9%;10.4%	9.3%;12.7%;8.9%	10.9%;14.9%;10.4%	9.3%;12.7%;8.9%	10.9%;14.9%;10.4%	9.3%;12.7%;8.9%	9.3%;12.7%;8.9%	10.9%;14.9%;10.4%	9.3%;12.7%;8.9%
E9Q7P2	9%	11.3%	10.4%	11.3%	10.8%	11.3%	11.3%	10.8%	10.8%	11.3%
E9Q7S0;F7BQW7	56.5%;55.8%	56.5%;55.8%	56.5%;55.8%	58.5%;57.9%	55.2%;54.6%	59.4%;58.8%	58.9%;58.2%	56.2%;55.6%	58%;57.3%	56.2%;55.6%
E9Q7T7	7.6%	7.6%	7.6%	7.6%	7.6%	7.6%	7.6%	7.6%	7.6%	7.6%
E9Q7U2;Q8CGU1	17.9%;16.4%	17.9%;16.4%	14.2%;13%	14.2%;13%	17.9%;16.4%	17.9%;16.4%	17.9%;16.4%	17.9%;16.4%	11.8%;10.9%	14.2%;13%
E9Q855;O35609	40%;36.1%	45.4%;41%	45.4%;41%	45.4%;41%	39%;35.2%	39%;35.2%	45.4%;41%	45.4%;41%	39%;35.2%	39%;35.2%
E9Q8A3;Q8BKC8	8.3%;8.5%	8.3%;8.5%	8.3%;8.5%	4.3%;4.4%	5.4%;5.5%	8.3%;8.5%	8.3%;8.5%	8.3%;8.5%	8.3%;8.5%	4.3%;4.4%
E9Q8D5;Q8C5L3	14.1%;12.8%	14.1%;12.8%	8%;7.2%	14.1%;12.8%	14.1%;12.8%	14.1%;12.8%	14.1%;12.8%	14.1%;12.8%	14.1%;12.8%	14.1%;12.8%
E9Q8I7	17.4%	19.9%	14.2%	15.3%	19.9%	22.3%	21.6%	17.4%	20.6%	22.3%
E9Q8I9	13.5%	15.5%	12.6%	13.2%	13.8%	15.3%	14.6%	12.9%	13.5%	12.4%
E9Q8J6	22.3%	21.5%	16.7%	16.7%	22.3%	18.3%	22.8%	16.9%	19.7%	19.3%
E9Q8N5;Q08EB6;Q8BRT1	41.6%;41.6%;41.6%	42.9%;42.9%;42.9%	39.4%;39.4%;39.4%	41.4%;41.4%;41.4%	43.5%;43.5%;43.5%	42.8%;42.7%;42.8%	42.2%;42.2%;42.2%	41.6%;41.6%;41.6%	35.8%;35.7%;35.8%	39.8%;39.8%;39.8%
E9Q8N8	5.6%	5.6%	4.8%	5.6%	5.6%	5.6%	5.6%	5.6%	5.6%	5.6%
E9Q8P8	48.3%	48.3%	48.1%	46.1%	48.3%	48.3%	48.3%	48.3%	48.1%	45.8%
E9Q8S8;Q3TRM8	3.6%;3.5%	5.2%;5%	5.2%;5%	3.1%;2.9%	5.2%;5%	5.2%;5%	5.2%;5%	3.1%;2.9%	5.2%;5%	5.2%;5%
E9Q8V6	2.2%	2.9%	2.9%	2.9%	2.9%	2.9%	1.7%	2.9%	2.9%	1.7%
E9Q8Z8;P30999	42.4%;43.7%	42.4%;43.7%	38.9%;40.1%	42.3%;43.6%	40.1%;41.4%	42.4%;43.7%	42.4%;43.7%	38.7%;39.9%	40%;41.3%	37.5%;38.7%
E9Q912	2.5%	2.5%	2.5%	2.5%	2.5%	2.5%	2.5%	2.5%	2.5%	2.5%
E9Q918;Q80T91	1.8%;1.8%	1.8%;1.8%	1.8%;1.8%	1.8%;1.8%	1.8%;1.8%	1.8%;1.8%	1.8%;1.8%	1.8%;1.8%	1.8%;1.8%	1.8%;1.8%
E9Q942	35.2%	35.2%	35.2%	35.2%	35.2%	35.2%	35.2%	35.2%	35.2%	35.2%
E9Q969	13.4%	13.4%	11.4%	11.4%	11.4%	13.4%	13.4%	13.4%	8.9%	10.8%
E9Q9B0;O35071	5.5%;5.5%	5.5%;5.5%	4%;4.1%	5.5%;5.5%	5.5%;5.5%	5.5%;5.5%	5.5%;5.5%	4%;4.1%	4%;4.1%	2.9%;2.9%
E9Q9B3	2.5%	2.5%	2.5%	2.5%	2.5%	2.5%	2.5%	2.5%	2.5%	2.5%
E9Q9F1;G3UYG5;G3UYP4;Q9JK45	1.3%;1.3%;1.5%;1.3%	NA	NA	1.3%;1.3%;1.5%;1.3%	1.3%;1.3%;1.5%;1.3%	1.3%;1.3%;1.5%;1.3%	1.3%;1.3%;1.5%;1.3%	1.3%;1.3%;1.5%;1.3%	1.3%;1.3%;1.5%;1.3%	1.3%;1.3%;1.5%;1.3%
E9Q9G8;Q6NWV3	1.3%;1.4%	1.3%;1.4%	1.3%;1.4%	1.3%;1.4%	1.3%;1.4%	1.3%;1.4%	1.3%;1.4%	1.3%;1.4%	1.3%;1.4%	1.3%;1.4%
E9Q9H2;P54103	4.6%;4%	2.6%;2.3%	2%;1.8%	NA	4.6%;4%	4.6%;4%	4.6%;4%	4.6%;4%	4.6%;4%	2%;1.8%
E9Q9I0;Q3TD99;Q3UPL3;Q80ZU9	15.8%;22.4%;12.6%;12.1%	15.8%;22.4%;12.6%;12.1%	15.8%;22.4%;12.6%;12.1%	15.8%;22.4%;12.6%;12.1%	15.8%;22.4%;12.6%;12.1%	15.8%;22.4%;12.6%;12.1%	15.8%;22.4%;12.6%;12.1%	7.6%;10.7%;6%;5.8%	15.8%;22.4%;12.6%;12.1%	15.8%;22.4%;12.6%;12.1%
E9Q9I2;E9Q9R9	1.3%;1.2%	1.7%;1.7%	1.7%;1.7%	1.7%;1.7%	1.3%;1.2%	1.7%;1.7%	1.7%;1.7%	1.7%;1.7%	0.5%;0.5%	1.7%;1.7%
E9Q9J4;Q6ZQB6	6.6%;7.3%	6.6%;7.3%	5.2%;5.8%	6.6%;7.3%	6.6%;7.3%	5.7%;6.3%	5.7%;6.3%	6.6%;7.3%	5.4%;5.9%	3.6%;4%
E9Q9K8	1.4%	1.4%	1.4%	1.4%	1.4%	1.4%	0.8%	1.4%	1.4%	0.7%
E9Q9M1;G3X9J6;Q3V1L4	29.2%;29.2%;30.5%	29.2%;29.2%;30.5%	29.2%;29.2%;30.5%	29.2%;29.2%;30.5%	26.1%;26.2%;27.3%	29.2%;29.2%;30.5%	29.2%;29.2%;30.5%	27%;27%;28.2%	26.1%;26.2%;27.3%	26.1%;26.2%;27.3%
E9Q9N7;Q5RKR3	12.3%;13%	11.3%;11.9%	12.3%;13%	12.3%;13%	13.4%;14.2%	11.3%;11.9%	12.3%;13%	11.8%;12.5%	12.3%;13%	12.3%;13%
E9Q9Q6	15.7%	15.7%	15.7%	14.2%	14.2%	13.2%	15.7%	13.7%	14.2%	12%
E9QA46;Q9QXY9	35.4%;34.1%	33.1%;32%	33.1%;32%	35.4%;34.1%	35.4%;34.1%	35.4%;34.1%	35.4%;34.1%	35.4%;34.1%	33.1%;32%	35.4%;34.1%
E9QAB8;F2Z4A9;H3BJK2;H3BLH0;Q6DIC0	1.3%;1.2%;1.2%;1.2%;1.2%	NA	1.3%;1.2%;1.2%;1.2%;1.2%	1.3%;1.2%;1.2%;1.2%;1.2%	1.3%;1.2%;1.2%;1.2%;1.2%	1.3%;1.2%;1.2%;1.2%;1.2%	1.3%;1.2%;1.2%;1.2%;1.2%	1.3%;1.2%;1.2%;1.2%;1.2%	1.3%;1.2%;1.2%;1.2%;1.2%	1.3%;1.2%;1.2%;1.2%;1.2%
E9QAF9;Q0VGY8	13.3%;13.2%	13.1%;13%	12.5%;12.4%	7.8%;7.8%	12%;12%	12.1%;12%	11.9%;11.9%	12.1%;12%	11.9%;11.9%	10.3%;10.3%
E9QAJ9;Q3UIA2	11.5%;11.1%	11.5%;11.1%	7.6%;7.3%	8.4%;8.2%	8.4%;8.2%	11.5%;11.1%	9.4%;9.1%	9.7%;9.3%	9.4%;9.1%	8.4%;8.2%
E9QAN8	2.3%	1.5%	2.3%	2.3%	2.3%	2.3%	2.3%	2.3%	2.3%	2.3%
E9QAQ0;Q9EQS9	4.2%;4.3%	4.9%;5.1%	4.9%;5.1%	4.9%;5.1%	4.9%;5.1%	4.9%;5.1%	4.9%;5.1%	4.9%;5.1%	4.9%;5.1%	4.9%;5.1%
E9QAQ3;Q6ZQ82	29.1%;27.1%	31.5%;29.4%	27.3%;25.4%	27.3%;25.4%	28.7%;26.8%	31.5%;29.4%	31.5%;29.4%	30.6%;28.5%	31.5%;29.4%	26.6%;24.8%
E9QAQ5	62.4%	62.4%	62.8%	64%	56.4%	53.3%	65.8%	65.8%	57.3%	52.9%
E9QAS6;Q9JJV0	10.9%;10.2%	NA	NA	NA	NA	NA	10.9%;10.2%	NA	NA	NA
E9QB02;Q68FL6	39%;39.4%	41.4%;41.8%	35.7%;36%	38.6%;38.9%	41.4%;41.8%	41.4%;41.8%	41.4%;41.8%	40.5%;40.9%	40.2%;40.6%	35.5%;35.8%
E9QJS0;G5E8U5;G5E8U8;Q80ZK0	25.6%;20.4%;20.5%;25.6%	25.6%;20.4%;20.5%;25.6%	25.6%;20.4%;20.5%;25.6%	18.8%;14.9%;15%;18.8%	25.6%;20.4%;20.5%;25.6%	25.6%;20.4%;20.5%;25.6%	25.6%;20.4%;20.5%;25.6%	25.6%;20.4%;20.5%;25.6%	18.1%;14.4%;14.5%;18.1%	18.8%;14.9%;15%;18.8%
E9QJT3;Q9CSV6	14.2%;14.4%	14.2%;14.4%	14.2%;14.4%	14.2%;14.4%	14.2%;14.4%	14.2%;14.4%	14.2%;14.4%	14.2%;14.4%	14.2%;14.4%	NA
E9QJT5;P56376	31.2%;49.5%	31.2%;49.5%	31.2%;49.5%	31.2%;49.5%	31.2%;49.5%	31.2%;49.5%	31.2%;49.5%	31.2%;49.5%	31.2%;49.5%	31.2%;49.5%
E9QJU8;Q8CG79	8.1%;8.2%	10.6%;10.6%	6.6%;6.6%	9.2%;9.2%	9.2%;9.2%	9.2%;9.2%	6.6%;6.6%	6.9%;6.9%	9.2%;9.2%	9.2%;9.2%
E9QJY0;P18581	9.1%;9.3%	6.1%;6.2%	7.9%;8.1%	7.9%;8.1%	7.9%;8.1%	9.1%;9.3%	9.1%;9.3%	6.1%;6.2%	7.9%;8.1%	7.3%;7.5%
E9QK04	31.5%	33.3%	33.2%	30.6%	30%	31.5%	32.2%	32%	30.6%	28.3%
E9QK16;Q8BNA6	3.7%;3.7%	3.9%;3.9%	3.7%;3.7%	3.6%;3.6%	3.9%;3.9%	3.9%;3.9%	3.3%;3.3%	3.6%;3.6%	3.2%;3.2%	2%;2%
E9QK41;Q8K4G5	2%;2%	2%;2%	2%;2%	2%;2%	2%;2%	2%;2%	2%;2%	2%;2%	2%;2%	2%;2%
E9QK48	34.5%	31.5%	25.4%	25.3%	28.8%	30.1%	34.5%	29%	27.6%	27.6%
E9QK62;Q8CHT1	21.1%;21.1%	20%;20%	20%;20%	19.2%;19.2%	20%;20%	21.1%;21.1%	17.6%;17.6%	20%;20%	16.1%;16.1%	17.6%;17.6%
E9QK82	8.1%	8.1%	16.5%	17.3%	20.6%	20.6%	20.6%	15.3%	15.3%	20.6%
E9QKB2;Q9JKS5	18%;18%	18%;18%	23.8%;23.8%	21.6%;21.7%	21.6%;21.7%	23.8%;23.8%	20.1%;20.2%	21.6%;21.7%	23.8%;23.8%	21.8%;21.9%
E9QKC6;Q3UHH4;Q9ESN6	46.9%;47.4%;48.5%	48.4%;49%;50.1%	47%;47.6%;48.7%	48.2%;48.8%;49.9%	48.4%;49%;50.1%	46.9%;47.4%;48.5%	46.9%;47.4%;48.5%	48.4%;49%;50.1%	48.4%;49%;50.1%	46.5%;47%;48.1%
E9QKH8	52.2%	52.2%	50.2%	47.3%	50.7%	51%	51.2%	50.6%	48.6%	45.7%
E9QKI2;Q63959	24.9%;25%	31.3%;31.3%	29.6%;29.6%	29.6%;29.6%	31.3%;31.3%	31.3%;31.3%	31.3%;31.3%	31.3%;31.3%	29.6%;29.6%	31.3%;31.3%
E9QKK8;F6Q8D3;Q9QZW0	14.2%;14.1%;14.1%	14.2%;14%;14%	13%;12.8%;12.8%	13%;12.8%;12.8%	13.4%;13.3%;13.3%	14.2%;14.1%;14.1%	14.2%;14.1%;14.1%	12.3%;12.1%;12.1%	13.4%;13.3%;13.3%	13.4%;13.3%;13.3%
E9QKZ2;Q91YE6	20.9%;20.8%	22.1%;22.1%	19.9%;19.9%	19.4%;19.4%	22.1%;22.1%	22.1%;22.1%	21.2%;21.2%	19.8%;19.8%	20.9%;20.8%	20%;20%
E9QL53;P49025	25.5%;25.5%	27.3%;27.3%	25.8%;25.8%	25.9%;25.9%	27.7%;27.7%	27.2%;27.2%	27.7%;27.7%	26.2%;26.2%	26.5%;26.5%	25.1%;25.1%
E9QLA5	22.6%	19.4%	20.8%	20.6%	20.7%	20.8%	21.6%	21.9%	20.3%	15.1%
E9QLB2;Q3UFF7	39.7%;39.7%	39.7%;39.7%	30.5%;30.5%	30.5%;30.5%	30.5%;30.5%	39.7%;39.7%	39.7%;39.7%	30.5%;30.5%	39.7%;39.7%	39.7%;39.7%
E9QLB8;Q566J8	5.3%;5.3%	3.6%;3.6%	5.3%;5.3%	5.3%;5.3%	5.3%;5.3%	5.3%;5.3%	3.6%;3.6%	5.3%;5.3%	5.3%;5.3%	5.3%;5.3%
E9QLE4;Q8BXR5	6.7%;6.7%	6.7%;6.7%	6.7%;6.7%	5.8%;5.8%	5.6%;5.6%	5.6%;5.6%	6.7%;6.7%	6.7%;6.7%	6.7%;6.7%	5.6%;5.6%
E9QLK3;Q8C3R1	1.4%;1.5%	1.4%;1.5%	1.4%;1.5%	1.4%;1.5%	NA	1.4%;1.5%	1.4%;1.5%	1.4%;1.5%	NA	NA
E9QLQ3;Q61409	1.9%;1.9%	3.1%;3.1%	3.1%;3.1%	3.1%;3.1%	3.1%;3.1%	3.1%;3.1%	3.1%;3.1%	NA	3.1%;3.1%	3.1%;3.1%
E9QLR3;Q60961	13%;17.2%	13%;17.2%	13%;17.2%	13%;17.2%	13%;17.2%	13%;17.2%	13%;17.2%	13%;17.2%	13%;17.2%	13%;17.2%
E9QLS6;Q6PF93	28.1%;26.8%	27.1%;25.9%	27.1%;25.9%	28.1%;26.8%	24.4%;23.3%	28.1%;26.8%	27.1%;25.9%	28.1%;26.8%	24.8%;23.7%	23.5%;22.4%
E9QLW0;Q14B80	4.5%;4.5%	4.5%;4.5%	4.5%;4.5%	4.5%;4.5%	4.5%;4.5%	4.5%;4.5%	4.5%;4.5%	4.5%;4.5%	4.5%;4.5%	4.5%;4.5%
E9QM38	41.6%	41.6%	40.3%	40.3%	40%	41.6%	41.6%	41.5%	40%	40.2%
E9QM90	34.8%	35.1%	33.5%	32.2%	31.3%	34.6%	36.8%	35.9%	33.2%	33.2%
E9QM99	25.9%	25.8%	25%	25.7%	25.1%	25%	25.3%	25.2%	21.7%	24.1%
E9QMB7;Q8CES0	14.2%;14.3%	14.2%;14.3%	14.2%;14.3%	14.2%;14.3%	10.1%;10.2%	14.2%;14.3%	14.2%;14.3%	10.1%;10.2%	14.2%;14.3%	14.2%;14.3%
E9QMC2;Q3UVX5	31.6%;30.8%	32.1%;31.3%	31.3%;30.4%	32%;31.2%	30.9%;30.1%	31.3%;30.5%	33.6%;32.8%	32.7%;31.8%	31.6%;30.8%	31.5%;30.7%
E9QMD2	6.6%	6.6%	6.6%	NA	NA	6.6%	6.6%	6.6%	6.6%	6.6%
E9QMF5;Q80TN7	1.4%;1.4%	1.4%;1.4%	1.4%;1.4%	1.4%;1.4%	0.8%;0.8%	1.4%;1.4%	1.4%;1.4%	1.4%;1.4%	0.8%;0.8%	0.8%;0.8%
E9QMH7;Q9DBZ1	7.2%;7.2%	3.2%;3.2%	3.2%;3.2%	7.2%;7.2%	7.2%;7.2%	7.2%;7.2%	7.2%;7.2%	7.2%;7.2%	7.2%;7.2%	7.2%;7.2%
E9QMK9;Q8BH86	26.3%;27.6%	26.3%;27.6%	19.6%;20.6%	24.3%;25.4%	21.2%;22.2%	26.3%;27.6%	26.3%;27.6%	26.3%;27.6%	26.3%;27.6%	24.3%;25.4%
E9QMP6;F6ZS70;Q05512;Q3T9A3	29.3%;29.3%;29.3%;30.6%	29.1%;29.1%;29.1%;30.4%	29%;29%;29%;30.3%	29.9%;29.9%;29.9%;31.2%	30.7%;30.7%;30.7%;32%	31.8%;31.8%;31.8%;33.2%	30.3%;30.3%;30.3%;31.6%	27.4%;27.4%;27.4%;28.7%	29.9%;29.9%;29.9%;31.2%	31.8%;31.8%;31.8%;33.2%
E9QMR2	1.2%	1.2%	1.2%	1.2%	1.2%	1.2%	1.2%	1.2%	1.2%	1.2%
E9QMX4;Q8BLK9	22.1%;22.1%	20.6%;20.6%	21.7%;21.7%	16.5%;16.5%	20.7%;20.7%	22.7%;22.7%	20.7%;20.7%	21.3%;21.3%	19.6%;19.6%	17.6%;17.6%
E9QMY1;O54901;Q80VX2	23%;22.3%;22.3%	23%;22.3%;22.3%	23%;22.3%;22.3%	23%;22.3%;22.3%	23%;22.3%;22.3%	23%;22.3%;22.3%	23%;22.3%;22.3%	17.1%;16.5%;16.5%	23%;22.3%;22.3%	23%;22.3%;22.3%
E9QN12;E9QPE2;P05622	11.5%;11.6%;11.6%	11.5%;11.6%;11.6%	11.5%;11.6%;11.6%	11.5%;11.6%;11.6%	13.1%;13.1%;13.1%	11.5%;11.6%;11.6%	11.5%;11.6%;11.6%	13.1%;13.1%;13.1%	11.5%;11.6%;11.6%	11.5%;11.6%;11.6%
E9QN14;F8VPQ4;Q812A2	42.7%;41.8%;41.8%	42%;41.1%;41.1%	39.8%;38.9%;38.9%	42.2%;41.3%;41.3%	42.4%;41.5%;41.5%	44.3%;43.3%;43.3%	43.1%;42.1%;42.1%	42.3%;41.4%;41.4%	42.1%;41.2%;41.2%	39.3%;38.5%;38.5%
E9QN38;Q9CZN4	23%;22.2%	24.3%;23.3%	22.1%;21.2%	23%;22.2%	18.4%;17.7%	23%;22.2%	20.6%;19.8%	23%;22.2%	22.5%;21.7%	26.7%;25.7%
E9QN59;Q3TQZ7;Q80W82;Q8C9D4	35.8%;42.3%;41.9%;38.1%	35.8%;42.3%;41.9%;38.1%	35.8%;42.3%;41.9%;38.1%	35.6%;42.1%;41.7%;37.9%	35.8%;42.3%;41.9%;38.1%	35.8%;42.3%;41.9%;38.1%	35.8%;42.3%;41.9%;38.1%	35.8%;42.3%;41.9%;38.1%	35.8%;42.3%;41.9%;38.1%	29.6%;34.9%;34.6%;31.5%
E9QN63;H3BJY2;H3BL41;Q9QWY8	25.8%;25.9%;26.3%;25.8%	25.7%;25.8%;26.2%;25.7%	25.9%;26%;26.4%;25.9%	26.7%;26.7%;27.2%;26.7%	26.7%;26.7%;27.2%;26.7%	25.7%;25.8%;26.2%;25.7%	25.7%;25.8%;26.2%;25.7%	26.7%;26.7%;27.2%;26.7%	25.7%;25.8%;26.2%;25.7%	26.7%;26.7%;27.2%;26.7%
E9QN69;Q3UVY5	2.8%;2.8%	2.8%;2.8%	2.8%;2.8%	2.8%;2.8%	2.8%;2.8%	2.8%;2.8%	2.8%;2.8%	2.8%;2.8%	2.8%;2.8%	2.8%;2.8%
E9QN70;P02469	3.2%;3.2%	3.2%;3.2%	3.2%;3.2%	2.5%;2.5%	3.7%;3.8%	3.7%;3.8%	3.2%;3.2%	3.2%;3.2%	3.2%;3.2%	3.2%;3.2%
E9QN99	46.7%	46.7%	46.7%	35.7%	46.7%	46.7%	46.7%	41.4%	46.7%	41.4%
E9QNE9;Q99JP0	12.3%;12.3%	11%;11.1%	12.3%;12.3%	12.3%;12.3%	12.3%;12.3%	10.4%;10.4%	12.3%;12.3%	12.3%;12.3%	12.3%;12.3%	12.3%;12.3%
E9QNF7	38.2%	40.4%	37%	36.9%	39%	40.4%	40.4%	40.4%	40.4%	37.3%
E9QNG6;Q6PHS6	15.2%;15.3%	13.2%;13.2%	11.5%;11.5%	13.2%;13.2%	14.2%;14.2%	12.2%;12.2%	13.2%;13.2%	14.3%;14.3%	15.2%;15.3%	15.2%;15.3%
E9QNJ9;F6TK14;Q61563;Q61851;Q7TSI8	9%;9%;9.2%;9%;9%	11%;11%;11.3%;11%;11%	11.1%;11.1%;11.4%;11.1%;11.1%	10.6%;10.6%;10.9%;10.6%;10.6%	11.1%;11.1%;11.4%;11.1%;11.1%	12.2%;12.2%;12.5%;12.2%;12.2%	12.2%;12.2%;12.5%;12.2%;12.2%	12.2%;12.2%;12.5%;12.2%;12.2%	9.9%;9.9%;10.1%;9.9%;9.9%	12.2%;12.2%;12.5%;12.2%;12.2%
E9QNK8;F6TBA6;Q3YAB1;Q3YAB2;Q3YAB3;Q9JJ69	3.6%;5.2%;4.1%;3.6%;3.3%;3.3%	3.6%;5.2%;4.1%;3.6%;3.3%;3.3%	3.6%;5.2%;4.1%;3.6%;3.3%;3.3%	3.6%;5.2%;4.1%;3.6%;3.3%;3.3%	3.6%;5.2%;4.1%;3.6%;3.3%;3.3%	3.6%;5.2%;4.1%;3.6%;3.3%;3.3%	3.6%;5.2%;4.1%;3.6%;3.3%;3.3%	3.6%;5.2%;4.1%;3.6%;3.3%;3.3%	NA	3.6%;5.2%;4.1%;3.6%;3.3%;3.3%
E9QNR6	35.2%	30.9%	30.9%	30.9%	31.2%	35.2%	35.2%	30.9%	35.2%	35.2%
E9QNX7;Q64436;Q91WH7	2.2%;2.2%;2.2%	2.2%;2.2%;2.2%	2.2%;2.2%;2.2%	2.2%;2.2%;2.2%	2.2%;2.2%;2.2%	2.2%;2.2%;2.2%	2.2%;2.2%;2.2%	2.2%;2.2%;2.2%	2.2%;2.2%;2.2%	2.2%;2.2%;2.2%
E9QNX9;Q60751	15.6%;15.6%	13.4%;13.4%	12.7%;12.7%	12.8%;12.7%	12.1%;12.1%	15.9%;15.8%	16.6%;16.5%	15.9%;15.8%	15.9%;15.9%	11.5%;11.4%
E9QNY8;Q9JLC8	30.4%;30.4%	30.6%;30.6%	28.9%;28.9%	30.1%;30.1%	30.8%;30.8%	31.3%;31.3%	30.6%;30.6%	29.7%;29.7%	28.9%;28.9%	28.4%;28.4%
E9QNZ2;Q7TPV2	5.7%;5.7%	5.7%;5.7%	4.3%;4.3%	4.1%;4.1%	7%;7%	5.7%;5.7%	6.2%;6.2%	4.1%;4.1%	4.1%;4.1%	5%;5%
E9QP09;Q80TT8;S4R1Y1	0.6%;0.9%;0.6%	0.6%;0.9%;0.6%	1%;1.3%;0.9%	0.6%;0.9%;0.6%	0.6%;0.9%;0.6%	0.6%;0.9%;0.6%	0.6%;0.9%;0.6%	1%;1.3%;0.9%	1%;1.3%;0.9%	1%;1.3%;0.9%
E9QP44;Q8BZ05	2.3%;2.3%	3.1%;3.1%	3.9%;3.9%	3.9%;3.9%	3.9%;3.9%	3.2%;3.2%	2.3%;2.3%	2.4%;2.4%	3.3%;3.3%	2.3%;2.3%
E9QP46;Q6ZWQ0	0.7%;0.7%	1%;1%	1%;1%	0.7%;0.7%	1%;1%	1%;1%	0.7%;0.7%	1%;1%	0.9%;0.9%	0.5%;0.5%
E9QP54	52.4%	54.3%	49.7%	52.5%	53.5%	52.7%	52.5%	54.3%	53.1%	53.3%
E9QP73	3.4%	3.4%	2.4%	3.4%	3.4%	3.4%	2.4%	3.4%	3.4%	3.4%
E9QP87;Q8VHK5	15.7%;16%	15.7%;16%	15.7%;16%	15.7%;16%	15.7%;16%	15.7%;16%	15.7%;16%	15.7%;16%	15.7%;16%	15.7%;16%
E9QPA1;F6S7U1;Q69ZJ7	1.4%;1.5%;1.4%	2.6%;2.8%;2.6%	1.4%;1.5%;1.4%	1.4%;1.5%;1.4%	1.8%;1.9%;1.8%	2.6%;2.8%;2.6%	2.6%;2.8%;2.6%	2.6%;2.8%;2.6%	0.6%;0.6%;0.6%	0.6%;0.6%;0.6%
E9QPD7;G5E8R3	53.5%;53.6%	52%;52%	52.6%;52.6%	54.2%;54.2%	52%;52%	53.3%;53.3%	53.4%;53.5%	53.3%;53.3%	53.4%;53.5%	47.1%;47.1%
E9QPH0;Q8CAH8	25.5%;24.5%	24%;23.1%	24.3%;23.4%	23.3%;22.4%	23.1%;22.2%	23.5%;22.6%	26.6%;25.6%	24%;23.1%	25.5%;24.5%	25.2%;24.3%
E9QPK1;Q8R1U2	24.6%;28.5%	24.6%;28.5%	24.6%;28.5%	19.4%;22.4%	24.6%;28.5%	19.4%;22.4%	19.4%;22.4%	19.4%;22.4%	19.4%;22.4%	24.6%;28.5%
E9QPR7;Q4VA61	0.7%;0.7%	NA	0.7%;0.7%	NA	0.7%;0.7%	0.7%;0.7%	NA	0.7%;0.7%	NA	NA
E9QPX3;Q9CXZ1	32%;32%	32%;32%	32%;32%	32%;32%	32%;32%	32%;32%	32%;32%	32.6%;32.6%	32%;32%	32%;32%
E9QQ10	17.4%	18.2%	16.2%	16.9%	17%	18.5%	18.2%	16.6%	17.1%	16.2%
E9QQ30;Q9Z2B5	3.2%;3.2%	3.2%;3.2%	1.8%;1.8%	2.5%;2.5%	3.2%;3.2%	3.2%;3.2%	3.2%;3.2%	3.2%;3.2%	3.2%;3.2%	2.5%;2.5%
E9QQ68;Q6A039	3.4%;3.4%	2.1%;2.2%	3.4%;3.4%	2.1%;2.2%	3.4%;3.4%	3.4%;3.4%	NA	3.4%;3.4%	3.4%;3.4%	3.4%;3.4%
F2Z3U3	8.2%	10%	8.9%	10%	10%	10%	10%	10%	10%	10%
F2Z3X3;Q8R3V6	6.6%;5.4%	13%;10.6%	6.6%;5.4%	13%;10.6%	13%;10.6%	13%;10.6%	13%;10.6%	13%;10.6%	13%;10.6%	13%;10.6%
F2Z3X6;Q9Z2A0	35.9%;34.2%	35.9%;34.2%	35.9%;34.2%	35.7%;34%	35.9%;34.2%	34.2%;32.6%	35.7%;34%	35.9%;34.2%	34%;32.4%	31.4%;29.9%
F2Z420;Q91WC0	13.8%;6.7%	13.8%;6.7%	13.8%;6.7%	13.8%;6.7%	13.8%;6.7%	13.8%;6.7%	13.8%;6.7%	13.8%;6.7%	13.8%;6.7%	13.8%;6.7%
F2Z465;F6VRL0;P97318	13.2%;15.9%;5.8%	13.2%;15.9%;5.8%	13.2%;15.9%;5.8%	13.2%;15.9%;5.8%	13.2%;15.9%;5.8%	13.2%;15.9%;5.8%	8.1%;9.8%;3.6%	13.2%;15.9%;5.8%	9.3%;11.2%;4.1%	9.3%;11.2%;4.1%
F2Z470;Q01237	6%;5.5%	7.3%;6.8%	7.3%;6.8%	7.3%;6.8%	7.3%;6.8%	5.7%;5.3%	4.5%;4.2%	6%;5.5%	7.3%;6.8%	2.9%;2.7%
F6QC57;Q5U430	4.2%;4.2%	3.9%;3.9%	4.1%;4.1%	2.2%;2.2%	4.1%;4.1%	3.5%;3.5%	4.7%;4.7%	4.7%;4.7%	2.2%;2.2%	3.9%;3.9%
F6QL70;P47915;Q5M8M8	24%;23.1%;23.1%	19.5%;18.8%;18.8%	19.5%;18.8%;18.8%	19.5%;18.8%;18.8%	19.5%;18.8%;18.8%	24%;23.1%;23.1%	24%;23.1%;23.1%	19.5%;18.8%;18.8%	24%;23.1%;23.1%	19.5%;18.8%;18.8%
F6QRE9	1.6%	1.6%	0.9%	2.2%	2.2%	1.5%	1.5%	2.2%	1.6%	NA
F6QXA3;Q8BJK1	5.6%;4.5%	5.6%;4.5%	5.6%;4.5%	5.6%;4.5%	NA	5.6%;4.5%	5.6%;4.5%	NA	5.6%;4.5%	NA
F6R4Z5;Q8VC29	1.1%;1.1%	1.1%;1.1%	1.1%;1.1%	1.1%;1.1%	1.1%;1.1%	1.1%;1.1%	1.1%;1.1%	1.1%;1.1%	1.1%;1.1%	1.1%;1.1%
F6RJV6;Q9JJK2	51.7%;50.7%	45.1%;44.2%	46.5%;45.6%	44.9%;44%	46.3%;45.3%	45.1%;44.2%	39.9%;39.1%	51%;50%	46.9%;46%	51.5%;50.4%
F6RPJ9	42.5%	43.5%	41.9%	39.8%	39.9%	42.5%	43.5%	43.5%	37.7%	38.8%
F6RT43;M0QWK1;Q91ZP6	6.1%;5.6%;6.1%	3.2%;3%;3.2%	3.2%;3%;3.2%	3.2%;3%;3.2%	6.1%;5.6%;6.1%	3.2%;3%;3.2%	6.1%;5.6%;6.1%	3.2%;3%;3.2%	6.1%;5.6%;6.1%	3.2%;3%;3.2%
F6RV41;F6SBM1;F6W741;Q8VEL2	3%;7.6%;3.4%;1.4%	NA	3%;7.6%;3.4%;1.4%	3%;7.6%;3.4%;1.4%	3%;7.6%;3.4%;1.4%	NA	NA	3%;7.6%;3.4%;1.4%	NA	3%;7.6%;3.4%;1.4%
F6RYG0;G3UXG8;Q6PGD0	5.5%;7%;4.5%	5.5%;7%;4.5%	5.5%;7%;4.5%	NA	5.5%;7%;4.5%	5.5%;7%;4.5%	5.5%;7%;4.5%	NA	5.5%;7%;4.5%	5.5%;7%;4.5%
F6SFF5;Q8K1Z0	41.9%;36.1%	41.9%;36.1%	41.9%;36.1%	41.9%;36.1%	41.9%;36.1%	41.9%;36.1%	41.9%;36.1%	41.9%;36.1%	41.9%;36.1%	41.9%;36.1%
F6SVV1;P62082	43.8%;43.3%	39.6%;39.2%	43.8%;43.3%	43.8%;43.3%	43.8%;43.3%	43.8%;43.3%	43.8%;43.3%	43.8%;43.3%	28.1%;27.8%	28.1%;27.8%
F6TCV0;Q9JIY5	33.7%;21.6%	33.7%;21.6%	33.7%;21.6%	24.8%;15.9%	24.8%;15.9%	33.7%;21.6%	33.7%;21.6%	33.7%;21.6%	24.8%;15.9%	24.8%;15.9%
F6TLV3;Q8BX90	23.3%;22.5%	25.3%;24.4%	15.6%;15%	19.2%;18.4%	20.8%;20%	23.8%;23%	24.6%;23.7%	22.6%;21.8%	21.5%;20.7%	20.6%;19.9%
F6TVX7;Q8BSF4	11.1%;15.8%	10.6%;15%	10.6%;15%	10.6%;15%	12.5%;17.7%	12.5%;17.7%	12.5%;17.7%	12.5%;17.7%	10.6%;15%	10.6%;15%
F6TZU3;Q8CA72	4.9%;4.9%	4.9%;4.9%	4.9%;4.9%	3%;3%	4.9%;4.9%	4.9%;4.9%	4.9%;4.9%	3%;3%	3%;3%	3%;3%
F6UK66;Q810U5	26.2%;22%	32.4%;27.2%	32.4%;27.2%	20.3%;17%	26.6%;22.3%	26.6%;22.3%	32.4%;27.2%	26.6%;22.3%	32.4%;27.2%	32.4%;27.2%
F6UMH9;F6Z1E7;Q8VDI7	5%;7.1%;3.2%	5%;7.1%;3.2%	5%;7.1%;3.2%	5%;7.1%;3.2%	5%;7.1%;3.2%	5%;7.1%;3.2%	5%;7.1%;3.2%	5%;7.1%;3.2%	5%;7.1%;3.2%	5%;7.1%;3.2%
F6UNW2;Q8VCA6	7.5%;7.1%	7.5%;7.1%	7.5%;7.1%	7.5%;7.1%	7.5%;7.1%	7.5%;7.1%	7.5%;7.1%	7.5%;7.1%	7.5%;7.1%	7.5%;7.1%
F6V6T4;Q9R0Q3	31.8%;27.9%	31.8%;27.9%	31.8%;27.9%	31.8%;27.9%	31.8%;27.9%	31.8%;27.9%	31.8%;27.9%	31.8%;27.9%	31.8%;27.9%	31.8%;27.9%
F6VQ19;Q3UMG5	3.2%;3.2%	3.2%;3.2%	3.2%;3.2%	3.2%;3.2%	3.2%;3.2%	3.2%;3.2%	3.2%;3.2%	1%;1%	3.2%;3.2%	3.2%;3.2%
F6VQZ6;Q3UH99	16.8%;16%	16.8%;16%	14.6%;13.9%	14.6%;13.9%	17%;16.2%	19.2%;18.3%	19.2%;18.3%	19.2%;18.3%	16.8%;16%	14.6%;13.9%
F6VW30;F6YY69;P68254	34.7%;36.8%;42.9%	34.7%;36.8%;42.9%	34.7%;36.8%;42.9%	34.7%;36.8%;42.9%	34.7%;36.8%;42.9%	34.7%;36.8%;42.9%	34.7%;36.8%;42.9%	34.7%;36.8%;42.9%	34.7%;36.8%;42.9%	34.7%;36.8%;42.9%
F6W7D6;Q3UKG7;Q9R210	6.9%;4.3%;4.8%	NA	NA	6.9%;4.3%;4.8%	6.9%;4.3%;4.8%	NA	NA	6.9%;4.3%;4.8%	6.9%;4.3%;4.8%	NA
F6W7I2;Q3TXU5	8.1%;3.3%	8.1%;3.3%	NA	8.1%;3.3%	8.1%;3.3%	8.1%;3.3%	8.1%;3.3%	NA	8.1%;3.3%	8.1%;3.3%
F6WJB7;Q6ZQ93;Z4YLQ1	0.4%;0.4%;1.7%	0.4%;0.4%;1.7%	0.4%;0.4%;1.7%	0.4%;0.4%;1.7%	0.4%;0.4%;1.7%	NA	0.4%;0.4%;1.7%	0.4%;0.4%;1.7%	0.4%;0.4%;1.7%	0.4%;0.4%;1.7%
F6WPW1;Q9WUP4	7.8%;4.8%	7.8%;4.8%	7.8%;4.8%	7.8%;4.8%	7.8%;4.8%	7.8%;4.8%	7.8%;4.8%	7.8%;4.8%	7.8%;4.8%	7.8%;4.8%
F6WT10;P61406	2.8%;0.7%	2.8%;0.7%	NA	NA	2.8%;0.7%	NA	2.8%;0.7%	NA	2.8%;0.7%	2.8%;0.7%
F6WVB0	11.7%	11.7%	10.4%	11.7%	11.7%	11.7%	11.7%	11.7%	11.7%	5.7%
F6XC25;Q8BRN9	26.9%;24.4%	26.9%;24.4%	28.2%;25.6%	31.2%;28.3%	27.4%;24.9%	24.5%;22.3%	29.1%;26.4%	29.9%;27.1%	23.6%;21.5%	29.9%;27.1%
F6XVP7;Q924T7	7.7%;6.6%	7.7%;6.6%	6.6%;5.6%	7.7%;6.6%	7.7%;6.6%	7.7%;6.6%	7.7%;6.6%	6.6%;5.6%	7.7%;6.6%	7.7%;6.6%
F6XXP5;Q9CY28	10.7%;8.8%	10.7%;8.8%	10.7%;8.8%	10.7%;8.8%	10.7%;8.8%	10.7%;8.8%	10.7%;8.8%	10.7%;8.8%	10.7%;8.8%	10.7%;8.8%
F6Y616	27.3%	27.3%	23.1%	25.8%	23.3%	24.8%	27.3%	25.4%	27.3%	25.8%
F6YU65;Q8BUW1	7.3%;7.1%	14.8%;14.4%	14.8%;14.4%	14.8%;14.4%	14.8%;14.4%	14.8%;14.4%	12.3%;12%	14.8%;14.4%	13.2%;12.9%	14.8%;14.4%
F6YZ61;Q8CFW7	3%;2.6%	3%;2.6%	1.2%;1%	1.8%;1.6%	1.8%;1.6%	3%;2.6%	3%;2.6%	3%;2.6%	3%;2.6%	3%;2.6%
F6ZDS4;Q7M739	0.7%;0.8%	0.7%;0.8%	0.7%;0.8%	0.7%;0.8%	0.7%;0.8%	0.7%;0.8%	0.7%;0.8%	NA	NA	NA
F6ZFT1;F8WJ64;Q9CR21	26%;25.8%;21.2%	26%;25.8%;21.2%	26%;25.8%;21.2%	26%;25.8%;21.2%	26%;25.8%;21.2%	26%;25.8%;21.2%	26%;25.8%;21.2%	26%;25.8%;21.2%	26%;25.8%;21.2%	26%;25.8%;21.2%
F6ZHD8;G3UW30;Q9D6Y9	26.1%;27.7%;26.1%	26.1%;27.7%;26.1%	24.1%;25.6%;24.1%	18.5%;19.7%;18.5%	15.1%;16.1%;15.1%	26.1%;27.7%;26.1%	22.4%;23.8%;22.4%	24.1%;25.6%;24.1%	20.7%;22%;20.7%	17%;18%;17%
F6ZV59;G3X9W0;G5E8G0;Q60668	13.9%;8.9%;10.5%;8.5%	13.9%;8.9%;10.5%;8.5%	13.9%;8.9%;10.5%;8.5%	13.9%;8.9%;10.5%;8.5%	13.9%;8.9%;10.5%;8.5%	13.9%;8.9%;10.5%;8.5%	13.9%;8.9%;10.5%;8.5%	13.9%;8.9%;10.5%;8.5%	13.9%;8.9%;10.5%;8.5%	13.9%;8.9%;10.5%;8.5%
F6ZYH6;P63080;Q8C446	16.2%;16.9%;16.9%	16.2%;16.9%;16.9%	16.2%;16.9%;16.9%	16.2%;16.9%;16.9%	16.2%;16.9%;16.9%	16.2%;16.9%;16.9%	16.2%;16.9%;16.9%	16.2%;16.9%;16.9%	16.2%;16.9%;16.9%	16.2%;16.9%;16.9%
F7AEH4;Q6ZWZ6	61.3%;63.6%	61.3%;63.6%	48.2%;50%	40.1%;41.7%	61.3%;63.6%	61.3%;63.6%	61.3%;63.6%	60.6%;62.9%	61.3%;63.6%	61.3%;63.6%
F7AVU1;Q8K2Y9	28%;24.1%	28%;24.1%	28%;24.1%	28%;24.1%	24.7%;21.2%	24.7%;21.2%	22.1%;19%	28%;24.1%	17.7%;15.2%	22.1%;19%
F7B7M8;Q9JMG4	9%;6.2%	9%;6.2%	9%;6.2%	9%;6.2%	9%;6.2%	9%;6.2%	9%;6.2%	9%;6.2%	9%;6.2%	9%;6.2%
F7BAB2	10.1%	11.1%	10.1%	11.1%	8.9%	11.1%	10.3%	11.1%	8.9%	8.2%
F7BE84	4%	4%	4%	4%	4%	4%	4%	4%	4%	4%
F7BEQ1;Q0P5V9	6.9%;6.4%	4.4%;4.1%	6.9%;6.4%	4.4%;4.1%	6.9%;6.4%	6.9%;6.4%	6.9%;6.4%	6.9%;6.4%	5.8%;5.4%	6.9%;6.4%
F7BWJ0;Q80Z96	11.1%;5.3%	11.1%;5.3%	11.1%;5.3%	11.1%;5.3%	11.1%;5.3%	11.1%;5.3%	11.1%;5.3%	11.1%;5.3%	11.1%;5.3%	11.1%;5.3%
F7BWT7	13.9%	13.9%	6.1%	6.1%	13.9%	10.5%	13.9%	13.9%	13.9%	13.9%
F7C3A0;H3BIW6	22.9%;24.9%	22.1%;24%	22.5%;24.5%	23.9%;26%	21.2%;23%	23.9%;26%	23.9%;26%	21.4%;23.3%	22.2%;24.2%	21.6%;23.5%
F7C846	26.5%	26.5%	26.5%	26%	26.5%	23.2%	26.5%	26.5%	26.2%	26%
F7CFT1;Q8BFR6	7.3%;6.7%	7.3%;6.7%	NA	NA	7.3%;6.7%	7.3%;6.7%	7.3%;6.7%	7.3%;6.7%	NA	NA
F7CUQ1;O08734;Q91WX5	11.6%;5.3%;7.3%	11.6%;5.3%;7.3%	11.6%;5.3%;7.3%	NA	11.6%;5.3%;7.3%	11.6%;5.3%;7.3%	11.6%;5.3%;7.3%	NA	11.6%;5.3%;7.3%	11.6%;5.3%;7.3%
F7CZ64;Q8VHW2	35%;35%	35%;35%	34.5%;34.5%	34.5%;34.5%	35%;35%	34.5%;34.5%	35%;35%	34.5%;34.5%	35%;35%	35%;35%
F7D1I5;G3UXY6;Q78HU7	36.1%;33.3%;27.4%	36.1%;33.3%;27.4%	NA	NA	36.1%;33.3%;27.4%	36.1%;33.3%;27.4%	36.1%;33.3%;27.4%	36.1%;33.3%;27.4%	36.1%;33.3%;27.4%	36.1%;33.3%;27.4%
F7D1J2;Q60855	1.5%;1.4%	1.5%;1.4%	1.5%;1.4%	1.5%;1.4%	1.5%;1.4%	1.5%;1.4%	1.5%;1.4%	1.5%;1.4%	1.5%;1.4%	1.5%;1.4%
F7D4S5;Q68FF7	16.5%;15.2%	16.5%;15.2%	11.5%;10.5%	14.3%;13.1%	14.8%;13.6%	11.5%;10.5%	14.3%;13.1%	14.8%;13.6%	10.9%;10%	14.3%;13.1%
F7D909;Q8R326	28.8%;3.3%	28.8%;3.3%	28.8%;3.3%	28.8%;3.3%	28.8%;3.3%	28.8%;3.3%	28.8%;3.3%	28.8%;3.3%	28.8%;3.3%	28.8%;3.3%
F8VPK0	12.3%	13.1%	11.5%	11%	12.5%	13.8%	12.9%	11.2%	12.9%	12%
F8VPK5	40.7%	39.8%	39.6%	38.6%	40.9%	40.1%	42.4%	39.3%	37.5%	39%
F8VPL2;Q61194	6.8%;6.8%	7.2%;7.2%	6.5%;6.5%	6.3%;6.3%	6.9%;6.9%	7.6%;7.6%	6.1%;6.1%	5.7%;5.7%	6.2%;6.2%	6.5%;6.5%
F8VPN4	49.1%	48.6%	45.2%	47.1%	39.8%	43.5%	46.4%	47.3%	46.4%	43.5%
F8VPP8	6%	6%	6%	5%	7%	5%	7%	7%	4%	4%
F8VPQ1	19.5%	21.8%	21.1%	20%	18.5%	21.3%	19.3%	20.6%	17.6%	17.8%
F8VPT6;P97366	2.7%;2.7%	2.7%;2.7%	3%;3%	3%;3%	2.7%;2.7%	2.7%;2.7%	2.7%;2.7%	2.7%;2.7%	1.5%;1.5%	3%;3%
F8VPU2	49.2%	46.8%	41.9%	45.4%	45%	48.7%	47.5%	47%	43.5%	41%
F8VPZ3	6.2%	7.3%	8.2%	7.1%	8.2%	7.3%	7.1%	5.5%	7.3%	7.4%
F8VQ05	16.8%	16.7%	16.9%	15.9%	15.9%	16%	16.5%	17%	13.8%	13.4%
F8VQ28;Q8VI36	7.3%;7.3%	4.4%;4.4%	7.3%;7.3%	4.4%;4.4%	7.3%;7.3%	4.4%;4.4%	7.3%;7.3%	4.4%;4.4%	4.4%;4.4%	7.3%;7.3%
F8VQ95;Q6Y685	13.5%;13.6%	16.1%;16.1%	10.7%;10.7%	16.1%;16.1%	16.1%;16.1%	16.1%;16.1%	16.1%;16.1%	12.1%;12.1%	16.1%;16.1%	16.1%;16.1%
F8VQC1	28%	32.9%	30%	32.5%	32.8%	29.7%	32.9%	26.7%	29.8%	32.5%
F8VQC7	55.8%	57.9%	53%	56.1%	56.4%	57.3%	56.7%	56.4%	53.4%	52.7%
F8VQC9	18.5%	16.4%	15.7%	17.6%	17.7%	18.5%	18.5%	16.7%	16.3%	18.5%
F8VQD7;Q05909	18.3%;18.3%	18.3%;18.3%	17.6%;17.6%	16.2%;16.2%	18.3%;18.3%	17.2%;17.2%	17.2%;17.2%	17.6%;17.6%	16.5%;16.5%	15.3%;15.3%
F8VQE9;Q8VHH5	18.6%;18.6%	18.6%;18.6%	17.6%;17.6%	18.6%;18.6%	18.7%;18.7%	18.6%;18.6%	17.1%;17.1%	17.7%;17.7%	16.4%;16.4%	18.7%;18.7%
F8VQF9	29.1%	29.6%	26.9%	26.3%	30.1%	30.8%	30.1%	26.2%	27.7%	26.6%
F8VQH0;Q4JIM5	19.3%;19.3%	19.3%;19.3%	18.1%;18.1%	16.6%;16.6%	16.6%;16.6%	19.3%;19.3%	19.3%;19.3%	15.7%;15.7%	17.8%;17.8%	16.6%;16.6%
F8VQJ3;P02468	1.3%;1.3%	0.6%;0.6%	0.6%;0.6%	1.3%;1.3%	NA	1.3%;1.3%	NA	NA	0.6%;0.6%	1.3%;1.3%
F8VQK3	48.2%	52.3%	49.3%	47.3%	46.4%	51.1%	49.5%	44.1%	40.7%	41.2%
F8VQK5	31.2%	30.9%	28%	30.9%	30.2%	31.9%	30.8%	29.3%	30.8%	28.7%
F8VQN6;Q8R4H2	25.1%;25.1%	25.6%;25.6%	23%;23%	23.7%;23.7%	26.4%;26.4%	24.5%;24.5%	25.5%;25.5%	24.1%;24.1%	27.1%;27.1%	24.4%;24.4%
F8WGF2;Q9Z0J4;S4R255	32.3%;33%;33.1%	34.1%;34.9%;35%	32.1%;32.8%;32.9%	28.8%;29.5%;29.5%	31.4%;32.1%;32.2%	32.8%;33.6%;33.7%	32.1%;32.8%;32.9%	32.1%;32.9%;33%	30.8%;31.5%;31.6%	30.6%;31.4%;31.4%
F8WGG3;Q9JK81	19.3%;16.6%	23%;19.7%	23%;19.7%	21.2%;18.2%	26.7%;22.9%	23%;19.7%	26.7%;22.9%	17.5%;15%	22.7%;19.5%	19.3%;16.6%
F8WGM5;Q64324	10.6%;10.6%	13.6%;13.7%	13.6%;13.7%	13.6%;13.7%	13.6%;13.7%	13.6%;13.7%	11.6%;11.6%	13.6%;13.7%	12%;12%	10.6%;10.6%
F8WGQ9;Q922M3	12.7%;12.7%	12.7%;12.7%	12.7%;12.7%	12.7%;12.7%	12.7%;12.7%	12.7%;12.7%	12.7%;12.7%	12.7%;12.7%	12.7%;12.7%	12.7%;12.7%
F8WGT1	46.6%	46.7%	41.2%	45.6%	46.7%	43.6%	42.6%	46.6%	44.4%	43.5%
F8WGT6;Q02111	10.6%;9.6%	14.3%;13%	10.3%;9.3%	12.1%;11%	12.1%;11%	12.1%;11%	14.3%;13%	10.6%;9.6%	12.1%;11%	12.1%;11%
F8WGX5;Q6PNC0	8.9%;9%	9.9%;9.9%	9.6%;9.6%	9.8%;9.9%	7.9%;8%	8%;8%	9.1%;9.1%	9.5%;9.6%	8.4%;8.4%	8.9%;8.9%
F8WH69;Q09014;S4R293	6.7%;6.9%;7.2%	8.4%;8.7%;9%	6.7%;6.9%;7.2%	8.4%;8.7%;9%	8.4%;8.7%;9%	8.4%;8.7%;9%	8.4%;8.7%;9%	6.2%;6.4%;6.6%	8.4%;8.7%;9%	6.7%;6.9%;7.2%
F8WHB1;Q3UHH0;Q9R0K7	35.1%;36.5%;36.4%	36%;37.5%;37.4%	35.3%;36.8%;36.6%	36.4%;37.9%;37.7%	36.6%;38.1%;38%	36%;37.4%;37.3%	36.6%;38.1%;38%	35.8%;37.3%;37.1%	31.5%;32.8%;32.7%	33.9%;35.3%;35.1%
F8WHK6;Q8R1K4	5.2%;2.6%	5.2%;2.6%	NA	5.2%;2.6%	5.2%;2.6%	5.2%;2.6%	5.2%;2.6%	5.2%;2.6%	5.2%;2.6%	NA
F8WHL2;Q8CIE6	32%;32.2%	37.7%;38%	32.9%;33.2%	31.7%;31.9%	36.7%;36.9%	37.7%;38%	36.7%;36.9%	32%;32.3%	36.1%;36.4%	31.6%;31.9%
F8WHQ1	47.8%	44.5%	44.5%	44.5%	47.8%	47.8%	47.8%	44.5%	47.8%	35.2%
F8WHT2;Q76I79	3.3%;3.2%	3.3%;3.2%	2.2%;2.1%	3.3%;3.2%	NA	2.2%;2.1%	2.2%;2.1%	3.3%;3.2%	NA	2.2%;2.1%
F8WHU9;Q62384	9.6%;8.1%	9.6%;8.1%	9.6%;8.1%	9.6%;8.1%	9.6%;8.1%	9.6%;8.1%	9.6%;8.1%	9.6%;8.1%	9.6%;8.1%	6.5%;5.4%
F8WHV1;Q9D187	5.1%;4.3%	5.1%;4.3%	5.1%;4.3%	5.1%;4.3%	5.1%;4.3%	5.1%;4.3%	5.1%;4.3%	5.1%;4.3%	5.1%;4.3%	5.1%;4.3%
F8WHW6	37.7%	39.7%	36.5%	33.2%	36%	38.7%	37.3%	38.1%	37%	36.5%
F8WI88;Q6P8I4	13.8%;14.6%	7.9%;8.4%	13.8%;14.6%	7.9%;8.4%	13.8%;14.6%	7.9%;8.4%	7.9%;8.4%	13.8%;14.6%	13.8%;14.6%	13.8%;14.6%
F8WI90;P05480	38.9%;38.4%	40.6%;40.1%	36.8%;36.4%	40.6%;40.1%	40.6%;40.1%	40.6%;40.1%	40.6%;40.1%	40.6%;40.1%	40.6%;40.1%	37.8%;37.3%
F8WIE5	9.1%	10.4%	9.6%	10%	9.7%	9.6%	9.5%	10%	9%	7.9%
F8WIJ0;Q9JIS8	9.3%;9.3%	9.3%;9.3%	7.6%;7.6%	9.3%;9.3%	8.4%;8.4%	9.3%;9.3%	8.1%;8.1%	9.3%;9.3%	9.3%;9.3%	8.1%;8.1%
F8WIJ5	18%	18%	18.4%	19.3%	18.4%	19.3%	18%	17.1%	16.2%	17.5%
F8WIK0;Q8WTY4	54.7%;54.7%	54.7%;54.7%	50.5%;50.5%	54.7%;54.7%	41.1%;41.1%	54.7%;54.7%	54.7%;54.7%	54.7%;54.7%	54.7%;54.7%	54.7%;54.7%
F8WIP8;P10923	16.9%;17%	16.9%;17%	16.9%;17%	12.5%;12.6%	12.5%;12.6%	16.9%;17%	16.9%;17%	6.8%;6.8%	16.9%;17%	12.5%;12.6%
F8WIR1;P18242	39.9%;39.3%	39.9%;39.3%	36.1%;35.6%	36.1%;35.6%	39.9%;39.3%	39.9%;39.3%	39.9%;39.3%	38.9%;38.3%	39.9%;39.3%	39.9%;39.3%
F8WIU1;Q9D1K7	48%;48.9%	48%;48.9%	48%;48.9%	41.2%;42%	48%;48.9%	41.2%;42%	48%;48.9%	48%;48.9%	41.2%;42%	48%;48.9%
F8WIU9;Q5RKS2	27%;22.7%	11.1%;9.3%	27%;22.7%	27%;22.7%	11.1%;9.3%	11.1%;9.3%	27%;22.7%	11.1%;9.3%	11.1%;9.3%	27%;22.7%
F8WIV2;Q60854	32.6%;34.4%	27.1%;28.6%	32.6%;34.4%	27.1%;28.6%	32.6%;34.4%	24.8%;26.2%	30.3%;32%	30.3%;32%	29.6%;31.2%	30.3%;32%
F8WJ43;P46662	17.1%;14.9%	18.2%;15.9%	18.2%;15.9%	20.2%;17.6%	20.2%;17.6%	18.2%;15.9%	16.5%;14.4%	15.2%;13.3%	16.5%;14.4%	18%;15.8%
F8WJ48;F8WJ50;F8WJ51;Q8R4G0	18.4%;20.6%;21.5%;18.4%	20.6%;23.1%;24.1%;20.6%	16.7%;18.7%;19.5%;16.7%	18%;20.2%;21%;18%	20.6%;23.1%;24.1%;20.6%	20.6%;23.1%;24.1%;20.6%	18.9%;21.2%;22.1%;18.9%	16.7%;18.7%;19.5%;16.7%	18.9%;21.2%;22.1%;18.9%	20.6%;23.1%;24.1%;20.6%
F8WJ98;Q69ZZ6	20.6%;21.9%	20.6%;21.9%	17%;18%	20.6%;21.9%	19.1%;20.3%	15.5%;16.5%	20.6%;21.9%	16.2%;17.3%	13.5%;14.3%	20.6%;21.9%
F8WJI3;Q8R3Q6	37.3%;34.7%	19.4%;18.1%	29.1%;27.1%	29.1%;27.1%	37.3%;34.7%	37.3%;34.7%	37.3%;34.7%	29.1%;27.1%	17.9%;16.7%	29.1%;27.1%
G3UVV4;P17710	57.4%;54%	57.4%;54%	53.7%;50.5%	50.8%;47.8%	53.1%;50%	57.3%;53.9%	57.4%;54%	57%;53.7%	49.1%;46.2%	50.9%;47.9%
G3UW39;Q8BMD5	2.1%;2.1%	2.1%;2.1%	2.1%;2.1%	2.1%;2.1%	2.1%;2.1%	2.1%;2.1%	2.1%;2.1%	2.1%;2.1%	2.1%;2.1%	2.1%;2.1%
G3UW46	14.6%	14.6%	7.3%	7.3%	10.6%	14.6%	10.6%	14.6%	7.3%	7.3%
G3UW55	29.8%	29.8%	29.8%	29.8%	29.8%	29.8%	29.8%	29.8%	29.8%	29.8%
G3UW60	7.4%	7.4%	7.4%	7.6%	7.6%	7.4%	7.6%	7.4%	7.6%	7.4%
G3UW77;Q3HNM7	2.1%;1.9%	6%;5.5%	2.1%;1.9%	2.1%;1.9%	6%;5.5%	6%;5.5%	6%;5.5%	2.1%;1.9%	6%;5.5%	NA
G3UW87	10.9%	10.9%	10.9%	10.9%	10.9%	10.9%	10.9%	10.9%	NA	10.9%
G3UWG2	2.3%	1.3%	2.3%	2.3%	1.8%	1.8%	2.3%	2.3%	1.8%	2.3%
G3UWH9;Q7TSQ9;Q8R1U1	4.1%;4.4%;3.9%	6.3%;6.7%;6.1%	6.3%;6.7%;6.1%	6.3%;6.7%;6.1%	6.3%;6.7%;6.1%	6.3%;6.7%;6.1%	6.3%;6.7%;6.1%	4.5%;4.8%;4.3%	6.3%;6.7%;6.1%	6.3%;6.7%;6.1%
G3UWI9;G3UWX9;G3UZ60;G3UZA7;Q9Z172	25.6%;21.9%;28%;18.6%;19.1%	25.6%;21.9%;28%;18.6%;19.1%	25.6%;21.9%;28%;18.6%;19.1%	25.6%;21.9%;28%;18.6%;19.1%	25.6%;21.9%;28%;18.6%;19.1%	25.6%;21.9%;28%;18.6%;19.1%	25.6%;21.9%;28%;18.6%;19.1%	25.6%;21.9%;28%;18.6%;19.1%	25.6%;21.9%;28%;18.6%;19.1%	25.6%;21.9%;28%;18.6%;19.1%
G3UWS4;H3BKU1;Q3TTF6;Q7TNP2	3.5%;3.6%;3.6%;4%	5%;5.2%;5.3%;5.8%	5%;5.2%;5.3%;5.8%	2.9%;3%;3%;3.3%	5%;5.2%;5.3%;5.8%	3.5%;3.6%;3.6%;4%	3.5%;3.6%;3.6%;4%	5%;5.2%;5.3%;5.8%	5%;5.2%;5.3%;5.8%	5%;5.2%;5.3%;5.8%
G3UX33	15.2%	16.3%	15.5%	17.5%	15.7%	14.5%	16.3%	15.5%	13.4%	16.8%
G3UXH4;G3UZM9;Q8BWW9	3.6%;3.5%;3.5%	3.6%;3.5%;3.5%	3.6%;3.5%;3.5%	3.6%;3.5%;3.5%	3.6%;3.5%;3.5%	3.6%;3.5%;3.5%	3.6%;3.5%;3.5%	3.6%;3.5%;3.5%	3.6%;3.5%;3.5%	3.6%;3.5%;3.5%
G3UXI2;Q8BGP5	9%;5.5%	NA	9%;5.5%	9%;5.5%	9%;5.5%	9%;5.5%	9%;5.5%	9%;5.5%	9%;5.5%	9%;5.5%
G3UXL2;Q9D7G0	45.6%;45.6%	45.6%;45.6%	45.6%;45.6%	45.3%;45.3%	43.1%;43.1%	43.1%;43.1%	45.6%;45.6%	45.6%;45.6%	45.6%;45.6%	43.1%;43.1%
G3UXT7;P56959;Q8CFQ9	46.9%;11.8%;11.8%	46.9%;11.8%;11.8%	46.9%;11.8%;11.8%	46.9%;11.8%;11.8%	46.9%;11.8%;11.8%	46.9%;11.8%;11.8%	46.9%;11.8%;11.8%	46.9%;11.8%;11.8%	37.7%;9.5%;9.5%	37.7%;9.5%;9.5%
G3UXW9	37.6%	34.4%	37.6%	37.6%	37.6%	37.6%	37.6%	37.6%	34.4%	34.4%
G3UXZ5;P97371	55.5%;53%	63.4%;60.6%	63.4%;60.6%	63.4%;60.6%	63.4%;60.6%	63.4%;60.6%	63.4%;60.6%	63.4%;60.6%	60.1%;57.4%	55.5%;53%
G3UYD0;Q3UHU8;Q9ESZ8	14.5%;13.7%;13.2%	14.5%;13.7%;13.2%	11.3%;10.7%;10.3%	13%;12.4%;11.9%	15.3%;14.6%;14%	15.3%;14.6%;14%	15.3%;14.6%;14%	13%;12.4%;11.9%	14%;13.3%;12.8%	15.3%;14.6%;14%
G3UYF9;Q03958	56.4%;44.9%	58.4%;46.5%	58.4%;46.5%	58.4%;46.5%	58.4%;46.5%	58.4%;46.5%	58.4%;46.5%	58.4%;46.5%	55.4%;44.1%	58.4%;46.5%
G3UYG6;Q6Y7W8	2.6%;2.6%	1.6%;1.6%	2.6%;2.6%	2.6%;2.6%	2.6%;2.6%	2.6%;2.6%	2.6%;2.6%	2.6%;2.6%	1.6%;1.6%	1.6%;1.6%
G3UYJ7	29.8%	34.9%	34.9%	34.9%	34.9%	34.9%	34.9%	29.8%	34.9%	34.9%
G3UYM7;G3UZ87;O70585;Q8C8Z9;Q8K0N0	16.9%;17.4%;16.1%;17.4%;17.6%	16.9%;17.4%;16.1%;17.4%;17.6%	16.9%;17.4%;16.1%;17.4%;17.6%	16.9%;17.4%;16.1%;17.4%;17.6%	16.9%;17.4%;16.1%;17.4%;17.6%	16.9%;17.4%;16.1%;17.4%;17.6%	16.9%;17.4%;16.1%;17.4%;17.6%	16.9%;17.4%;16.1%;17.4%;17.6%	15.8%;16.3%;15%;16.3%;16.4%	13.7%;14.1%;13.1%;14.1%;14.3%
G3UYP0;P63280;Q8CFZ0	49.5%;32.3%;50.5%	49.5%;32.3%;50.5%	31.1%;20.3%;31.7%	31.1%;20.3%;31.7%	49.5%;32.3%;50.5%	49.5%;32.3%;50.5%	49.5%;32.3%;50.5%	31.1%;20.3%;31.7%	49.5%;32.3%;50.5%	49.5%;32.3%;50.5%
G3UYR5;Q99KN2	12.9%;8.8%	9%;6.2%	9%;6.2%	12.9%;8.8%	12.9%;8.8%	9%;6.2%	12.9%;8.8%	12.9%;8.8%	12.9%;8.8%	9%;6.2%
G3UYV7;P62858	57.1%;46.4%	37.5%;30.4%	37.5%;30.4%	57.1%;46.4%	57.1%;46.4%	57.1%;46.4%	57.1%;46.4%	57.1%;46.4%	57.1%;46.4%	57.1%;46.4%
G3UZ04;Q80TA6	6.1%;4.3%	6.1%;4.3%	NA	2.1%;1.5%	2.1%;1.5%	6.1%;4.3%	6.1%;4.3%	6.1%;4.3%	NA	6.1%;4.3%
G3UZI7	4.8%	6.9%	6.9%	4.2%	NA	4.8%	2.1%	4.2%	6.9%	4.8%
G3UZK1;Q9CXP8	12%;26.5%	12%;26.5%	10%;22.1%	12%;26.5%	12%;26.5%	12%;26.5%	12%;26.5%	12%;26.5%	12%;26.5%	12%;26.5%
G3UZM4;Q8BLQ9	54.3%;54.3%	54.3%;54.3%	54.3%;54.3%	54.3%;54.3%	47.1%;47.1%	54.3%;54.3%	54.3%;54.3%	52%;52%	47.1%;47.1%	47.1%;47.1%
G3UZW8;P28063	14.5%;13%	9.7%;8.7%	14.9%;13.4%	14.5%;13%	14.9%;13.4%	14.9%;13.4%	19.8%;17.8%	14.5%;13%	14.9%;13.4%	14.5%;13%
G3UZY2;P97493	12.3%;9.6%	12.3%;9.6%	11.5%;9%	12.3%;9.6%	12.3%;9.6%	12.3%;9.6%	12.3%;9.6%	12.3%;9.6%	12.3%;9.6%	12.3%;9.6%
G3X8P5;Q99PN0	1.9%;1.9%	1.9%;1.9%	1.9%;1.9%	NA	1.9%;1.9%	NA	1.9%;1.9%	1.9%;1.9%	1.9%;1.9%	NA
G3X8R0	21.2%	26.5%	21.2%	26.5%	26.5%	21.2%	26.5%	21.2%	21.2%	21.2%
G3X8R1;Q8VCX6	15.1%;15.1%	15.1%;15.1%	15.1%;15.1%	15.1%;15.1%	15.1%;15.1%	15.1%;15.1%	15.1%;15.1%	15.1%;15.1%	15.1%;15.1%	8.4%;8.4%
G3X8R2;Q80VJ2	13.9%;13.4%	13.9%;13.4%	13.9%;13.4%	13.9%;13.4%	13.9%;13.4%	13.9%;13.4%	13.9%;13.4%	13.9%;13.4%	13.9%;13.4%	13.9%;13.4%
G3X8R8;P59759;Q5DTZ3	8.2%;8.2%;8.2%	8.2%;8.2%;8.2%	6%;6%;6%	9.9%;10%;10%	9.9%;10%;10%	9.9%;10%;10%	9.9%;10%;10%	7.3%;7.4%;7.4%	9.9%;10%;10%	9.9%;10%;10%
G3X8T3;P16675	19.5%;20.3%	19.5%;20.3%	19.3%;20%	15.9%;16.5%	19.3%;20%	17.1%;17.7%	19.5%;20.3%	19.5%;20.3%	19.3%;20%	13.4%;13.9%
G3X8U3	17.8%	27.5%	17.8%	23.1%	24.3%	23.1%	23.1%	27.5%	16.6%	16.6%
G3X8X0;Q05BH3	0.8%;1.1%	0.8%;1.1%	0.8%;1.1%	NA	0.8%;1.1%	0.8%;1.1%	0.8%;1.1%	0.8%;1.1%	0.8%;1.1%	0.8%;1.1%
G3X8X1;Q8VE09	17.4%;17.4%	21.4%;21.4%	17.9%;17.9%	18.4%;18.4%	21.4%;21.4%	19.5%;19.5%	19.5%;19.5%	21.4%;21.4%	21.4%;21.4%	19.5%;19.5%
G3X8X6;Q62230	1.5%;1.5%	0.8%;0.8%	1.5%;1.5%	1.5%;1.5%	1.5%;1.5%	0.8%;0.8%	0.8%;0.8%	0.8%;0.8%	0.8%;0.8%	0.8%;0.8%
G3X8X7;Q920Q4	33.7%;33.7%	33.7%;33.7%	31.7%;31.7%	30.3%;30.3%	30.4%;30.4%	33.7%;33.7%	33.7%;33.7%	32.8%;32.8%	30.6%;30.6%	27.7%;27.7%
G3X8Y7;O88561	13.6%;13.6%	13.6%;13.6%	11.8%;11.8%	9.7%;9.7%	12.1%;12.1%	12.4%;12.4%	13.6%;13.6%	12.1%;12.1%	12.4%;12.4%	11.5%;11.5%
G3X8Y8;Q9QUN7	1.9%;1.9%	1.9%;1.9%	1.9%;1.9%	1.9%;1.9%	NA	1.9%;1.9%	1.9%;1.9%	1.9%;1.9%	NA	NA
G3X915	37.7%	37.7%	37.7%	37.7%	37.7%	37.7%	37.7%	37.7%	33%	37.7%
G3X920;Q9DBR3	15%;15%	15%;15%	15%;15%	15%;15%	15%;15%	15%;15%	15%;15%	15%;15%	13.5%;13.5%	15%;15%
G3X922	33.7%	35.3%	34.4%	34.3%	34.9%	34%	32.5%	35.7%	33.8%	31%
G3X928	24.2%	24.2%	21.4%	23.2%	24.2%	22.4%	24.2%	20.4%	19.5%	18.6%
G3X937;Q921R8	14.5%;14.5%	17.2%;17.2%	17.2%;17.2%	17.2%;17.2%	17.2%;17.2%	17.2%;17.2%	17.2%;17.2%	17.2%;17.2%	17.2%;17.2%	17.2%;17.2%
G3X942	11.1%	14.7%	11.9%	11.9%	10.4%	11.9%	9.4%	11.9%	12.9%	6.8%
G3X957;O35711	5.6%;5.6%	6.9%;6.9%	6.9%;6.9%	6.9%;6.9%	6.9%;6.9%	2.9%;2.9%	6.9%;6.9%	6.9%;6.9%	6.9%;6.9%	5.6%;5.6%
G3X973;Q8R4Y4	2.6%;2.6%	2%;2%	2.6%;2.6%	2.1%;2.1%	2.6%;2.6%	2.6%;2.6%	2.6%;2.6%	2.6%;2.6%	2.6%;2.6%	2.6%;2.6%
G3X975;Q8BYM8	17.8%;17.8%	17.8%;17.8%	15.4%;15.4%	15.8%;15.8%	17.8%;17.8%	17.8%;17.8%	17.8%;17.8%	17.8%;17.8%	17.8%;17.8%	15.4%;15.4%
G3X983;Q66JZ4	2.6%;2.6%	4.9%;5%	7.1%;7.2%	NA	7.1%;7.2%	4.9%;5%	7.1%;7.2%	NA	7.1%;7.2%	7.1%;7.2%
G3X9A7;Q8BLJ3	25.9%;25.9%	25.9%;25.9%	25.9%;25.9%	25.9%;25.9%	25.9%;25.9%	25.9%;25.9%	25.9%;25.9%	25.9%;25.9%	25.9%;25.9%	25.9%;25.9%
G3X9C8;Q8BQ89	4.2%;4.2%	NA	4.2%;4.2%	4.2%;4.2%	NA	NA	NA	NA	NA	NA
G3X9G2	22.9%	22.9%	21.7%	22.4%	22.9%	22.4%	23.7%	22.4%	22.3%	22.1%
G3X9G4;Q3TCR7	49.3%;49.4%	49.3%;49.4%	48%;48.1%	47.8%;47.9%	49.3%;49.4%	49.3%;49.4%	46.8%;46.8%	49.3%;49.4%	47%;47.1%	47.6%;47.6%
G3X9H5;P42859	24%;24%	23.7%;23.7%	22.5%;22.5%	23.6%;23.6%	24.2%;24.2%	24.9%;24.9%	23.4%;23.4%	23.7%;23.7%	22.1%;22.1%	22.7%;22.7%
G3X9H7;Q8R1S4	7.5%;7.5%	9.9%;9.9%	8.8%;8.8%	9.9%;9.9%	8.8%;8.8%	8.8%;8.8%	8.8%;8.8%	9.9%;9.9%	8.8%;8.8%	9.9%;9.9%
G3X9I1;G5E911;Q91VU0	41.1%;32.8%;35.7%	50.8%;40.5%;44.1%	53.8%;42.9%;46.7%	54.8%;43.7%;47.6%	50.8%;40.5%;44.1%	50.8%;40.5%;44.1%	50.8%;40.5%;44.1%	44.2%;35.2%;38.3%	54.8%;43.7%;47.6%	54.8%;43.7%;47.6%
G3X9J0	4%	3.7%	5.5%	4.4%	4.8%	4.8%	4.4%	4.8%	3.9%	4.8%
G3X9K3	16.3%	17.2%	12.3%	16.3%	16.3%	15.5%	16.7%	13.9%	16.2%	16%
G3X9K4;Q8R3Q2	16%;16%	17.2%;17.2%	13.4%;13.4%	18.4%;18.4%	16%;16%	16%;16%	16.1%;16.1%	18.4%;18.4%	17.2%;17.2%	19.6%;19.6%
G3X9M0;Q9ER88	39.4%;39.9%	39.4%;39.9%	36.4%;36.8%	39.4%;39.9%	35.4%;35.8%	34.6%;35%	34.8%;35.3%	39.4%;39.9%	30.6%;30.9%	34.6%;35%
G3X9N1	5%	5%	5%	5%	5%	1.5%	4%	2.4%	1.5%	1.5%
G3X9N3	9.2%	9.2%	9.2%	9.2%	9.2%	9.2%	9.2%	9.2%	9.2%	9.2%
G3X9N5	11.8%	11.8%	11.8%	11.8%	11.8%	11.8%	11.8%	11.8%	8.2%	11.8%
G3X9Q1;Q3TZS3;Q61738	3%;3%;2.9%	3%;3%;2.9%	3%;3%;2.9%	3%;3%;2.9%	1%;1%;0.9%	3%;3%;2.9%	3%;3%;2.9%	1%;1%;0.9%	3%;3%;2.9%	1%;1%;0.9%
G3X9S1;Q8BLV7;Q9DBR2	10.8%;9.3%;9.3%	8.9%;7.7%;7.7%	8.9%;7.7%;7.7%	9.2%;8%;8%	7.3%;6.3%;6.3%	10.8%;9.3%;9.3%	10.8%;9.3%;9.3%	7.7%;6.7%;6.7%	6.2%;5.3%;5.3%	9.2%;8%;8%
G3X9U9;Q9CQ92	25.5%;24.3%	25.5%;24.3%	25.5%;24.3%	25.5%;24.3%	25.5%;24.3%	25.5%;24.3%	25.5%;24.3%	25.5%;24.3%	25.5%;24.3%	25.5%;24.3%
G3X9V0;P97372	31.6%;30.5%	31.6%;30.5%	31.6%;30.5%	31.6%;30.5%	31.6%;30.5%	32.5%;31.4%	32.5%;31.4%	32.5%;31.4%	32.5%;31.4%	28.1%;27.2%
G3X9V4;Q01097	21.1%;21.1%	21.1%;21.1%	18.3%;18.3%	21.1%;21.1%	20.6%;20.6%	22.5%;22.5%	21.7%;21.7%	21.1%;21.1%	20%;20%	20.2%;20.2%
G3X9V7	25%	27.8%	27.8%	24.6%	25%	25.6%	26.4%	24.8%	21.1%	23%
G3X9X1	2.7%	2.7%	2.7%	2.7%	4.3%	4.3%	4.3%	4.3%	2.7%	2.7%
G3X9Y1	38.8%	41.1%	37.3%	33.2%	37.3%	33.7%	37.3%	41.1%	41.1%	37.3%
G3XA00;Q68EF4	20.1%;20.1%	20.7%;20.7%	17.3%;17.3%	18%;18%	21.8%;21.8%	20.1%;20.1%	18.9%;18.9%	18.8%;18.8%	18.3%;18.3%	19.1%;19.1%
G3XA17	29.1%	28.5%	25.9%	29.1%	28.5%	26.7%	27.6%	28.4%	25.6%	22.8%
G3XA20	15.3%	15.1%	12.2%	13.9%	15.3%	15.1%	15.1%	13.1%	15.1%	13.2%
G3XA48;P58044	32.2%;40.1%	32.2%;40.1%	31.4%;39.2%	31.4%;39.2%	24.7%;30.8%	32.2%;40.1%	31.4%;39.2%	32.2%;40.1%	24.7%;30.8%	24.7%;30.8%
G3XA53;Q63912	21.7%;21.8%	21.7%;21.8%	21.7%;21.8%	21.7%;21.8%	21.7%;21.8%	21.7%;21.8%	21.7%;21.8%	21.7%;21.8%	21.7%;21.8%	21.2%;21.4%
G3XA57	56.1%	57%	48%	53.9%	60%	54.5%	53.1%	53.1%	57%	57.4%
G5E811;Q91XP5	6.7%;6.9%	9.2%;9.5%	9.2%;9.5%	9.2%;9.5%	9.2%;9.5%	9.2%;9.5%	9.2%;9.5%	4.8%;5%	6.7%;6.9%	6.7%;6.9%
G5E814;Q9D8B4	35%;35.5%	35%;35.5%	23.8%;24.1%	35%;35.5%	35%;35.5%	35.7%;36.2%	35%;35.5%	35.7%;36.2%	35.7%;36.2%	35%;35.5%
G5E829	44.7%	44.7%	41.1%	38.9%	44.7%	44.7%	44.7%	41.2%	42.3%	44.4%
G5E833;Q9ER64	15.4%;15.8%	17.3%;17.7%	18.4%;18.9%	15.7%;16.1%	18.4%;18.9%	17.1%;17.6%	15.4%;15.8%	18.4%;18.9%	15.7%;16.1%	15.9%;16.4%
G5E843	19.5%	20.1%	20.1%	18.9%	18.7%	20.1%	19.6%	19.6%	19.6%	17.4%
G5E846;P15331	5.1%;5.1%	7.2%;7.2%	5.1%;5.1%	5.1%;5.1%	7.2%;7.2%	7.2%;7.2%	5.1%;5.1%	5.1%;5.1%	5.1%;5.1%	5.1%;5.1%
G5E850;P56395	65.3%;47.8%	65.3%;47.8%	65.3%;47.8%	74.5%;54.5%	65.3%;47.8%	65.3%;47.8%	74.5%;54.5%	74.5%;54.5%	65.3%;47.8%	65.3%;47.8%
G5E852;Q62120	3.2%;3.2%	3.2%;3.2%	3.2%;3.2%	3.2%;3.2%	3.2%;3.2%	3.2%;3.2%	3.2%;3.2%	3.2%;3.2%	1.9%;1.9%	3.2%;3.2%
G5E866;Q99NB9	2%;2%	2%;2%	2%;2%	2%;2%	2%;2%	2%;2%	2%;2%	2%;2%	2%;2%	2%;2%
G5E881;Q3TUH1	44.5%;44.5%	46.6%;46.6%	45.4%;45.4%	40.1%;40.1%	49.3%;49.3%	49.3%;49.3%	37.4%;37.4%	46%;46%	37.4%;37.4%	37.4%;37.4%
G5E884	40.8%	45.2%	45.2%	45.2%	45.2%	45.2%	45.2%	45.2%	45.2%	45.2%
G5E889;Q923Z3	6.7%;6.7%	6.7%;6.7%	6.7%;6.7%	6.7%;6.7%	6.7%;6.7%	6.7%;6.7%	6.7%;6.7%	6.7%;6.7%	6.7%;6.7%	6.7%;6.7%
G5E895	40.2%	40.2%	40.2%	37.7%	40.2%	40.2%	40.2%	40.2%	36.7%	36.7%
G5E897	22.3%	22.3%	22.3%	22.3%	18.9%	22.3%	22.3%	22.3%	19.9%	19.9%
G5E8A0;Q8CI95	9%;9.1%	9%;9.1%	1.7%;1.7%	4.6%;4.7%	9%;9.1%	9%;9.1%	9%;9.1%	9%;9.1%	9%;9.1%	6.6%;6.7%
G5E8A7	2.2%	2.2%	2.2%	2.2%	2.2%	2.2%	2.2%	2.2%	2.2%	2.2%
G5E8B1	1.5%	2.3%	2.7%	2.7%	2.7%	2.4%	1.9%	2.3%	2.4%	2.2%
G5E8C4;Q8BRH0	17%;17%	17.2%;17.2%	15.2%;15.2%	15%;15%	17.8%;17.8%	17.8%;17.8%	18.3%;18.3%	16.5%;16.5%	16.4%;16.4%	17.8%;17.8%
G5E8E0	49.6%	49.6%	49.6%	43.9%	39.6%	49.6%	49.6%	49.6%	27.8%	37.8%
G5E8G3	5.5%	5.5%	5.5%	5.5%	5.5%	5.5%	5.5%	5.5%	5.5%	NA
G5E8J0	1.7%	1.7%	1.7%	1.1%	1.7%	1.1%	1.7%	1.1%	1.1%	1.1%
G5E8J3;Q8K1X1	11.2%;11.2%	12.6%;12.6%	13.3%;13.3%	13.2%;13.2%	14%;14%	14%;14%	14.2%;14.2%	10.2%;10.2%	13.2%;13.2%	11.1%;11.1%
G5E8J9;Q8CFE4	19.7%;19.7%	20.6%;20.5%	20.6%;20.5%	19.3%;19.2%	20.6%;20.5%	20.6%;20.5%	20.6%;20.5%	18.8%;18.8%	20.6%;20.5%	19.8%;19.8%
G5E8Q0;P97412	1.6%;1.6%	1.3%;1.3%	1.3%;1.3%	1.3%;1.3%	1.3%;1.3%	1.3%;1.3%	1.6%;1.6%	1.3%;1.3%	1.6%;1.6%	1.6%;1.6%
G5E8R4;Q922D4	25%;25.8%	26.6%;27.5%	25.8%;26.7%	25.8%;26.7%	25.4%;26.3%	24.9%;25.7%	26.2%;27.1%	23.4%;24.2%	29%;30%	29%;30%
G5E8R8;Q6P5G6	4.5%;4.7%	7.4%;7.7%	7.4%;7.7%	7.4%;7.7%	7.4%;7.7%	7.4%;7.7%	7.4%;7.7%	4.5%;4.7%	7.4%;7.7%	7.4%;7.7%
G5E8S8	23.6%	23.6%	23.6%	21.5%	21.7%	20.3%	20.3%	20.3%	23.6%	18.2%
G5E8T2;O88196	7.5%;7.5%	8%;8%	8.2%;8.2%	8.8%;8.8%	8.3%;8.3%	7.3%;7.3%	8.8%;8.8%	8.8%;8.8%	6.9%;6.9%	6.8%;6.8%
G5E8T6;Q9EQJ9	14.6%;14.6%	15.7%;15.7%	14.9%;14.9%	15.7%;15.7%	14.9%;14.9%	15.7%;15.7%	15.7%;15.7%	14.2%;14.2%	15.7%;15.7%	15.7%;15.7%
G5E8T9;Q99KB8	41.1%;41.1%	41.1%;41.1%	33.7%;33.7%	33.7%;33.7%	33.7%;33.7%	33.7%;33.7%	33.7%;33.7%	33.7%;33.7%	41.1%;41.1%	33.7%;33.7%
G8JL73;Q3V209	15.9%;17.9%	15.9%;17.9%	15.9%;17.9%	15.9%;17.9%	15.9%;17.9%	15.9%;17.9%	15.9%;17.9%	15.9%;17.9%	15.9%;17.9%	10.9%;12.2%
G8JL85;Q3V1Z0;Q80U22	1.2%;1.1%;1.1%	1.2%;1.1%;1.1%	1.2%;1.1%;1.1%	1.2%;1.1%;1.1%	1.2%;1.1%;1.1%	1.2%;1.1%;1.1%	1.2%;1.1%;1.1%	1.2%;1.1%;1.1%	NA	1.2%;1.1%;1.1%
H3BIX2;H3BK17;H3BKU0;Q9CZ00	26%;17%;12.9%;15.6%	26%;17%;12.9%;15.6%	26%;17%;12.9%;15.6%	26%;17%;12.9%;15.6%	26%;17%;12.9%;15.6%	26%;17%;12.9%;15.6%	26%;17%;12.9%;15.6%	26%;17%;12.9%;15.6%	26%;17%;12.9%;15.6%	NA
H3BIX9;H3BLL3;Q921G6	2.7%;2.6%;2.5%	2.7%;2.6%;2.5%	2.7%;2.6%;2.5%	2.7%;2.6%;2.5%	2.7%;2.6%;2.5%	NA	2.7%;2.6%;2.5%	2.7%;2.6%;2.5%	NA	2.7%;2.6%;2.5%
H3BIZ7;Q8BIE6	10.6%;10.8%	8.9%;9%	7%;7.1%	7.9%;8%	7.9%;8%	9.7%;9.8%	10.6%;10.8%	10.6%;10.8%	10.6%;10.8%	7.9%;8%
H3BJ30;H3BJW3;H3BLM9;Q6NVF9	2.4%;2.2%;14.3%;2.4%	2.4%;2.2%;14.3%;2.4%	2.4%;2.2%;14.3%;2.4%	NA	NA	2.4%;2.2%;14.3%;2.4%	2.4%;2.2%;14.3%;2.4%	2.4%;2.2%;14.3%;2.4%	NA	NA
H3BJ40;H3BJ45;H3BJU7;H3BJX8;H3BKH9;Q60875	34.2%;34.3%;34.7%;34.3%;33.8%;33.7%	34.6%;34.7%;35.1%;34.7%;34.2%;34.1%	32.8%;32.9%;33.3%;32.9%;32.3%;32.3%	34.6%;34.7%;35.1%;34.7%;34.2%;34.1%	34.3%;34.4%;34.8%;34.4%;33.9%;33.8%	34.6%;34.7%;35.1%;34.7%;34.2%;34.1%	35.4%;35.4%;35.9%;35.4%;34.9%;34.8%	33.8%;33.9%;34.3%;33.9%;33.4%;33.3%	32.6%;32.6%;33.1%;32.6%;32.1%;32.1%	33.3%;33.4%;33.8%;33.4%;32.9%;32.8%
H3BJ51;Q64FW2	5.3%;4.8%	5.3%;4.8%	5.3%;4.8%	5.3%;4.8%	5.3%;4.8%	5.3%;4.8%	5.3%;4.8%	5.3%;4.8%	5.3%;4.8%	5.3%;4.8%
H3BJ53	3.6%	3.6%	3.6%	3.6%	NA	NA	3.6%	NA	3.6%	NA
H3BJ86;Q8VDR5	4.6%;5.1%	4.6%;5.1%	4.6%;5.1%	4.6%;5.1%	4.6%;5.1%	4.6%;5.1%	4.6%;5.1%	4.6%;5.1%	4.6%;5.1%	4.6%;5.1%
H3BJB4;Q99MB7	22.8%;17.8%	28.3%;22.2%	28.3%;22.2%	28.3%;22.2%	28.3%;22.2%	28.3%;22.2%	28.3%;22.2%	23.3%;18.3%	28.3%;22.2%	28.3%;22.2%
H3BJD6;H3BL28;Q7TN74	15.4%;19.1%;18.2%	15.4%;19.1%;18.2%	14.7%;18.2%;17.4%	15.4%;19.1%;18.2%	14.9%;18.4%;17.5%	15.4%;19.1%;18.2%	15.4%;19.1%;18.2%	15.4%;19.1%;18.2%	15.4%;19.1%;18.2%	15.4%;19.1%;18.2%
H3BJI5;O54998	8.9%;5%	8.9%;5%	8.9%;5%	8.9%;5%	8.9%;5%	8.9%;5%	8.9%;5%	8.9%;5%	8.9%;5%	8.9%;5%
H3BJQ8;Q8CAL5	22%;24.8%	22%;24.8%	17.1%;19.2%	10.9%;12.2%	17.4%;19.6%	21.2%;24%	17.4%;19.6%	21.2%;24%	17.4%;19.6%	14.4%;16.3%
H3BJR6;Q8BHK2	18.9%;15.3%	18.9%;15.3%	18.9%;15.3%	18.9%;15.3%	18.9%;15.3%	18.9%;15.3%	18.9%;15.3%	18.9%;15.3%	18.9%;15.3%	18.9%;15.3%
H3BJS0;H3BKH2	55%;55.7%	55%;55.7%	52.5%;53.1%	55%;55.7%	55%;55.7%	53.7%;54.3%	55%;55.7%	53.7%;54.3%	52.4%;53%	51.6%;52.1%
H3BJZ7;Q4KUS2	14.3%;14.5%	12.9%;13.1%	11.8%;12%	11.5%;11.6%	12%;12.1%	13.1%;13.3%	12.7%;12.8%	12.5%;12.7%	13.5%;13.6%	10.5%;10.6%
H3BK65;P42567	33.2%;34.6%	33.2%;34.6%	28.9%;30.1%	28.9%;30.1%	33.2%;34.6%	33.2%;34.6%	33.2%;34.6%	33.1%;34.4%	33.2%;34.6%	28.4%;29.5%
H3BKH6;Q9R0P3	49.5%;51.8%	49.5%;51.8%	42.7%;44.7%	39.7%;41.5%	44.4%;46.5%	49.5%;51.8%	49.5%;51.8%	49.5%;51.8%	49.5%;51.8%	42.7%;44.7%
H3BKQ3	19.1%	20.2%	16.1%	19.2%	19.2%	17.1%	17.7%	20.2%	18%	18.1%
H3BKT0	51.5%	48.7%	50.1%	43.9%	44.8%	51.6%	50.1%	49.9%	44.2%	35.2%
H3BL05;H3BLD9;Q8C1M2	7.2%;5.8%;6.2%	7.2%;5.8%;6.2%	7.2%;5.8%;6.2%	7.2%;5.8%;6.2%	7.2%;5.8%;6.2%	7.2%;5.8%;6.2%	7.2%;5.8%;6.2%	7.2%;5.8%;6.2%	7.2%;5.8%;6.2%	7.2%;5.8%;6.2%
H3BL08;Q8C172	6.6%;6.8%	6.6%;6.8%	6.6%;6.8%	6.6%;6.8%	6.6%;6.8%	6.6%;6.8%	6.6%;6.8%	6.6%;6.8%	6.6%;6.8%	6.6%;6.8%
H3BL44;Q3UZR5;Q80XR2	29.3%;27.3%;28.3%	31.2%;29.1%;30.2%	32%;29.8%;30.9%	28.3%;26.4%;27.3%	32%;29.8%;30.9%	32%;29.8%;30.9%	32%;29.8%;30.9%	31.2%;29.1%;30.2%	30%;27.9%;29%	31.9%;29.7%;30.8%
H3BLG3;Q504M8	4.7%;5.4%	4.7%;5.4%	4.7%;5.4%	4.7%;5.4%	4.7%;5.4%	4.7%;5.4%	4.7%;5.4%	4.7%;5.4%	4.7%;5.4%	4.7%;5.4%
H3BLL2;Q811I0	34.2%;36.7%	37.1%;39.8%	37.1%;39.8%	33.3%;35.8%	36.8%;39.5%	37.1%;39.8%	34.5%;37%	36.2%;38.9%	31.6%;34%	31.6%;34%
H3BLR8;I1E4X7;Q9JI46	41.8%;32.1%;30.4%	48.4%;37.1%;35.1%	36.1%;27.7%;26.2%	42.6%;32.7%;31%	48.4%;37.1%;35.1%	48.4%;37.1%;35.1%	48.4%;37.1%;35.1%	36.1%;27.7%;26.2%	41.8%;32.1%;30.4%	48.4%;37.1%;35.1%
H7BWY2;Q9JKC8	49.7%;43.3%	51.6%;45%	49.7%;43.3%	51.6%;45%	51.6%;45%	51.6%;45%	51.6%;45%	51.6%;45%	51.6%;45%	49.7%;43.3%
H7BWY8;Q8C8T8;Z4YL87	30.3%;30.9%;30.7%	30.3%;30.9%;30.7%	30.3%;30.9%;30.7%	30.3%;30.9%;30.7%	17.4%;17.8%;17.7%	30.3%;30.9%;30.7%	30.3%;30.9%;30.7%	30.3%;30.9%;30.7%	30.3%;30.9%;30.7%	17.4%;17.8%;17.7%
H7BWZ9;Q8BL99	8.8%;9%	8.4%;8.6%	7.4%;7.6%	8.4%;8.6%	8.8%;9%	8.4%;8.6%	8%;8.2%	8.4%;8.6%	7.1%;7.3%	8.8%;9%
H7BX02;Q4VGL6	1.8%;1.8%	1.8%;1.8%	NA	NA	1.8%;1.8%	1.8%;1.8%	1.8%;1.8%	NA	NA	NA
H7BX46	20.9%	21.8%	20%	18.7%	20.9%	22.9%	22.1%	17.8%	19.6%	15.1%
H7BX88;P47934	33.7%;32.6%	34.4%;33.2%	32.9%;31.8%	32.6%;31.5%	35.5%;34.3%	36.7%;35.5%	35.4%;34.2%	36.9%;35.6%	33.6%;32.4%	30.7%;29.7%
H7BX91;Q9D8B1	13.3%;9.2%	13.3%;9.2%	13.3%;9.2%	13.3%;9.2%	13.3%;9.2%	13.3%;9.2%	13.3%;9.2%	13.3%;9.2%	13.3%;9.2%	13.3%;9.2%
H7BX95;Q6PDM2	4%;4%	4%;4%	NA	NA	NA	NA	NA	4%;4%	NA	NA
H9H9R4;Q9JHJ3	14.5%;12.1%	14.5%;12.1%	8.6%;7.2%	8.6%;7.2%	8.6%;7.2%	14.5%;12.1%	14.5%;12.1%	14.5%;12.1%	2.7%;2.2%	8.6%;7.2%
H9KV05;Q99JN2	12.1%;12.5%	13.4%;13.7%	13.4%;13.7%	13.4%;13.7%	13.4%;13.7%	13.4%;13.7%	12.1%;12.5%	10.4%;10.7%	13.4%;13.7%	10.3%;10.6%
H9KV12;Q8BUI3	3.2%;1.1%	3.2%;1.1%	3.2%;1.1%	3.2%;1.1%	3.2%;1.1%	3.2%;1.1%	3.2%;1.1%	3.2%;1.1%	3.2%;1.1%	3.2%;1.1%
I1E4X8;P83093	37.5%;37.9%	33.3%;33.6%	33.2%;33.5%	33.3%;33.6%	37.5%;37.9%	37.5%;37.9%	37.5%;37.9%	34.5%;34.9%	36.3%;36.7%	37.4%;37.8%
I3ITR1;Q9D924	48.1%;48.1%	56.6%;56.6%	48.1%;48.1%	56.6%;56.6%	56.6%;56.6%	56.6%;56.6%	56.6%;56.6%	48.1%;48.1%	56.6%;56.6%	49.6%;49.6%
I6L9J1;Q9WTP5	7.1%;3.6%	13.7%;6.9%	11.3%;5.7%	13.7%;6.9%	10.5%;5.3%	9.8%;4.9%	13.7%;6.9%	7.4%;3.7%	13.7%;6.9%	9.6%;4.8%
I7HJS7;I7HPY1;Q9D8T0	12.2%;15.1%;12.6%	12.2%;15.1%;12.6%	12.2%;15.1%;12.6%	12.2%;15.1%;12.6%	12.2%;15.1%;12.6%	12.2%;15.1%;12.6%	12.2%;15.1%;12.6%	12.2%;15.1%;12.6%	12.2%;15.1%;12.6%	12.2%;15.1%;12.6%
I7HLV2;Q6ZWV3	50.2%;47.2%	49.8%;46.7%	49.8%;46.7%	49.8%;46.7%	50.2%;47.2%	50.2%;47.2%	49.8%;46.7%	49.8%;46.7%	49.8%;46.7%	50.2%;47.2%
J3JS94;Q9CR70	18.9%;14.2%	18.9%;14.2%	18.9%;14.2%	NA	18.9%;14.2%	18.9%;14.2%	18.9%;14.2%	18.9%;14.2%	18.9%;14.2%	18.9%;14.2%
J3KMP6;Q8BP22;Z4YJZ2	11.8%;11.8%;12%	8.7%;8.7%;8.8%	6.2%;6.2%;6.3%	8.5%;8.5%;8.5%	11.8%;11.8%;12%	11.8%;11.8%;12%	9.6%;9.6%;9.7%	8.7%;8.7%;8.8%	11.8%;11.8%;12%	11.8%;11.8%;12%
J3KMQ6;Q9CYI0	20.1%;20.1%	18.1%;18.1%	20.1%;20.1%	10.9%;10.9%	20.1%;20.1%	16%;16%	20.1%;20.1%	20.1%;20.1%	16%;16%	16%;16%
J3QJX3;Q9Z2G6	35.8%;33.5%	35.5%;33.3%	36.8%;34.4%	37.8%;35.4%	34.3%;32.2%	33%;30.9%	33.2%;31.1%	36.9%;34.6%	31.8%;29.7%	34.2%;32%
J3QK46	9.3%	9.3%	7.2%	9.3%	7.2%	9.3%	9.1%	9.3%	9.1%	7.2%
J3QM78;Q9JIT0	10%;9.4%	11.9%;11.2%	11.9%;11.2%	10%;9.4%	10%;9.4%	11.9%;11.2%	9.7%;9.2%	10%;9.4%	11.9%;11.2%	10%;9.4%
J3QM82;Q8BXA7	1.3%;1.4%	1.3%;1.4%	1.3%;1.4%	1.3%;1.4%	NA	1.3%;1.4%	1.3%;1.4%	1.3%;1.4%	1.3%;1.4%	NA
J3QMM7;K3W4M4;Q9CZ42	37.3%;33.4%;35.6%	37.3%;33.4%;35.6%	37.3%;33.4%;35.6%	37.3%;33.4%;35.6%	37.3%;33.4%;35.6%	37.3%;33.4%;35.6%	37.3%;33.4%;35.6%	37.3%;33.4%;35.6%	37.3%;33.4%;35.6%	37.3%;33.4%;35.6%
J3QMX0	41.1%	41.1%	41.1%	41.1%	29.7%	41.1%	41.1%	41.1%	41.1%	29.1%
J3QMX8;Q8BJM5	31.8%;32.2%	31.8%;32.2%	28.4%;28.7%	28.4%;28.7%	27.7%;28%	31.8%;32.2%	31.8%;32.2%	28.4%;28.7%	20.9%;21.1%	22.4%;22.6%
J3QN89;Q3TJ22	9.6%;9.7%	9.6%;9.7%	9.6%;9.7%	8.5%;8.5%	9.6%;9.7%	9.6%;9.7%	9.6%;9.7%	8.5%;8.5%	9.6%;9.7%	8.5%;8.5%
J3QNE8;Q5I012	18.7%;18.7%	16.8%;16.8%	19%;19%	19%;19%	19%;19%	16.5%;16.5%	17.3%;17.3%	18%;18%	19%;19%	17.6%;17.6%
J3QNP2	7.5%	7.5%	7.5%	7.5%	7.5%	7.5%	7.5%	7.5%	7.5%	7.5%
J3QNW0;P13864	0.9%;0.9%	0.9%;0.9%	0.9%;0.9%	0.9%;0.9%	0.9%;0.9%	0.9%;0.9%	0.9%;0.9%	0.9%;0.9%	0.9%;0.9%	0.9%;0.9%
J3QNW4;Q3TIR1	20.3%;20.4%	20.3%;20.4%	20.3%;20.4%	15.3%;15.3%	20.3%;20.4%	20.3%;20.4%	20.3%;20.4%	20.3%;20.4%	20.3%;20.4%	20.3%;20.4%
J3QP41;O88668	12.3%;8.2%	12.3%;8.2%	12.3%;8.2%	12.3%;8.2%	12.3%;8.2%	12.3%;8.2%	12.3%;8.2%	12.3%;8.2%	12.3%;8.2%	12.3%;8.2%
J3QP80;Q9CQL7	18.4%;18.4%	18.4%;18.4%	18.4%;18.4%	18.4%;18.4%	18.4%;18.4%	18.4%;18.4%	18.4%;18.4%	18.4%;18.4%	18.4%;18.4%	18.4%;18.4%
J3QSN2;Q5BKP2	3.6%;3.6%	5.5%;5.5%	5.5%;5.5%	5.5%;5.5%	3.6%;3.6%	5.5%;5.5%	5.5%;5.5%	3.6%;3.6%	3.6%;3.6%	5.5%;5.5%
J7NUP1;Q60766	25.4%;24.4%	25.4%;24.4%	22.9%;22%	25.4%;24.4%	20.6%;19.8%	25.4%;24.4%	25.4%;24.4%	25.4%;24.4%	20.6%;19.8%	16%;15.4%
K3W4Q5	0.8%	0.8%	0.5%	0.8%	0.8%	0.8%	0.8%	0.8%	0.8%	0.8%
K3W4Q8;P18572	33.5%;18.8%	38.5%;21.6%	33.5%;18.8%	38.5%;21.6%	38.5%;21.6%	38.5%;21.6%	33.5%;18.8%	33.5%;18.8%	33.5%;18.8%	33.5%;18.8%
K3W4Q9	11.2%	11.2%	11.2%	7.1%	7.1%	11.2%	11.2%	11.2%	11.2%	11.2%
K3W4R2;Q6URW6	38.2%;38.2%	40.2%;40.2%	37.2%;37.2%	39.1%;39.1%	39.2%;39.2%	38.1%;38.1%	39.3%;39.3%	36.9%;36.9%	37.5%;37.5%	37%;37%
K3W4S6;Q9R062;V9GX26	11.7%;13.2%;11.8%	11.7%;13.2%;11.8%	11.7%;13.2%;11.8%	11.7%;13.2%;11.8%	11.7%;13.2%;11.8%	11.7%;13.2%;11.8%	11.7%;13.2%;11.8%	11.7%;13.2%;11.8%	11.7%;13.2%;11.8%	11.7%;13.2%;11.8%
K4DI58;Q99N28	47.9%;52%	48.4%;52.5%	47.9%;52%	46.7%;50.8%	47.7%;51.8%	47.7%;51.8%	47.9%;52%	47.9%;52%	44.7%;48.5%	44.4%;48.2%
K4DI76;Q80TJ1	54.1%;54.1%	53.2%;53.1%	51.5%;51.4%	49.6%;49.5%	54.1%;54.1%	53.2%;53.1%	53.2%;53.1%	54.1%;54.1%	53%;52.9%	51.5%;51.4%
K4DI77;Q5ND34	11.8%;11.8%	14.8%;14.8%	12%;12%	13%;13%	14.8%;14.8%	13.7%;13.7%	12.9%;12.9%	12.7%;12.7%	14.2%;14.2%	12.9%;12.9%
L8AZD2;Q8VE11	11.3%;12%	11.3%;12%	11.3%;12%	11.3%;12%	11.3%;12%	11.3%;12%	9.3%;9.9%	9.3%;9.9%	9.3%;9.9%	11.3%;12%
M0QW59;Q3UVC0	4.7%;4.7%	4.7%;4.7%	4.7%;4.7%	3.8%;3.8%	3.8%;3.8%	3.8%;3.8%	4.7%;4.7%	3%;3%	4.7%;4.7%	4.7%;4.7%
M0QWE5;Q921R7	12.5%;4.3%	12.5%;4.3%	12.5%;4.3%	12.5%;4.3%	12.5%;4.3%	12.5%;4.3%	12.5%;4.3%	12.5%;4.3%	5.9%;2.1%	12.5%;4.3%
M0QWF3;Q68FF0	3.2%;3.2%	1.7%;1.7%	1.7%;1.7%	NA	NA	1.7%;1.7%	NA	3.2%;3.2%	1.7%;1.7%	1.7%;1.7%
M0QWJ9	18.6%	18.6%	12.8%	18.6%	18.6%	18.6%	18.6%	12.8%	12.8%	18.6%
M0QWN7	6.6%	6.6%	5.5%	5.5%	6.6%	5.6%	4.5%	5.5%	6.6%	4.7%
O08529	38%	38.1%	36.6%	38.1%	36%	38.1%	38.1%	38.1%	31%	31%
O08530	19.1%	19.1%	16.2%	16.8%	17.3%	16.8%	19.1%	18.6%	19.1%	19.1%
O08539	50.9%	52.6%	52.6%	52.6%	45.7%	52.6%	49.1%	52.6%	40.6%	45.7%
O08547	64.7%	64.7%	64.7%	64.2%	64.7%	64.7%	64.7%	64.7%	64.7%	64.7%
O08553	64.7%	64.7%	64.5%	64.5%	64.7%	64.7%	64.7%	64.5%	64.7%	64.7%
O08576	42.8%	42.8%	42.8%	42.8%	42.8%	41.3%	42.8%	38.8%	42.8%	34.8%
O08579	59.5%	59.5%	59.5%	59.5%	59.5%	59.5%	59.5%	59.5%	59.5%	59.5%
O08581	24.7%	24.7%	24.7%	24.7%	24.7%	24.7%	22.6%	22%	24.7%	22.6%
O08582	15%	15%	15%	15%	15%	15%	12.9%	15%	12.9%	12.9%
O08583	14.1%	24.3%	14.1%	14.1%	24.3%	24.3%	24.3%	10.2%	24.3%	24.3%
O08586	24.1%	26.1%	22.6%	26.1%	26.1%	26.1%	26.1%	23.1%	23.6%	26.1%
O08599	82.7%	82.7%	82.5%	80.8%	81.3%	82.7%	82.7%	81.6%	79.8%	79.8%
O08600	15%	15%	15%	15%	15%	15%	15%	15%	15%	11.6%
O08601	22.7%	21%	20.8%	20.8%	20%	22.7%	17.1%	21.7%	20.5%	21.3%
O08644	7.3%	10.7%	7.3%	8.7%	11.8%	11.8%	11.8%	9.2%	7.3%	10.5%
O08648	7%	6.3%	6.3%	7%	6.3%	5.3%	6.3%	5.1%	6.3%	7%
O08663;Q3UI33	22.4%;21.9%	22.6%;22.1%	15.7%;15.4%	19.7%;19.3%	15.9%;15.6%	18.6%;18.2%	18.6%;18.2%	16.5%;16.2%	22.4%;21.9%	22.4%;21.9%
O08688	39.7%	40%	37.5%	37.3%	41.4%	41.6%	41.4%	37.5%	39.7%	36.6%
O08692	5.4%	NA	NA	NA	5.4%	5.4%	5.4%	5.4%	NA	5.4%
O08715	20.8%	19.3%	20.8%	14%	18.2%	20.8%	20.8%	20.8%	19.3%	19.3%
O08738	3.6%	3.6%	3.6%	3.6%	3.6%	3.6%	3.6%	3.6%	NA	3.6%
O08747	20.1%	18.8%	15.1%	16.6%	16.4%	18.8%	19%	15.4%	17.9%	16.9%
O08749	44.8%	43.2%	42.4%	44%	44.8%	43.2%	44.8%	44.8%	44%	44%
O08759	21.1%	21.5%	20.5%	18.4%	21.5%	21.5%	21.5%	22.8%	21.5%	18.9%
O08795	27.6%	32.6%	27.6%	27.6%	27.6%	32.6%	32.6%	27.6%	32.6%	32.6%
O08807	40.9%	40.9%	40.9%	33.9%	36.5%	36.5%	36.5%	36.5%	40.9%	40.9%
O08842	27.8%	27.8%	14%	17%	27.8%	25.9%	24.1%	22.8%	27.6%	25.6%
O08848	18%	18%	20.1%	20.1%	20.1%	20.1%	18%	20.1%	20.1%	20.1%
O08859	7.3%	7.3%	NA	NA	NA	NA	NA	NA	7.3%	NA
O08908	9%	9%	9%	7.6%	9%	7.3%	7.5%	9%	9%	7.5%
O08912	24%	26.8%	24.5%	26.8%	26.8%	26.8%	26.8%	26.8%	25.2%	26.8%
O08914	29.4%	29.4%	27.5%	23.7%	27.5%	27.3%	25.4%	27.5%	25.4%	25.4%
O08915	44.2%	44.2%	44.2%	41.8%	41.8%	44.2%	44.2%	41.8%	41.8%	44.2%
O08917	72.2%	72.2%	72.2%	71.7%	72.2%	76.4%	74.1%	72.2%	72.2%	72.2%
O08919	25.7%	27.5%	25.8%	27.5%	27.5%	26%	27.5%	25.7%	27.5%	27.5%
O08967	11.5%	11.5%	13.5%	13.5%	8%	13.5%	13.5%	13.5%	8%	8%
O08989	62%	62%	62%	62%	62%	62%	62%	62%	62%	49.5%
O08992;Q3TMX0	31.4%;31.5%	31.4%;31.5%	31.4%;31.5%	31.4%;31.5%	31.4%;31.5%	31.4%;31.5%	31.4%;31.5%	31.4%;31.5%	31.4%;31.5%	31.4%;31.5%
O08997	88.2%	88.2%	88.2%	88.2%	88.2%	88.2%	88.2%	88.2%	88.2%	88.2%
O09005	10.8%	10.8%	10.8%	10.8%	10.8%	10.8%	10.8%	10.8%	10.8%	10.8%
O09044;Q9D3L3	59.5%;56.6%	59%;56.1%	59.5%;56.6%	59.5%;56.6%	59%;56.1%	59.5%;56.6%	59.5%;56.6%	59.5%;56.6%	59.5%;56.6%	47.6%;45.2%
O09061	42.5%	42.5%	46.7%	46.7%	47.1%	47.1%	42.1%	47.1%	39.2%	39.2%
O09110	8.9%	8.9%	8.9%	8.9%	NA	8.9%	NA	8.9%	NA	NA
O09111	46.4%	46.4%	46.4%	45%	46.4%	46.4%	46.4%	46.4%	46.4%	46.4%
O09114	47.6%	47.6%	47.1%	47.1%	25.4%	47.6%	47.6%	47.6%	25.4%	25.4%
O09117	24.5%	24.5%	24.5%	24.5%	24.5%	24.5%	24.5%	24.5%	16.5%	24.5%
O09118	4.5%	4%	4%	5.8%	5.8%	5.8%	5.8%	5.8%	4%	5.8%
[truncated: 5,295 more rows]
