# Supplementary material for: The ultrastructural and proteomic analysis of mitochondria‐associated endoplasmic reticulum membrane in the midbrain of a Parkinson's disease mouse model
Source: Aging Cell. 2024 Nov 29;24(4):e14436. doi: 10.1111/acel.14436 (PMC11984660; doi:10.1111/acel.14436)
Supplement: Supplementary file 10 — Table S4. List of proteins identified based on a single unique peptide in MAM proteomics. [file ACEL-24-e14436-s003.xlsx]

## Sheet: Sheet1
Supplementary Table 4 List of proteins identified based on a single unique peptide in MAM proteomics
Protein accession number	Protein accession name	Stripped sequence
A0A075B5Q4;A0A075B5Q9;A0A0A6YWC7;P18525	Immunoglobulin heavy variable 5-12 (Fragment);Immunoglobulin heavy variable 5-15;Immunoglobulin heavy variable 5-15 (Fragment);Ig heavy chain V region 5-84	LVESGGGLVQPGGSLK
A0A087WNQ7;A0A087WPM1;E9Q3K4	Small integral membrane protein 10-like 1	MGPADAPSALALR
A0A087WNS9;A0A087WNT2;A0A087WPY4;A0A087WQ65;A0A087WRZ2;Q64253;Q99JA5	Lymphocyte antigen 6E (Fragment);Lymphocyte antigen 6E (Fragment);Lymphocyte antigen 6E (Fragment);Lymphocyte antigen 6E (Fragment);Lymphocyte antigen 6E (Fragment);Lymphocyte antigen 6E;Ly6e protein	NNINCLWPVSCQEK
A0A087WNW1;Q504N2	Solute carrier family 22 member 15	ATGSFLDLFR
A0A087WNZ9;A0A087WPW1;A0A087WSJ9	Regulator of G-protein-signaling 6	SGYVESDVTQVTSPSHQPQIPIRR
A0A087WP18	Meiosis-specific protein MEI4	DDSGCVLSNEQR
A0A087WP36;A0A087WQJ7;O54799	Neuromedin-B receptor	YFFDEWVFGK
A0A087WP65;A0A087WPF0;A0A087WQI5;E9Q9Q2;Q80ZH9	R3H domain-containing 1 (Fragment);R3H domain-containing 1 (Fragment);R3H domain-containing 1 (Fragment);R3H domain-containing 1;R3H domain-containing 1	IQDEDTIGTQQR
A0A087WP70;F6SB80	Limbic system-associated membrane protein (Fragment)	VLPTVPHPIQEIGTTVHFKPK
A0A087WPL1;F7C957;Q8R1G6	PDZ and LIM domain protein 2;PDZ and LIM domain protein 2 (Fragment);PDZ and LIM domain protein 2	LLQEALEAEER
A0A087WPP1;A0A087WPZ8;A0A087WQJ4;A0A087WQT9;A0A087WR02;A0A087WRM3;A0A087WRZ6;A0A087WS40;A0A087WS67;A0A087WSE7;C7TQ57;C7TQ59;F7C376;F8WJL1;Q01815	Voltage-dependent L-type calcium channel subunit alpha;Voltage-dependent L-type calcium channel subunit alpha;Voltage-dependent L-type calcium channel subunit alpha;Voltage-dependent L-type calcium channel subunit alpha;Voltage-dependent L-type calcium channel subunit alpha;Voltage-dependent L-type calcium channel subunit alpha;Voltage-dependent L-type calcium channel subunit alpha;Voltage-depend…	IANNDETTILK
A0A087WPR7	Dystonin (Fragment)	LEDLVQESMEEKEELLQYR
A0A087WQ96;A0A087WQN6;D3Z7D0;Q9D853	EEF1A lysine methyltransferase 2;EEF1A lysine methyltransferase 2 (Fragment);EEF1A lysine methyltransferase 2;EEF1A lysine methyltransferase 2	EHWDAVYER
A0A087WQN7;F8VQ87;P97789	5'-3' exoribonuclease 1	EAQSSQATPLQTNKPGSSEATK
A0A087WQV4;Q8CGA4	Maturin	MDFQQLADVAEK
A0A087WRE7;Q8R0N6	Hydroxyacid-oxoacid transhydrogenase, mitochondrial (Fragment);Hydroxyacid-oxoacid transhydrogenase, mitochondrial	IQDAGLVLADALR
A0A087WRH2;D3Z3C1;J3QPY3;Q9WUD8	Fas apoptotic inhibitory molecule 1 (Fragment);Fas apoptotic inhibitory molecule 1;Fas apoptotic inhibitory molecule-like;Fas apoptotic inhibitory molecule 1	IEFEHGTTSGK
A0A087WRI3;B2RWG1	Cilia and flagella-associated protein 77;1700101E01Rik protein	LDALWHMPHFK
A0A087WRZ5;Q6VYI4;Q6VYI5;Q8BLD4;Q8R0B4	TAR DNA-binding protein 43;TAR DNA-binding protein 43;TAR DNA-binding protein 43;MCG16669, isoform CRA_f;MCG16669, isoform CRA_a	TGDVILPSLLWR
A0A087WS07	Solute carrier family 26 member 6 (Fragment)	VLEGQDEQDNVSSVAHQER
A0A087WSM3;Q80WV0;Q9Z2A9	Glutathione hydrolase 5 proenzyme (Fragment);Ggt5 protein;Glutathione hydrolase 5 proenzyme	NVLPLGTGAQWIGVPGELR
A0A087WSN1;H7BX53;Q0VBP7	RIKEN cDNA 1810041L15 gene;RIKEN cDNA 1810041L15 gene;Protein shisa-like-1	PGQPAPQPQPPPGTLPQAPQAVHTLR
A0A087WSU2	Matrin-3 (Fragment)	ITELNLLPIQPQLR
A0A087WSU3	NADH-ubiquinone oxidoreductase 75 kDa subunit, mitochondrial (Fragment)	VVLGSSALQR
A0A0A0MQ97;G3X9C2	F-box only protein 50	TVIAQHHVAPR
A0A0A0MQC8;Q99MB3	TM2 domain-containing protein 1 (Fragment);TM2 domain-containing protein 1	FYLGYPALGLLK
A0A0A0MQJ4;A0A0A0MQL5	Phosphatase and actin regulator 4 (Fragment)	FKETSEDGEDSGK
A0A0A0MQL0	Tomoregulin-1 (Fragment)	QHFTLGTSDNSSK
A0A0A0MQM2;H3BKE1;H3BKK4;I1E4X4;I1E4X6;Q4KWH5	Phosphoinositide phospholipase C;Phosphoinositide phospholipase C (Fragment);Phosphoinositide phospholipase C;Phosphoinositide phospholipase C;Phosphoinositide phospholipase C;1-phosphatidylinositol 4,5-bisphosphate phosphodiesterase eta-1	ILIDSIYK
A0A0A0MQN1;Q5RL79	Keratinocyte associated protein 2, isoform CRA_c;Keratinocyte-associated protein 2	ISSTLYQATAPVLTPAK
A0A0A6YVX4	Cell division cycle protein 123 homolog (Fragment)	TFSLILDLFR
A0A0A6YVX4;Q8CII2	Cell division cycle protein 123 homolog (Fragment);Cell division cycle protein 123 homolog	TLSDIFLLFK
A0A0A6YW22;A0A0R4J0V2	Myelin protein zero-like protein 1;Myelin protein zero-like 1, isoform CRA_b	DYTGAQSFTHS
A0A0A6YW86	V-type proton ATPase subunit H (Fragment)	MISAEDCEFIQR
A0A0A6YW87;Q9CX13	Cornichon homolog 4 (Drosophila), isoform CRA_a;Protein cornichon homolog 4	FIMVPSGNMGVFDPTEIHNR
A0A0A6YWH7	Antithrombin-III (Fragment)	VWINNTVNAR
A0A0A6YWQ8;A0A0A6YX35;D3YXX4;Q9CQ61	Protein unc-50 homolog (Fragment);Protein unc-50 homolog (Fragment);Protein unc-50 homolog (Fragment);Protein unc-50 homolog	MLPSTSLSSSMHGNGVLNSR
A0A0A6YWX5	Voltage-dependent L-type calcium channel subunit beta-2 (Fragment)	STEHTPPYDVVPSMRPVVLVGPSLK
A0A0A6YX21;A0A0A6YY20;Q8VD57	Vesicle transport protein;Vesicle transport protein;Vesicle transport protein SFT2B	VLSGQDTEDR
A0A0A6YXI1;E9Q9T4;M0QWB5;Q8C0T9	Adenylate cyclase type 10 (Fragment);Adenylate cyclase type 10;Adenylate cyclase type 10;Adenylate cyclase type 10	VLIFGGDILK
A0A0A6YXI4	T-cell leukemia translocation-altered gene protein homolog	PGLGGQNGSTPDGSTHFSSWEIAANEALK
A0A0A6YXM8;Q9EQF2	Kell blood group glycoprotein homolog (Fragment);Kell blood group glycoprotein homolog	GLSSQDPQDPHSPPSLR
A0A0A6YXX2;O88632	Semaphorin-3F (Fragment);Semaphorin-3F	LTTVAVDQVDAADGR
A0A0A6YY22;Q9WUE3	Cytochrome b561 domain-containing protein 2	ALSVETESHIYR
A0A0G2JDF7	Ubiquitin carboxyl-terminal hydrolase 30 (Fragment)	VTHLFDVHSLEQSEMAPR
A0A0G2JDH8;D3YXZ7	UDP-N-acetylglucosamine transporter (Fragment)	VLLDLETNHIMEKPR
A0A0G2JDH8;D3YXZ7;Q8R1T4	UDP-N-acetylglucosamine transporter (Fragment);UDP-N-acetylglucosamine transporter (Fragment);UDP-N-acetylglucosamine transporter	VLHDEILNKPMETLK
A0A0G2JDK3;A0A0G2JG79;A0A0G2JGU4;P53612;Q3TVF4	Geranylgeranyl transferase type-2 subunit beta (Fragment);Geranylgeranyl transferase type-2 subunit beta;Geranylgeranyl transferase type-2 subunit beta (Fragment);Geranylgeranyl transferase type-2 subunit beta;Geranylgeranyl transferase type-2 subunit beta	SDDLATEPLLR
A0A0G2JDR8;A0A0G2JDX0;A0A0G2JE72	RIKEN cDNA 0610040J01 gene (Fragment)	NSLHAESLSNDGSK
A0A0G2JDR8;A0A0G2JDX0;A0A0G2JE72;Q99K99	RIKEN cDNA 0610040J01 gene (Fragment);RIKEN cDNA 0610040J01 gene (Fragment);RIKEN cDNA 0610040J01 gene (Fragment);Uncharacterized protein C4orf19 homolog	NALHDGSLSNSESR
A0A0G2JDT9;A0A0G2JFZ5;E9Q6L9	Leucine-rich repeat-containing protein 7;Leucine-rich repeat-containing protein 7 (Fragment);Leucine-rich repeat-containing protein 7	VYNNPLEAYSSGIDHLGSHERPDR
A0A0G2JDX4;A0A0G2JEZ7;Q922J6	Tetraspanin-2 (Fragment);Tetraspanin;Tetraspanin-2	HVAYMSEEQYSDYLR
A0A0G2JDZ4;E9QNY3	Myosin regulatory light chain 10	FDQSQIQEFK
A0A0G2JE29;D3YUE2	Procollagen C-endopeptidase enhancer 1 (Fragment);Procollagen C-endopeptidase enhancer 1	PAPVVGPANQTVLK
A0A0G2JEH3;B2RVB9	MCG1490, isoform CRA_a;MCG1490, isoform CRA_b	TYGTSGLDNRPLFGETSAK
A0A0G2JEH5;Q9D081	UDP-N-acetylglucosamine transferase subunit ALG14 homolog (Fragment);UDP-N-acetylglucosamine transferase subunit ALG14 homolog	HYVIAESDEMSAK
A0A0G2JEY3;A0A0G2JGY6	Suppressor of Ty 20	LLQDLFR
A0A0G2JEY3;A0A0G2JGY6;Q7TT00	Suppressor of Ty 20;Suppressor of Ty 20;Transcription factor SPT20 homolog	LLDFLQK
A0A0G2JF44	Intraflagellar transport protein 22 homolog (Fragment)	IPFVGGLESCR
A0A0G2JF51	Outer dense fiber protein 2-like	LIFLHPV
A0A0G2JFC0;A0A0G2JGV2;Q9QZK2	Breast cancer anti-estrogen resistance protein 3 (Fragment);Breast cancer anti-estrogen resistance protein 3 (Fragment);Breast cancer anti-estrogen resistance protein 3	FVPPLMETVSSFRPNDFESK
A0A0G2JFK2;A0A0G2JFY5;A0A0G2JG00;A0A0G2JGW9;Q3TUE1;Q3UUU2;Q91WJ8	Far upstream element-binding protein 1 (Fragment);Far upstream element-binding protein 1;Far upstream element-binding protein 1;Far upstream element-binding protein 1;Far upstream element-binding protein 1;Far upstream element-binding protein 1;Far upstream element-binding protein 1	IQIAPDSGGLPER
A0A0G2JFV9	Exosome complex component RRP45 (Fragment)	VAQETELIIR
A0A0G2JFV9;Q9JHI7	Exosome complex component RRP45 (Fragment);Exosome complex component RRP45	VAEITELIQK
A0A0G2JFZ4	MCG8104	HENLQETTASK
A0A0G2JG85	Adaptor-related protein complex 1-associated regulatory protein	SYQVEFK
A0A0G2JGE9	Ephrin-A3	DFEGENPQVPK
A0A0H2UKB8	Ubiquitinyl hydrolase 1	EFWSEVR
A0A0J9YTT1;A0A0J9YUN2;Q3TQ27;Q9Z255	Ubiquitin-conjugating enzyme E2 A	VSAIVEQSWR
A0A0J9YTU1;A0A0J9YU79;A0A0J9YUK6;E9Q1Q9	Ketohexokinase (Fragment);Ketohexokinase;Ketohexokinase (Fragment);Ketohexokinase	HLGFQSAVEALR
A0A0J9YU82;F8WIY7;Q923Q2	StAR-related lipid transfer protein 13	AVFGVPLIVHVQR
A0A0J9YUB6	OCIA domain-containing protein 1 (Fragment)	LITQGLISK
A0A0J9YUC8;P30355	Arachidonate 5-lipoxygenase-activating protein	TVSTTISPLLLIP
A0A0J9YUQ8	Gelsolin (Fragment)	LFCCFPSTMVVEHPEFLK
A0A0J9YUS0	Dynamin-1 (Fragment)	LYSCGDQNTLMEESAEQAQR
A0A0M3HEP3;Q99M04	Lipoyl synthase, mitochondrial;Lipoyl synthase, mitochondrial	NPPPLDANEPDNTAK
A0A0N4SUI7	Negative regulator of P-body association	WDYPEGTPSGGSSTLPSAPPPASAGLK
A0A0N4SUT8;A0A0N4SUV7;A0A0N4SVW1;Q91YP3	Deoxyribose-phosphate aldolase (Fragment);Deoxyribose-phosphate aldolase (Fragment);Deoxyribose-phosphate aldolase;Deoxyribose-phosphate aldolase	ESLAWLSLVK
A0A0N4SVA0;E9QAD1	Predicted gene 44596 (Fragment);Nuclear receptor-interacting protein 2 (Fragment)	DLQPHQVSIK
A0A0N4SVK3;P62322	U6 snRNA-associated Sm-like protein LSm5	AANATTNPSQLLPLELVDK
A0A0N4SVP8;A2AFK7;E9PV04;Q91VC3	Predicted pseudogene 5580;Eukaryotic initiation factor 4A-III (Fragment);Predicted gene 8994;Eukaryotic initiation factor 4A-III	DVIAQSQSGTGK
A0A0N4SVU2	Heat shock 70 kDa protein 4L (Fragment)	NVVFIDMGH
A0A0N4SVU8;Q9DCS1	Transmembrane protein 176A (Fragment);Transmembrane protein 176A	IPASASTQSQGSSR
A0A0N4SW28	Guanine nucleotide-binding protein subunit gamma	ADASEESYMCLHAK
A0A0N4SWG4;E9Q7V6;Q64338;Q8CDV2;Q9D5W0	Phosphodiesterase;Phosphodiesterase;Calcium/calmodulin-dependent 3',5'-cyclic nucleotide phosphodiesterase 1C;Phosphodiesterase;Phosphodiesterase	SVLENHHLSAAYR
A0A0R4IZW5	Cadherin 1, isoform CRA_b	PNFPDEAGEINDNILR
A0A0R4IZW5;P09803	Cadherin 1, isoform CRA_b;Cadherin-1	PANPDEIGNFIDENLK
A0A0R4IZZ5;P70194	C-type lectin domain family 4 member F	ETEMQVAIQR
A0A0R4J000;Q8VC57	BTB/POZ domain-containing protein KCTD5	ELHNTPYGTTSEPSEK
A0A0R4J005;E9QP62	LIM and senescent cell antigen-like-containing domain protein	VIEVVDGSALNR
A0A0R4J008;P70288	Histone deacetylase;Histone deacetylase 2	LHISPSNMTNQNTPEYMEK
A0A0R4J065	Cysteine protease	YSIFTDKVEILSDEASK
A0A0R4J079	Acyl-Coenzyme A binding domain containing 3, isoform CRA_b	DCHQEGYAGSYEHPVK
A0A0R4J086;Q8BK62	Olfactomedin-like protein 3	RPPGGPGGGGELENTLQLIK
A0A0R4J090;E9QLX1;P11609	Antigen-presenting glycoprotein CD1d1;Antigen-presenting glycoprotein CD1d2;Antigen-presenting glycoprotein CD1d1	LQQMFYVHK
A0A0R4J090;E9QLX1;P11609;P11610	Antigen-presenting glycoprotein CD1d1;Antigen-presenting glycoprotein CD1d2;Antigen-presenting glycoprotein CD1d1;Antigen-presenting glycoprotein CD1d2	LQHMFQVYR
A0A0R4J097;O88393	Transforming growth factor beta receptor type 3	VIAPDSIGFGK
A0A0R4J0A2;Q8CF94	Blood group Rh(D) polypeptide	FMASYQVLR
A0A0R4J0A4;O55095;P35969	Vascular endothelial growth factor receptor 1;SFlt-1;Vascular endothelial growth factor receptor 1	DITWILLR
A0A0R4J0H8;Q6NWW9	Fibronectin type III domain-containing protein 3B	LECAASGPQSLK
A0A0R4J0J0;Q3UVT7;Q9JHU2	Palmdelphin	SMVQQVEEMVHTQQK
A0A0R4J0K0	Sprouty-related, EVH1 domain-containing protein 3	SALSALAALLK
A0A0R4J0M2;E9QPP7;Q5XF90;S4R234	Cation-transporting ATPase;Cation-transporting ATPase;Probable cation-transporting ATPase 13A4;Cation-transporting ATPase	LLVPGDLLILTGSR
A0A0R4J0N3	Solute carrier family 35 member E4	SVQQSALLQEER
A0A0R4J0Q6;Q80VI1	E3 ubiquitin-protein ligase TRIM56	KPGLEELLAGVDSNLVELEATR
A0A0R4J0S3	Reticulon 4 interacting protein 1	QGTLVEFSVVSPNEGSHKVR
A0A0R4J0W6	Leucine rich repeat containing 40, isoform CRA_a	GTAVLAEYLK
A0A0R4J100;Q8CIM5	G-protein-coupled receptor 84;G-protein coupled receptor 84	SHQVAGTQEAMPGHFQELDSGVASR
A0A0R4J107	Acylamino-acid-releasing enzyme (Fragment)	TPRLLMLQGEDVK
A0A0R4J171;E9PXD2;E9QKB1;Q9R0Z9	Rho GTPase-activating protein 7	SLSSTSSSVPTHAAHSGDATTPR
A0A0R4J1E8;Q6P8M1	Putative deoxyribonuclease TATDN1	NSHTEFLDIMR
A0A0R4J1J1	MCG114807, isoform CRA_c	VSNTGEYESQR
A0A0R4J1M6;E9Q548;E9QNU3;P98154	DiGeorge syndrome critical region gene 2, isoform CRA_c;Predicted gene 20518;Integral membrane protein DGCR2/IDD;Integral membrane protein DGCR2/IDD	FWDAQEVLQEPK
A0A0R4J1N9	Transcription factor A, mitochondrial	QAYALQIR
A0A0R4J1R8;P63058	Thyroid hormone receptor alpha (Fragment);Thyroid hormone receptor alpha	SLQQRPEPTPEEWDLIHVATEAHR
A0A0R4J1S7;Q8BJQ9	Hexosyltransferase (Fragment);Chondroitin sulfate N-acetylgalactosaminyltransferase 1	LNLANTLINVIVPLAR
A0A0R4J1Z9;E9QKK4;Q8K3I9	Glucocorticoid-induced transcript 1 protein	LLGPLLPASDLMLK
A0A0R4J215;Q3UFS4	G patch domain-containing protein 11	QDEMRLEGDLR
A0A0R4J256;P28076	Proteasome subunit beta type;Proteasome subunit beta type-9	VILGDELPK
A0A0R4J2A0;Q5SW75	Protein phosphatase Slingshot homolog 2	SSSLSNTPHASEESSVDEDQSK
A0A0R4J2A7;Q3UHI0;S4R170;S4R211;S4R2U3	Granule cell antiserum positive 14, isoform CRA_a;Serine-rich coiled-coil domain-containing protein 2;Serine-rich coiled-coil domain-containing protein 2 (Fragment);Serine-rich coiled-coil domain-containing protein 2;Serine-rich coiled-coil domain-containing protein 2	HMVQDCTAVK
A0A0U1RNH1;A0A0U1RPT9;Q9DA08	SAGA-associated factor 29	IAELLTELHQLIK
A0A0U1RNT4;J3QPY0;Q8WUR0	RIKEN cDNA 1600014C10 gene;RIKEN cDNA 1600014C10 gene;Protein C19orf12 homolog	PIMVDDIMR
A0A0U1RNX2;Q8CA44;Q9D7K5	Distal membrane-arm assembly complex protein 2 (Fragment);Distal membrane-arm assembly complex protein 2;Distal membrane-arm assembly complex protein 2	TLLQFLSDHFQDIQTLR
A0A0U1RNY8;Q8K064	Membrane protein FAM174B (Fragment);Membrane protein FAM174B	KYDIITTPAER
A0A0U1RPC2;Q9CRA8	Exosome complex component RRP46	ATLEVILRPK
A0A0U1RPI1;Q9Z239	Phospholemman	TGEPDEEEGTFR
A0A0U1RPY2;P59648	FXYD domain-containing ion transport regulator;FXYD domain-containing ion transport regulator 7	SELPSSAPGGGGV
A0A0X1KG63;Q8BHH1	Aquaporin-11 (Fragment);Aquaporin-11	NPIHTDMSK
A0A140LHY4;Q61324	Aryl hydrocarbon receptor nuclear translocator 2 (Fragment);Aryl hydrocarbon receptor nuclear translocator 2	EQLCTSENSMTGR
A0A140LI56;A0A140LIM2;A0A140LJF3;Q9DCH6	AN1-type zinc finger protein 6 (Fragment);AN1-type zinc finger protein 6 (Fragment);AN1-type zinc finger protein 6 (Fragment);AN1-type zinc finger protein 6	AVSETEDLQGPR
A0A140LIJ1;Q8BGZ2	Protein FAM168A	TYQASSAAFR
A0A140LIU9;P50637	Translocator protein (Fragment);Translocator protein	WYASLQKPSWHPPR
A0A140LJ45;Q9EPL4	Methyltransferase-like protein 9 (Fragment);Methyltransferase-like protein 9	VILALVLPFHPYVENVGGK
A0A140LJF9	Fatty aldehyde dehydrogenase (Fragment)	ALLASLIVHR
A0A140T8V5;P17918	Proliferating cell nuclear antigen	YLNFFTK
A0A1B0GQV4;A0A1B0GRD5;A0A1B0GRL0;A0A1B0GSA4;Q9CQJ2	PIH1 domain-containing protein 1 (Fragment);PIH1 domain-containing protein 1 (Fragment);PIH1 domain-containing protein 1 (Fragment);PIH1 domain-containing protein 1 (Fragment);PIH1 domain-containing protein 1	FQELLLK
A0A1B0GQW0;A0A1B0GT97;Q99JH8;Q9CQM2	ER lumen protein-retaining receptor;ER lumen protein-retaining receptor;ER lumen protein-retaining receptor 1;ER lumen protein-retaining receptor 2	ATYDGNHDTFR
A0A1B0GQX2	Tcl1 upstream neural differentiation-associated RNA	VITSGNDEDRGGQEK
A0A1B0GQZ3	Stromal interaction molecule 1 (Fragment)	SLCSASAGSDDQSLWK
A0A1B0GR51	E3 ubiquitin-protein ligase RNF170 (Fragment)	NVQINQENHPQELVK
A0A1B0GRJ7;O70354	Carbonic anhydrase 11 (Fragment);Carbonic anhydrase-related protein 11	VLYDPFLPPLR
A0A1B0GRW0	DNA-directed primase/polymerase protein (Fragment)	AECFNSTGTSE
A0A1B0GS63	ADP-ribosylation factor interacting protein 2, isoform CRA_c	LRLEWAEPPSGKEPE
A0A1B0GSF9	Predicted gene, 19935	GTEVVEESR
A0A1B0GSP1;G3XA11;Q6ZWS4;Q9D6E1	Protein cornichon homolog 3;Cornichon homolog 3 (Drosophila), isoform CRA_a;Protein cornichon homolog 3;Protein cornichon homolog 3	SPIDQCNPVHAR
A0A1B0GSW3;A0A1B0GT61;E9Q7G0	Nuclear mitotic apparatus protein 1 (Fragment);Nuclear mitotic apparatus protein 1 (Fragment);Nuclear mitotic apparatus protein 1	VTELEAQLK
A0A1B0GSX9	Histamine H2 receptor	FLQQHPEGPSK
A0A1B0GSY2	Janus kinase and microtubule-interacting protein 3 (Fragment)	RLEQQLDEK
A0A1B0GT92	Glycogen [starch] synthase	FNAHSHSQMFEAQLR
A0A1D5RLD2	Arf-GAP with GTPase, ANK repeat and PH domain-containing protein 1 (Fragment)	ADGLSGTAEAK
A0A1D5RLG2;P50294	Arylamine N-acetyltransferase 1	LDLATLTEVLQHQMR
A0A1D5RLJ9	Rhotekin (Fragment)	ALLSSYYSDR
A0A1D5RLK7;E9PXI8;E9QNK5;P35347;Q3UQP0;Q60748	Corticotropin-releasing factor receptor 2;Corticotropin-releasing factor receptor 2;Corticotropin-releasing factor receptor 2;Corticotropin-releasing factor receptor 1;Corticotropin-releasing factor receptor 2;Corticotropin-releasing factor receptor 2	ASTTSETIQYR
A0A1D5RLR4;Q9D0U9	Protein ARV1	GTEGAAATSSSCLYR
A0A1D5RLV4	Golgin subfamily A member 4 (Fragment)	EEQLSQQVSR
A0A1D5RLV4;Q91VW5	Golgin subfamily A member 4 (Fragment);Golgin subfamily A member 4	ESQLQSQVEK
A0A1D5RM90;B2ZAC8	Transcription factor 25;Nuclear localized protein-1 isoform d (Fragment)	IEPSSGFSLPGDPHPSSK
A0A1D5RM99;F6V035	Coiled-coil domain-containing 149 (Fragment);Coiled-coil domain-containing 149	SLATALLETIHEK
A0A1D5RMH0;Q499E5	Storkhead-box protein 2	GDPSDGSHLDIPGER
A0A1L1SQ79	Pleckstrin homology domain-containing family A member 7 (Fragment)	SLEELSLLLTR
A0A1L1SQR4;E9QPN7;Q8VDR9	Dedicator of cytokinesis protein 6	VAELYLPLLSLAR
A0A1L1SRB6;Q8BFQ4	WD repeat-containing protein 82 (Fragment);WD repeat-containing protein 82	YTHAANTVVYSSNK
A0A1L1SRI1	Talin-2 (Fragment)	LQVMVTDAGGK
A0A1L1SRJ4	Tetraspanin	AEEKNVVDK
A0A1L1SRT0;F6TCF9;Q60739	BAG family molecular chaperone regulator 1	ELSGIQQGFLAK
A0A1L1SSU2;A0A1N9M8A6;Q9CXV9	DCN1-like protein (Fragment);DCN1-like protein;DCN1-like protein 5	SMLALLLGR
A0A1L1ST61;A0A1L1SV00;Q8R472;Q9JLR9	HIG1 domain family member 1A, mitochondrial (Fragment);HIG1 domain family member 1A, mitochondrial (Fragment);HIG1 domain family member 1A, mitochondrial;HIG1 domain family member 1A, mitochondrial	MSIHLIHMR
A0A1L1STF4	Immunoglobulin superfamily-containing leucine-rich repeat protein (Fragment)	SVIASALHPLGALR
A0A1L1SUG9;Q91ZI0	Cadherin EGF LAG seven-pass G-type receptor 3	DLHIDGR
A0A1L1SUI3	Solute carrier family 37 (glucose-6-phosphate transporter), member 4	AGLGLYPNSK
A0A1L1SUS7	Cyclin-dependent kinase 17 (Fragment)	PLEPDSFVIGETLLFHK
A0A1L1SUX8	Thy-1 membrane glycoprotein (Fragment)	HVGGLTLSIPEHTYK
A0A1L1SV90	Protein O-linked-mannose beta-1,4-N-acetylglucosaminyltransferase 2 (Fragment)	PVFVPDVAL
A0A1N9NPH8;E9QPW4;Q8BQ48	Centrosomal protein of 295 kDa	LLQEQLTR
A0A1W2P6S4;Q8BFU1	Zinc transporter ZIP9	APAAFGLVSFLMHAGLER
A0A1W2P7D5	Tumor necrosis factor receptor superfamily, member 14 (herpesvirus entry mediator)	ELEPFQQEQQENTIR
A0A1W2P7E2;Q8BHN7	RIKEN cDNA 4930430F08 gene (Fragment);Uncharacterized protein C12orf29 homolog	SPLHFLTPHGAFQVR
A0A1W2P7J9	Glutathione S-transferase theta-2 (Fragment)	YQLADHYWPADVQAK
A0A1W2P7U1;A0A1W2P7U9;A0A1W2P8B1;Q8CFI2	Ubiquitin-conjugating enzyme E2 R1;Ubiquitin-conjugating enzyme E2 R1 (Fragment);Ubiquitin-conjugating enzyme E2 R1 (Fragment);Ubiquitin-conjugating enzyme E2 R1	LKFPIDYPYSPPAFR
A0A1W2P7Y1;B2RRF0	Receptor-type tyrosine-protein phosphatase kappa;Ptprk protein	GVFSSNGAQLIVK
A0A1W2P872;D3YVV7	Neuro-oncological ventral antigen 2	VTITGSPAATQAAQYLISQR
A0A1W2P879	Paralemmin-1 (Fragment)	AVVHAVDGIAENGIQPLSSSEVDELIHK
A0A1W2P8C6;P41731	Tetraspanin (Fragment);CD63 antigen	SFQQQMQNYLK
A0A1W2P8F6;Q9JHG7	Phosphatidylinositol 4,5-bisphosphate 3-kinase catalytic subunit gamma isoform;Phosphatidylinositol 4,5-bisphosphate 3-kinase catalytic subunit gamma isoform	AEEQGSFNADK
A0A1Y7VIR1;P70310	Neurotensin receptor type 2 (Fragment);Neurotensin receptor type 2	SLQHSAQVLR
A0A1Y7VJX8;A0A1Y7VP88;E9QLH4	E3 ubiquitin-protein ligase TRIM9 (Fragment);E3 ubiquitin-protein ligase TRIM9;E3 ubiquitin-protein ligase TRIM9	ENDQSLFLPISDAGIK
A0A1Y7VK19	Iron-sulfur cluster assembly 2 homolog, mitochondrial (Fragment)	SGFQVLNNPQAQQGCSCSSSFSVR
A0A1Y7VKX4;Q3U1V8	Mitogen-activated protein kinase kinase kinase;Mitogen-activated protein kinase kinase kinase 9	DPNQSLTPTHVTLTAPTQPSGHR
A0A1Y7VLP0	RIKEN cDNA 2010107E04 gene (Fragment)	MFTLQIQR
A0A1Y7VLS3;Q6A070	TOG array regulator of axonemal microtubules protein 1	TTAVQLTPALVR
A0A1Y7VM69;Q9D4H4	Angiomotin-like protein 1	EKLEMELAAVR
A0A1Y7VNP1	Autophagy-related protein 2 homolog B (Fragment)	SYISPHSSPSQTPTR
A0A217FL49;Q9D142	Uridine diphosphate glucose pyrophosphatase	VATYMSGVGLTSSR
A0A217FL58;A2AKQ0;V9GX08	UDP-glucuronic acid/UDP-N-acetylgalactosamine transporter (Fragment);UDP-glucuronic acid/UDP-N-acetylgalactosamine transporter;UDP-glucuronic acid/UDP-N-acetylgalactosamine transporter (Fragment)	LNLPMFTVLR
A0A217FL83;E9Q6B2	Coiled-coil domain-containing protein 85C	LQDDNQELR
A0A286YCI6;Q8BM07	Testican-1	FRDDDYFR
A0A286YD02;Q3UEI1	Phosphodiesterase;cAMP-specific 3',5'-cyclic phosphodiesterase 4C	LLQGENCDIFR
A0A286YD34	Sorbin and SH3 domain-containing protein 1 (Fragment)	SATVSPQPSHHSLSAGPDLTESEK
A0A286YD42	DmX-like protein 1 (Fragment)	NSMMEEPNINK
A0A286YDA5;A0A286YE10;O70293	G protein-coupled receptor kinase;G protein-coupled receptor kinase;G protein-coupled receptor kinase 6	VVTVGYVAPEMGK
A0A286YDU3	AP complex subunit sigma	SETFIFQSPR
A0A2I3BPM1	ERO1-like (S. cerevisiae) (Fragment)	QEIVSLFNAF
A0A2I3BPX3	Anoctamin	MFIYNDLDK
A0A2I3BQC0;A0A2I3BRL8;A2AFI3;A2AFI4;Q91VM5;Q9WV02	Predicted gene 7324 (Fragment);Predicted gene 7324;RNA binding motif protein, X chromosome, isoform CRA_b;RNA-binding motif protein, X chromosome (Fragment);RNA binding motif protein, X-linked-like-1;RNA-binding motif protein, X chromosome	LFIGGLNTETNEK
A0A2I3BQK1	Protein FAM49B (Fragment)	DIDHNAAHFFLDFENAQPTESEK
A0A2I3BQR1;A0A2I3BR81;A0A2I3BRL0;Q91X76	5'-nucleotidase domain containing 2 (Fragment);5'-nucleotidase domain containing 2;5'-nucleotidase domain containing 2;5'-nucleotidase domain-containing 2	TPFLGDMAHIR
A0A2I3BR29;H3BLM7;H9H9T1;Q3TGF2	Protein FAM107B	LQEEQENAPEFVK
A0A2I3BRK6;Q9JIX0	Transcription and mRNA export factor ENY2	GLEHVTVDDLVAEITPK
A0A2I3BRS9;Q8BH93	MAPK-interacting and spindle-stabilizing protein-like (Fragment);MAPK-interacting and spindle-stabilizing protein-like	SDEFSLADALPEQSSAKPPAVTNTK
A0A504	MCG116182, isoform CRA_b	TEGTQLQLPK
A0A504;E9Q3L7	MCG116182, isoform CRA_b;Predicted gene 20715	TEQTQGLLPR
A0PK84	Palmitoyltransferase ZDHHC22	NLQEVFGK
A1A5B6;E9PWX7	TBC1 domain family member 25	SFAVDPQITSLDVLQHILIR
A1L341	Dual-specificity tyrosine-phosphorylation-regulated kinase 1A	YGIESLIDR
A2A472;A2A473;E9Q0B9;H3BL89;Q80W03;Q8BU11	TOX high mobility group box family member 2;TOX high mobility group box family member 2;TOX high mobility group box family member 2;TOX high mobility group box family member 3 (Fragment);TOX high mobility group box family member 3;TOX high mobility group box family member 4	IVASMWDSLGEEQK
A2A547	Ribosomal protein L19	HMLHYLSYR
A2A5Z6;E9PYU8;E9Q4K9	E3 ubiquitin-protein ligase SMURF2;E3 ubiquitin-protein ligase;E3 ubiquitin-protein ligase	ESEFEEIYK
A2A5Z6;E9PYU8;E9Q4K9;Q9CUN6	E3 ubiquitin-protein ligase SMURF2;E3 ubiquitin-protein ligase;E3 ubiquitin-protein ligase;E3 ubiquitin-protein ligase SMURF1	EEIFEESYR
A2A6Q5	Cell division cycle protein 27 homolog	FSLAEMHFQK
A2A7U3;Q3U0Y2	Transmembrane protein 35B	ALFEQFAEVFPLK
A2A880;Q91WL6	Sorting nexin-11 (Fragment);Sorting nexin-11	VQNEGSWNSYVDYK
A2A8K5	Probable G-protein-coupled receptor 153	WSLASDHSAEGLLMLPAGADK
A2A8V8;A2A8V9;A2A983;E9PUK6;E9QKA4;F6T4M4;Q52KI8	Serine/arginine repetitive matrix protein 1;Serine/arginine repetitive matrix protein 1;Serine/arginine repetitive matrix protein 1 (Fragment);Serine/arginine repetitive matrix protein 1;Serine/arginine repetitive matrix protein 1;Serine/arginine repetitive matrix protein 1 (Fragment);Serine/arginine repetitive matrix protein 1	VNLEVIKPWITK
A2A8W8;O08605	MAP kinase-interacting serine/threonine kinase 1, isoform CRA_b;MAP kinase-interacting serine/threonine-protein kinase 1	DVATALDFLHTK
A2A8Z1;E9PXZ2;E9Q6C1	Oxysterol-binding protein-related protein 9;Oxysterol-binding protein;Oxysterol-binding protein	LFHLDCLGWEYDEPVER
A2A994;B0QZL9;Q9JKK0	Calcipressin-3 (Fragment);Calcipressin-3 (Fragment);Calcipressin-3	INFSKPEAAAR
A2A9R6;A2A9R8;A2A9S0;A2A9S2;Q61701;Q8BVA9	ELAV-like protein;ELAV-like protein;ELAV-like protein;ELAV-like protein;ELAV-like protein 4;ELAV-like protein	ILVDQVTGVSR
A2A9T0;A2A9T1;G3X9S9;Z4YKN2	TANK-binding kinase 1-binding protein 1;TANK-binding kinase 1-binding protein 1 (Fragment);TANK-binding kinase 1-binding protein 1;TANK-binding kinase 1-binding protein 1	YPLITDFGEEHGFPLYELK
A2AA85;Q6NXN1	SUZ domain-containing protein 1 (Fragment);SUZ domain-containing protein 1	ILGSASPEEEQEKPILDRPTR
A2AD97;Q9DBV4	Matrix-remodeling-associated protein 8 (Fragment);Matrix remodeling-associated protein 8	LVDMYSAGEQR
A2ADA5	tRNA pseudouridine synthase-like 1	AVGVLNFLEEAAK
A2ADB2	Family with sequence similarity 131, member C	DLFTSAHK
A2ADE0;Z4YJW6	Pleckstrin homology domain-containing family M member 2	GEGQTSQPLEDR
A2ADH1;F6TBV1;F6WHL0	Magnesium transporter protein 1;Magnesium transporter protein 1 (Fragment);Magnesium transporter protein 1 (Fragment)	RADTYEQVLK
A2AFI9;A2AFJ1;Q60973	Histone-binding protein RBBP7	EMFEDTVEER
A2AFR3	FERM and PDZ domain-containing protein 4	TNLVALLADFSHVNR
A2AGL8;Q9D304	E3 ubiquitin-protein ligase RNF128	TCVDPWLLEHR
A2AGS6	Tumor protein p53-inducible protein 11 (Fragment)	INQILGSEVR
A2AH98;A2AH99;A2AHA2;Q6PHN7	Transmembrane protein 164	YLLDLLR
A2AI08	Taperin	LAALSGGQGSGAAPDGPNER
A2AI87;A2AI88;A2AI89	Phosphorylase b kinase regulatory subunit	LLPHVATPHR
A2AII6	RIKEN cDNA 1110051M20 gene	LLNCEDK
A2AIR4	Glutamate receptor ionotropic, NMDA3A	IVEMSGWQPDIAQK
A2AJ92;A2AJ95;A2AJ96;F6TKU5	NMDA receptor synaptonuclear-signaling and neuronal migration factor	VEKEIDWEHFMR
A2AJH3	Glycylpeptide N-tetradecanoyltransferase	GNDVFFLLDANEMR
A2AJW4	Protein phosphatase 1 regulatory subunit	VFNAGDDPSVPLHVLSR
A2AK40;O35149	Zinc transporter 4	STAIVHMQLIPGSSSK
A2AKD6;Q9JJW0	Peroxisomal membrane protein 4	AAPPQLQALLQAVNK
A2AKN8;A2AKN9;A2BIM8;A2BIN1;A2CEK7;A2CEL0;A2CEL1;A9C496;A9C497;A9R9W0;B8JI96;E9PVW0;E9QA79;L7MUC7;P02762;P04938;P11588;P11589;Q4FZE8;Q58EV3	Major urinary protein 5;Major urinary protein 2;Major urinary protein 18;Major urinary protein 10;Major urinary protein 12;Major urinary protein 1;Major urinary protein 1;Major urinary protein 9;Major urinary protein 19;Major urinary protein 15;Major urinary protein 14 (Fragment);Major urinary protein 8;Major urinary protein 7;Major urinary protein 7 (Fragment);Major urinary protein 6;Major urina…	EKIEDNGNFR
A2AMS2;A2AMS3;Q03249	Galactose-1-phosphate uridylyltransferase	PLLLEYGHQELLR
A2ANC5;A2ANC6;Q80V29;Q9D742	AP-5 complex subunit sigma-1	APNLEDTGLCR
A2AP78;O54879	High mobility group protein B3 (Fragment);High mobility group protein B3	STNPGISIGDVAK
A2APD7;F6U250;F6V095;F7CHQ7;Q9D6Z1	Nucleolar protein 56 (Fragment);Nucleolar protein 56 (Fragment);Nucleolar protein 56 (Fragment);Nucleolar protein 56 (Fragment);Nucleolar protein 56	EAVVQAEEAAAEITR
A2APF4;A2APF5;Q9D7R2	Protein TMEPAI;Protein TMEPAI (Fragment);Protein TMEPAI	DPEQQLELNR
A2AQI7	Amino acid transporter (Fragment)	KNDEVSSLD
A2AQN4	Acetyl-coenzyme A synthetase, cytoplasmic	DWDYYGGITQK
A2AQP0	Myosin-7B	EQHEEESEAQAELQR
A2AQU8;Q9D975	Sulfiredoxin;Sulfiredoxin-1	GAQGGDYYYSFGGCHR
A2AR15	Target of rapamycin complex 2 subunit MAPKAP1 (Fragment)	IQAAHGFSLIVNDNTR
A2AR15;Q8BKH7	Target of rapamycin complex 2 subunit MAPKAP1 (Fragment);Target of rapamycin complex 2 subunit MAPKAP1	INAAHGFSLIQVDNTK
A2AR26	Slc2a6 protein	LDHDPALSLSR
A2ARI4	Leucine-rich repeat-containing G-protein coupled receptor 4	LDANHITSVPEDSFEGLVQLR
A2ASK1;Q7TS68	Putative methyltransferase NSUN6	QFGESSIPVVQHPALPDVLLIPMTGPR
A2AT93	Phospholipase C, beta 4 (Fragment)	SCHAVSQTQGEGDAADGEIGSR
A2ATP5;A2ATP6;F6XJA1;Q8C854	Myelin expression factor 2;Myelin expression factor 2;Myelin expression factor 2 (Fragment);Myelin expression factor 2	MENDESVKEEK
A2ATS6;Q7M6Z0	Reticulon-4 receptor-like 2 (Fragment);Reticulon-4 receptor-like 2	VSSSDVTCATPPER
A2AU34	Transmembrane protein 74B	AASQGPVAPPR
A2AUD5;Q3TAI4	Tumor protein D54;Tumor protein D52-like 2, isoform CRA_c	TAGTSSAMLSSIAK
A2BDP1	Transmembrane protein FAM155B	YDEFDLVLHK
A2BDQ4;Q61772	Eph receptor A7, isoform CRA_b;Ephrin type-A receptor 7	SVQLSWQEPEHPNGVITEYEIK
A2BE28	Ribosomal biogenesis protein LAS1L	GLHSQTFTQALLER
A2BH40;E9QAQ7	AT-rich interactive domain-containing protein 1A	EEAGGEAAAAAAER
A3KG93;G8JL40;Q6ZQ88	Lysine-specific histone demethylase 1A;Lysine-specific histone demethylase 1A (Fragment);Lysine-specific histone demethylase 1A	MGFGNLNK
A3KGC3	Serine/threonine-protein kinase PAK 3 (Fragment)	ERPEISLPSDFEHTIHVGFDAVTGEFTGIPEQWAR
A6H6S0	Hect domain and RLD 3	LFWETFHEFPLEK
A6X940	Fermitin family homolog 2 (Fragment)	GSIYSSPGLYSK
A8Y5H7	SEC14-like protein 1	DSLGAHSITSPGGNNVQLIDK
B0QZP8;H3BIZ8;H3BJ78;H3BJY1;H3BKF4;O55101	Synaptogyrin 2, isoform CRA_c;Synaptogyrin 2, isoform CRA_b;Synaptogyrin-2 (Fragment);Synaptogyrin-2;Predicted gene 20708;Synaptogyrin-2	FLSQPQVVTR
B0R077;B1AXS6;B1AXS7;B1AXS8;Q8CG95;Q9JLM4	Zinc finger MYM-type protein 3	PGGLGPELLFHDGQQK
B0R0E3	Protein SCAI (Fragment)	SSGGAEDDIPQGER
B0R0Y8	SH3 domain-containing kinase-binding protein 1 (Fragment)	RPPSQSLTSVSDNK
B1AQD9;Q9Z2R6	Protein unc-119 homolog A	GGGGTGSGAEPVPGASNR
B1AQR8;G3X9T7	Galectin	SITISGNVPLDAMK
B1AQZ2;P28741;Q3TET1	Kinesin-like protein;Kinesin-like protein KIF3A;Kinesin-like protein	YTSLQGEEQAR
B1AR13;B2RWE3	CDGSH iron-sulfur domain-containing protein 3, mitochondrial;CDGSH iron sulfur domain 3	WAPKDPFKVPVAQR
B1AR50;Q9DCD6	Gamma-aminobutyric acid receptor-associated protein	FVYKEEHPFEK
B1ARV6	PRAME family member 20	AIVSSWPFPR
B1AS15;B1AS16;B1AS17;E9PVK7;E9QPA9;Q9JLI3	Membrane metallo-endopeptidase-like 1	DQPQSLNFGGIGMVIGHEITHGFDDNGR
B1AST7;B1AST8;E9Q1Q1;E9QLW6;Q60592	Microtubule-associated serine/threonine-protein kinase 2;Microtubule associated serine/threonine kinase 2, isoform CRA_b;Microtubule-associated serine/threonine-protein kinase 2;Microtubule-associated serine/threonine-protein kinase 2;Microtubule-associated serine/threonine-protein kinase 2	DFLPALGSLRPPIIIHR
B1AT66	Monocarboxylate transporter 7	APLLDFSVLK
B1ATI0;B1AV77	Aldehyde dehydrogenase	YSFHTFDQSK
B1AU25	Apoptosis-inducing factor 1, mitochondrial	KQSGSAIEIVQLFPER
B1AUB6;E9PUH7;Q3TYK3	Nuclear factor 1 (Fragment);Nuclear factor 1;Nuclear factor 1	MDEFHPFIEALLPHVR
B1AUB9;B1AUC0	Nuclear factor 1	SSTSSSTLPSTR
B1AUQ5;Q9JLF1	Gamma-aminobutyric acid receptor subunit theta	NCANEAVVQK
B1AVF2;Q9Z2S7	TSC22 domain family protein 3	TLASPEQLEK
B1AVF4;B1AVF5;Q9QUS6	Midline 2;Probable E3 ubiquitin-protein ligase MID2;Probable E3 ubiquitin-protein ligase MID2	STVLINQAEHILK
B1AWD8;B1AWD9;B1AWE0;B1AWE1;O08585	Clathrin light chain;Clathrin light chain;Clathrin light chain;Clathrin light chain;Clathrin light chain A	LSALEADNK
B1AXI9;J3QMP9;Q62036	5-azacytidine induced gene 1;Centrosomal protein of 131 kDa;Centrosomal protein of 131 kDa	ATLDDLLDTLK
B1AZQ9;B1AZR0;Q8BLJ6	Kelch-like 4;Kelch-like 4;Kelch-like 4 (Fragment)	YAMEHFIDVIK
B1B0B7	Putative tyrosine-protein phosphatase auxilin (Fragment)	MEPSYGGGLFDMVK
B2CKC6;Q9D9T8	EF-hand domain containing 1;EF-hand domain-containing protein 1	LHYNQLSQAELDELANK
B2FDH1;Q9D9X6	E3 ubiquitin-protein ligase Zswim2 (Fragment);E3 ubiquitin-protein ligase Zswim2	SFSFGQYTR
B2RPU8;D3Z5B1	MCG130675;Zinc finger, BED type-containing 5 (Fragment)	QFAESQLVQDCNR
B2RQC7	DIP2 disco-interacting protein 2 homolog B (Drosophila)	EFFVDDSEEIVEVPQPDPNQPKPEGR
B2RUE8	Map4k4 protein	LTANETQSASSTLQK
B2RXM2	EG627828 protein	EDEYENTLK
B7ZC21;B7ZC22;O70139	cAMP-dependent protein kinase inhibitor gamma (Fragment);cAMP-dependent protein kinase inhibitor gamma (Fragment);cAMP-dependent protein kinase inhibitor gamma	NAVPDIQGDSEAVSVR
B7ZC25;E9PWS2;F6S1M4;P97298	Pigment epithelium-derived factor (Fragment);Pigment epithelium-derived factor;Pigment epithelium-derived factor (Fragment);Pigment epithelium-derived factor	ALYYDLITNPDIHSTYK
B7ZC90	Rootletin (Fragment)	ASLLSLQEENQLLQQELSR
B7ZCM9;B7ZCN0;E0CXG8;P0C872	Phospholipase A2;Phospholipase A2;Predicted gene, 28042;JmjC domain-containing protein 7	MPDAVNFWLGDASAVTSLHK
B7ZCV4;Q8BGB8	Ubiquinone biosynthesis protein COQ4 homolog, mitochondrial (Fragment);Ubiquinone biosynthesis protein COQ4 homolog, mitochondrial	LQSLPEGSLGR
B7ZMQ0;F6WLR1	MCG132976, isoform CRA_b;Mitochondrial mRNA pseudouridine synthase Rpusd3 (Fragment)	GTLLPVVPKQGLGNPTK
B7ZNX6	Erbb2ip protein	DLHGSQGSLALSVADGR
B7ZW98;G5E8J2	Ank1 protein;Ankyrin 1, erythroid	SGSDPAADAATSFLR
B8JKU8;B8JKU9	Antagonist of mitotic exit network 1;Antagonist of mitotic exit network 1 (Fragment)	IQDSIVSEVLHPENTK
B8JKU8;B8JKU9;B8JKV0	Antagonist of mitotic exit network 1;Antagonist of mitotic exit network 1 (Fragment);Antagonist of mitotic exit network 1	ITDSNISEVLHPEVQR
B9EJR8	Dynein assembly factor 5, axonemal	AALLDPFAAVR
B9EKX1;E9QMK6	Patched domain-containing protein 4	TDFISVLQSSFLK
C0HK79	Adipocyte-related X-chromosome expressed sequence 1	SVVNNQVLAWDR
C0HKG5;C0HKG6	Ribonuclease T2-A;Ribonuclease T2-B	IYWPDVIHR
D3YTQ3;F6VQH5;Q9Z130	Heterogeneous nuclear ribonucleoprotein D-like;Heterogeneous nuclear ribonucleoprotein D-like (Fragment);Heterogeneous nuclear ribonucleoprotein D-like	VFVGGLSPDTSEEQIK
D3YTR0;G5E832	Adenomatous polyposis coli protein 2;Adenomatosis polyposis coli 2	SVLWENSLSSAHLTANR
D3YUD2;D3Z7L2	Afadin (Fragment)	YSLYEVHVSGEER
D3YUE0;Q91XB0	Predicted gene 42641 (Fragment);Three-prime repair exonuclease 1	FDDNLAILLR
D3YUE4	Family with sequence similarity 151, member B	ASMLFLDNMK
D3YUE5;Q9JJC8	Magnesium transporter NIPA2 (Fragment);Magnesium transporter NIPA2	EEEIETLNEMSHK
D3YUH8;Q6IFT4	Rho GTPase-activating protein 20	PILDMLSFLNQK
D3YV99	COP9 signalosome complex subunit 4 (Fragment)	VNENVSLVISR
D3YVH4;D3YZC9;D3YZD0;E9Q4Q2;Q64213	Splicing factor 1 (Fragment);Splicing factor 1;Splicing factor 1;Splicing factor 1;Splicing factor 1	ILRPWQSSETR
D3YVS7;Q8K353	Cysteine-rich and transmembrane domain-containing protein 1 (Fragment);Cysteine-rich and transmembrane domain-containing protein 1	TTVYVVEDQR
D3YW25;D6RFN5	Ninjurin 1, isoform CRA_a;Ninjurin-1	NNPNYAHRNVIR
D3YWI4;E9Q1I6;F8WHT5;G3UVW1	Protein Mpv17;Protein Mpv17;Protein Mpv17;Mpv17 transgene, kidney disease mutant, isoform CRA_b	VQVLTSDGGGLVSQVIAQMLMEK
D3YWY6;D3Z5S0	Mitochondrial pyruvate carrier	HFWGPVANWGLPIAAINDMK
D3YXA7;Q9CXK4	Sugar transporter SWEET1	LRDPYITVPNLPGILTSLIR
D3YXH0	Immunoglobulin superfamily member 5	KVQMEFDIPTDADEEEK
D3YXM8	Mitogen-activated protein kinase kinase kinase	GDPYLVNNIMHIAPHK
D3YXQ5;E9QAL4;P98199	Phospholipid-transporting ATPase;Phospholipid-transporting ATPase;Phospholipid-transporting ATPase ID	AELGERPEPVDFSFNPLADKK
D3YY75	Vang-like protein	VAGACIQR
D3YYA5	Ubiquitin carboxyl-terminal hydrolase 5 (Fragment)	NTFLGFGK
D3YYI6;F8WJA7;P51827	AF4/FMR2 family member 3	ASVGSINAR
D3YYU6;D3YZR1;D3Z6S3;Q9JHE7	Protein TSSC4 (Fragment);Protein TSSC4 (Fragment);Protein TSSC4 (Fragment);Protein TSSC4	YSLEDVSEASEQSNR
D3YZ46;D3Z019;Q3U2S8	Voltage-gated hydrogen channel 1 (Fragment);Voltage-gated hydrogen channel 1 (Fragment);Voltage-gated hydrogen channel 1	HFTVVGDDYHTWNVNYK
D3YZA1;D3Z7T7;E9PW20;Q9CY57	Chromatin target of PRMT1 protein (Fragment);Chromatin target of PRMT1 protein (Fragment);Chromatin target of PRMT1 protein;Chromatin target of PRMT1 protein	ASMQQQQQLASAR
D3YZG6;P61237	Protein yippee-like (Fragment);Protein yippee-like 3	YEQAFESSQK
D3Z016;P0C7N9	Proteasome assembly chaperone 4	LWEQLVHFHVMR
D3Z088;O08796	Eukaryotic elongation factor 2 kinase (Fragment);Eukaryotic elongation factor 2 kinase	HMPDPWAEFHLEDIATEHATR
D3Z0D9;Q9R022	DnaJ (Hsp40) homolog, subfamily C, member 12, isoform CRA_a (Fragment);DnaJ homolog subfamily C member 12	WSGDAPSELLR
D3Z0I5	Tripartite motif-containing protein 59 (Fragment)	MIPQEYTQNIQGMR
D3Z0L4	MICOS complex subunit (Fragment)	HLDIEDK
D3Z0Q4;D3Z4L1;Q3URQ7	Methenyltetrahydrofolate synthase domain-containing protein	DEPGSQQPAPGPIR
D3Z0Q9	Solute carrier family 9 (sodium/hydrogen exchanger), member 6 (Fragment)	MDEEIVSEK
D3Z0R8;Q8BGB2	Tetratricopeptide repeat domain 7;Tetratricopeptide repeat protein 7A	DDANALHLLALLFSAQK
D3Z0U5;D3Z4J2;D6RGM7;Q9D3R6	Katanin p60 ATPase-containing subunit A-like 2	YHAPSTIFLDELESVMSQR
D3Z134;G3X9T4;Q8VI64	Protein MGARP	EAEGTTTEDPR
D3Z1E2	Pleckstrin homology domain-containing family B member 1 (Fragment)	TALMEANSTPVR
D3Z1Q2	Melanocortin-2 receptor accessory protein 2	VCHQTTAIDSDVHLQEASR
D3Z2J2;Q9D281	Protein Noxp20 (Fragment);Protein Noxp20	SLLSSASATVGHGLTAVK
D3Z2K2;Q9CR88	28S ribosomal protein S14, mitochondrial;28S ribosomal protein S14, mitochondrial	DLQEMAGDEIAALPR
D3Z300;Q8K0E3	Sodium/myo-inositol cotransporter 2 (Fragment);Sodium/myo-inositol cotransporter 2	GGSLMAAYLK
D3Z360	Dihydropyrimidinase-related protein 4 (Fragment)	MVLPGGVDVHTR
D3Z3B2;E9Q9C5	V-type proton ATPase proteolipid subunit (Fragment)	SGAETPIMIGLRAVMSMR
D3Z3B2;E9Q9C5;P63082	V-type proton ATPase proteolipid subunit (Fragment);V-type proton ATPase proteolipid subunit (Fragment);V-type proton ATPase 16 kDa proteolipid subunit	SGTGIAAMSVMRPELIMK
D3Z3L1	Rho-related GTP-binding protein RhoQ (Fragment)	EKPVEGCQVQR
D3Z3L1;Q8R527	Rho-related GTP-binding protein RhoQ (Fragment);Rho-related GTP-binding protein RhoQ	EKPVCVEQGQK
D3Z3P4	Predicted gene 15440	WSQELATWR
D3Z3V2	CMP-N-acetylneuraminate-beta-galactosamide-alpha-2,3-sialyltransferase 2	LFQNPYEPIVGK
D3Z4B0;D6RE22;E9Q6E5;F6RDI8;F6TN80	Serine/arginine-rich-splicing factor 11 (Fragment);Serine/arginine-rich-splicing factor 11;Serine/arginine-rich-splicing factor 11;Serine/arginine-rich-splicing factor 11 (Fragment);Serine/arginine-rich-splicing factor 11 (Fragment)	TFGFLLGR
D3Z4B0;D6RE22;E9Q6E5;F6RDI8;F6TN80;Q3UIX4	Serine/arginine-rich-splicing factor 11 (Fragment);Serine/arginine-rich-splicing factor 11;Serine/arginine-rich-splicing factor 11;Serine/arginine-rich-splicing factor 11 (Fragment);Serine/arginine-rich-splicing factor 11 (Fragment);Serine/arginine-rich-splicing factor 11	TLFGFLGK
D3Z4W5;Q9D9G7	RIKEN cDNA 1700074P13 gene (Fragment);1700074P13Rik protein	NDLMLIK
D3Z5A8;O35594	Intraflagellar transport protein 81 homolog (Fragment);Intraflagellar transport protein 81 homolog	MLNLLGILK
D3Z5L6;E9PU92	MFS-type transporter SLC18B1	AQNSLGTEEER
D3Z5M8;E9PVU6;E9PX60;E9PX67;E9PX88;E9PX90;E9PXV8;E9Q5C2;E9Q5C3;E9Q700;E9Q708;E9Q7C7;E9Q7E6;E9Q7E8;E9Q7T0;E9QK53;P21803	Receptor protein-tyrosine kinase (Fragment);Receptor protein-tyrosine kinase (Fragment);Receptor protein-tyrosine kinase (Fragment);Receptor protein-tyrosine kinase (Fragment);Receptor protein-tyrosine kinase (Fragment);Receptor protein-tyrosine kinase (Fragment);Receptor protein-tyrosine kinase (Fragment);Fibroblast growth factor receptor;Receptor protein-tyrosine kinase (Fragment);Receptor prot…	RPPGMEYSYDINR
D3Z603;Q5U5I3;Q99N85	28S ribosomal protein S18a, mitochondrial;28S ribosomal protein S18a, mitochondrial;28S ribosomal protein S18a, mitochondrial	ATPDPPNPSGQCPICR
D3Z641;P62080	Tetraspanin;Tetraspanin-5	DPAEDVINTQCGYDAR
D3Z6H3	Dynactin 6, isoform CRA_b	VQTLRPQMQQETLDPLFR
D3Z6I0;Q5FWX6;Q8K1Y2	Serine/threonine-protein kinase D3;Serine/threonine-protein kinase;Serine/threonine-protein kinase D3	NEVAILQNLHHPGIVNLECMFETPER
D3Z6I7;E9Q0M9;E9Q9F3;E9QA15;E9QA16;Q8VCQ8;S4R1T7	Caldesmon 1;Caldesmon 1;Caldesmon 1 (Fragment);Caldesmon 1;Caldesmon 1;Caldesmon 1;Caldesmon 1	YEVEETEVVIK
D3Z6U8;E9QAT0;E9QNF5;P35922	Synaptic functional regulator FMR1	SFLVFAEPEIQVDK
D3Z6W0;Q62160	Rho GDP-dissociation inhibitor 3 (Fragment);Rho GDP-dissociation inhibitor 3	QALLGPLPPIMDPSLPNVQVTR
D3Z794;H7BWX9;P61957	Small ubiquitin-related modifier 2	TENNDHINLK
D3Z7E7;D3Z7E8;Q8C581	RIKEN cDNA A830041P22, isoform CRA_d;Transmembrane protein 91;Transmembrane protein 91	SEKPELGTPFPETAFAESPR
D3Z7H4	Germ cell-specific gene 1-like protein	SSAHEAAELNR
D3Z7R9	Cell cycle progression 1, isoform CRA_d	KQFEQSELDFR
D3Z7S3;F7A092;Q9QYP6	5-azacytidine-induced protein 2 (Fragment);5-azacytidine-induced protein 2 (Fragment);5-azacytidine-induced protein 2	IHGLEQELGLLR
D6REU1;D6RFU3;F2Z482;Q9QZM2	DNA polymerase subunit gamma-2, mitochondrial;DNA polymerase subunit gamma-2, mitochondrial;DNA polymerase subunit gamma-2, mitochondrial;DNA polymerase subunit gamma-2, mitochondrial	EQVFAVDSLHQEPGSSQPR
D6RFA5;Q8BX51	Zeta-sarcoglycan	LEGISEFLLPLYVK
D6RFT9;O88878	AN1-type zinc finger protein 5	ADAGLNNCEGAAGSTSEK
D6RGN2;Q8K3R3	Phosphoinositide phospholipase C;1-phosphatidylinositol 4,5-bisphosphate phosphodiesterase delta-4	LQNDGMTVWHGSQPESMPK
D6RGR0;Q9CPY2;Q9ESK3	Calpain-10;Calpain 10, isoform CRA_a;Calpain-10	EDVFWLPLLEK
D6RH77;Q6NVF2	Phospholipase	ELHFDGEEVEYEASGPDPR
D6RH90;Q8BXL9	Intermediate filament family orphan 1	DQAVQTGFISPIRPLGLPLSSR
D6RHA2;P82343	N-acylglucosamine 2-epimerase	AGGEFLLR
D6RHK7;F8WI63;Q925N1	Sideroflexin-4	HYLDNQVIK
D9HP81	Regulating synaptic membrane exocytosis 2	HADVSLENSELADSK
E0CX33;E0CYA8	Transmembrane protein 120B (Fragment);Transmembrane protein 120B	EWEEHTQLGFEEQLHEK
E0CX35;F7D4J0;F8WIG8	Major facilitator superfamily domain-containing protein 4A (Fragment);Major facilitator superfamily domain-containing protein 4A (Fragment);Major facilitator superfamily domain-containing protein 4A	KPLLLTADELLAESK
E0CX39;E0CZ04	Gamma-glutamylaminecyclotransferase (Fragment)	VMLDHSLGAHAFK
E0CX48	Gap junction beta-6 protein (Fragment)	NVCYSFHHPVDFIK
E0CX98;E0CXR0;E0CZE8	Bax inhibitor 1 (Fragment)	KILFADLNR
E0CXN5	Glycerol-3-phosphate dehydrogenase [NAD(+)]	LTETINIQHEVNR
E0CXP6;E0CYZ5;E0CZ38;E0CZ61	MCG2776, isoform CRA_a;UMAP1-MVP12-associated (UMA) domain-containing 1;Predicted gene 45062;UMAP1-MVP12-associated (UMA) domain-containing 1 (Fragment)	TSEAEGSQALETGK
E0CY65;F6TFF2;Q8R143	Pituitary tumor-transforming gene 1 protein-interacting protein;Pituitary tumor-transforming 1 interacting protein, isoform CRA_b;Pituitary tumor-transforming gene 1 protein-interacting protein	EQNPYEKF
E0CYD2;E0CYQ0;E0CZ97;F6SYN4;F7B6A4;F7C1U0	Potassium channel tetramerisation domain-containing 17;MCG13350, isoform CRA_b;Potassium channel tetramerisation domain-containing 17;Potassium channel tetramerisation domain-containing 17;Potassium channel tetramerisation domain-containing 17 (Fragment);Potassium channel tetramerisation domain-containing 17 (Fragment)	ELHSSPHGLSSESTR
E0CYM0;G5E8L3	N-acetyltransferase 8 (GCN5-related) family member 4;MCG128680, isoform CRA_a	VLELFSR
E0CZ22	Maestro heat-like repeat family member 1	NALPCSSAVDLLQALDLK
E0CZ69;F8WGX0	FYVE, RhoGEF and PH domain-containing protein 4 (Fragment);FYVE, RhoGEF and PH domain-containing protein 4 (Fragment)	FLLPLEER
E0CZ69;F8WGX0;Q91ZT5	FYVE, RhoGEF and PH domain-containing protein 4 (Fragment);FYVE, RhoGEF and PH domain-containing protein 4 (Fragment);FYVE, RhoGEF and PH domain-containing protein 4	FLLPELEK
E0CZE1;Q7TPQ9	Arrestin domain-containing protein 3	NNLAPVGACDDFER
E2JF22;E9PUQ9;F7AC58	Piezo-type mechanosensitive ion channel component 1;Piezo-type mechanosensitive ion channel component;Piezo-type mechanosensitive ion channel component	EQVGTGASGEQAGTK
E9PUE0;Q8K1L6	RIKEN cDNA 1190005I06 gene;Uncharacterized protein C16orf74 homolog	HLSVPNIIITPPTPTGMGLSR
E9PUH6;E9PUW6;Q80ZM8	Cardiolipin synthase (CMP-forming) (Fragment);Cardiolipin synthase (CMP-forming);Cardiolipin synthase (CMP-forming)	AAPEPAAGGGGAAAQAPSAR
E9PUL7;G3UWY7;Q9JIZ0	N-acetyltransferase 8 (GCN5-related) family member 1;N-acetyltransferase 8 (GCN5-related) family member 1 (Fragment);Probable N-acetyltransferase CML1	GMEEYIPSTFR
E9PUQ1;F6VJI5;Q9CQ33	Leucine-zipper-like transcriptional regulator 1;Leucine-zipper-like transcriptional regulator 1 (Fragment);Leucine-zipper-like transcriptional regulator 1	ASSSEDASTLTSEER
E9PUT6;Q80ZU4	Small integral membrane protein 19	IFSVPPTEGMLSEPSFYDTVSR
E9PUY1;O35680	28S ribosomal protein S12, mitochondrial (Fragment);28S ribosomal protein S12, mitochondrial	LGPTEGRPQLK
E9PUY9	Enoyl-CoA delta isomerase 2, mitochondrial (Fragment)	DFVNSFIDFPKPL
E9PV59	InaF motif-containing 1	GSSCVGSGGESPGGTGLSEGPR
E9PVQ3;E9PZE9;E9Q5S6;E9Q7S4;Q91WJ7	SPATS2-like protein;SPATS2-like protein;SPATS2-like protein (Fragment);SPATS2-like protein;SPATS2-like protein	LTDLASQMAEMQLAELR
E9PWH6;Q8BQM4	HEAT repeat-containing protein 3	DIMTPLVALLR
E9PWN0;Q99PI5	Phosphatidate phosphatase LPIN2	LSELVEHVFPLLSK
E9PX30;E9Q1T3	Mitogen-activated protein kinase kinase kinase kinase	SEEVDTTISDQEK
E9PXG1;G5E8Z4;P31651	Transporter;Transporter;Sodium- and chloride-dependent betaine transporter	LSPPLPIDTQPGK
E9PXL5;E9PYD9;E9Q543;P35846	Folate receptor alpha (Fragment);Folate receptor alpha (Fragment);Folate receptor alpha (Fragment);Folate receptor alpha	ILDVPLCK
E9PXR4;E9Q016	Ras-related protein Rab-40C (Fragment);Ras-related protein Rab-40C	LPTLVPIR
E9PXR4;E9Q016;Q8VHQ4	Ras-related protein Rab-40C (Fragment);Ras-related protein Rab-40C;Ras-related protein Rab-40C	LPLPVTIK
E9PY55;E9Q701;Q9WU42	Nuclear receptor corepressor 2	GIIDLSQVPHLPVLVPPTPGTPATAIDR
E9PYL9	Predicted gene 10036	IVCHTAVK
E9PYP8	Beta-crystallin B1 (Fragment)	GYQLYLEPDGFK
E9PZ22;G3X8W1;H3BLE3	Maestro heat-like repeat family member 4;MCG2797;Maestro heat-like repeat family member 4 (Fragment)	HLEEVWALLEHLGR
E9PZA4;E9Q323;Q8BJ56	Patatin-like phospholipase domain-containing protein 2 (Fragment);Patatin-like phospholipase domain-containing protein 2 (Fragment);Patatin-like phospholipase domain-containing protein 2	FLGPLHPSFNLVK
E9PZB7;G3UWW9;G3UWY5;Q91V17	E3 ubiquitin-protein ligase ZNRF1;E3 ubiquitin-protein ligase ZNRF1 (Fragment);E3 ubiquitin-protein ligase ZNRF1 (Fragment);E3 ubiquitin-protein ligase ZNRF1	ASLADALPLHIAPR
E9PZD2;Q3TN34	MICAL-like protein 2	RPSSDSTEELSGK
E9PZF5;E9Q5H2;P97822	Acidic leucine-rich nuclear phosphoprotein 32 family member E (Fragment);Acidic leucine-rich nuclear phosphoprotein 32 family member E (Fragment);Acidic leucine-rich nuclear phosphoprotein 32 family member E	DLSTVEALQNLK
E9PZW6;E9Q4Z9;E9Q6V0;Q8BLQ7	Cationic amino acid transporter 4 (Fragment);Cationic amino acid transporter 4 (Fragment);Cationic amino acid transporter 4 (Fragment);Cationic amino acid transporter 4	LKLESPMSTSEELK
E9Q088;G3X8U8;O88622	Cytosolic poly(ADP-ribose) glycohydrolase;Poly (ADP-ribose) glycohydrolase, isoform CRA_c;Poly(ADP-ribose) glycohydrolase	FLINPELIVSR
E9Q0T0;G5E8W7;O35448	Lysosomal thioesterase PPT2 (Fragment);Lysosomal thioesterase PPT2 (Fragment);Lysosomal thioesterase PPT2	WLFPTSMR
E9Q0W8;E9Q4F4;P62305	Small nuclear ribonucleoprotein E	VMVQPINLIFR
E9Q150;E9Q967;Q61062	Segment polarity protein dishevelled homolog DVL-3	IIYHLDGQETPYLVK
E9Q1Y9;P97861;Q9ERE2	Keratin 83;Keratin, type II cuticular Hb6;Keratin, type II cuticular Hb1	ATAENEFVALK
E9Q236	ATP-binding cassette, sub-family C (CFTR/MRP), member 4	SLHLGEQKEK
E9Q264	Myosin, heavy chain 15	EALISQLSR
E9Q309	Centrosome-associated protein 350	IAAQQSETAR
E9Q396;G3V023;O35181	Pro-neuregulin-3, membrane-bound isoform;Pro-neuregulin-3, membrane-bound isoform;Pro-neuregulin-3, membrane-bound isoform	EYVPTDLVDSK
E9Q3A7	Cadherin 19, type 2	VLDINDNEPR
E9Q3B1;F6X7I4;F6ZTZ2	RCC1 and BTB domain-containing protein 2;RCC1 and BTB domain-containing protein 2 (Fragment);RCC1 and BTB domain-containing protein 2 (Fragment)	VIAGALQK
E9Q3B1;F6X7I4;F6ZTZ2;Q99LJ7	RCC1 and BTB domain-containing protein 2;RCC1 and BTB domain-containing protein 2 (Fragment);RCC1 and BTB domain-containing protein 2 (Fragment);RCC1 and BTB domain-containing protein 2	VAALQGIR
E9Q3E2;Q8CC35	Synaptopodin	RPLGNFTPPPTYAETLSTAPVASR
E9Q3N1	High affinity cationic amino acid transporter 1 (Fragment)	AWFGTDSEEIGKPISLFAK
E9Q3T6	PR domain zinc finger protein 14	FLDSTEHR
E9Q3Y7;E9Q5L4	RIKEN cDNA C530008M17 gene	ETAPQDSQPQTEK
E9Q4M4	MICOS complex subunit	RVEPVCAGQLSQILK
E9Q4P0	KxDL motif-containing protein 1 (Fragment)	TNLMENNFLNVSSLK
E9Q5G2;Q8CDY9	Protocadherin beta 9;Protocadherin beta 7	LLLDPETGDLLLR
E9Q5M4	Zinc finger RNA-binding protein 2	GPPELQTMHGRPGDRR
E9Q649	Beta-1,3-galactosyl-O-glycosyl-glycoprotein beta-1,6-N-acetylglucosaminyltransferase 4	DTYSPDEHFWATLIR
E9Q715;Q05CX5;Q7TNC4	Putative RNA-binding protein Luc7-like 2;Luc7l2 protein;Putative RNA-binding protein Luc7-like 2	VEQLGAEGNVEESQK
E9Q720;Q8C5J7	Regulator of G-protein-signaling 20	QPTQGGECQGMAPSQGSGK
E9Q918;Q80T91	Multiple epidermal growth factor-like domains protein 11	SPVHLGSPYTDVPSLSTSNK
E9Q942	Small integral membrane protein 13	ELVGDTGSQEGDNEQPSGSETEEDPSASPQK
E9Q9B3	SPRY domain-containing 3	SIVDVGLAQAR
E9Q9F1;G3UYG5;G3UYP4;Q9JK45	Potassium voltage-gated channel subfamily KQT member 5	ESVQFAQSNLTK
E9Q9J5	NADH dehydrogenase [ubiquinone] 1 beta subcomplex subunit 8, mitochondrial (Fragment)	MNWGEPIHWD
E9Q9M0;Q6A078	Centrosomal protein of 290 kDa	NAEGIFDASLHLK
E9Q9M1;G3X9J6	Cytosolic purine 5'-nucleotidase;5'-nucleotidase, cytosolic II, isoform CRA_b	GYDILKHGDIIDGFILR
E9QAS6;Q9JJV0	Beta-crystallin A4	RHEFTAECPSVLELGFETVR
E9QB02	Methionine--tRNA ligase, cytoplasmic	YHHIAADIYK
E9QJS0;G5E8U5;G5E8U8	28S ribosomal protein S10, mitochondrial;28S ribosomal protein S10, mitochondrial;28S ribosomal protein S10, mitochondrial	TQIEQLPIHQR
E9QJT5	Acylphosphatase	FWMQQLETK
E9QJU8	Transformation-related protein 53-binding protein 2	VAAVGSYTSPQIMPK
E9QKE9;H3BJ26	Homeobox protein cut-like;Protein CASP	APDVEQAIEVLTR
E9QLB8	Atypical kinase COQ8B, mitochondrial	LLDPDAFFK
E9QMD2	Ubiquitin-conjugating enzyme E2Q-like protein 1	DKQPQPAAGAAGAAGAGGPR
E9QMK9	D-glutamate cyclase, mitochondrial	TTIYIQPPLGK
E9QN63;H3BJY2;H3BL41	Arf-GAP with SH3 domain, ANK repeat and PH domain-containing protein 1;Arf-GAP with SH3 domain, ANK repeat and PH domain-containing protein 1;Arf-GAP with SH3 domain, ANK repeat and PH domain-containing protein 1	SHTSSLVDQGNPK
E9QNK8;F6TBA6;Q3YAB1;Q3YAB2;Q3YAB3;Q9JJ69	Kv channel-interacting protein 2;Kv channel-interacting protein 2 (Fragment);Kv channel-interacting protein 2;Kv channel-interacting protein 2;Kv channel-interacting protein 2;Kv channel-interacting protein 2	EHVESFFQK
E9QNX7;Q64436	Sodium/potassium-transporting ATPase subunit alpha;Potassium-transporting ATPase alpha chain 1	NAGDGIAVLENSAFITVDLDQMK
E9QNX7;Q64436;Q91WH7	Sodium/potassium-transporting ATPase subunit alpha;Potassium-transporting ATPase alpha chain 1;Sodium/potassium-transporting ATPase subunit alpha	NAADMILLDDNFASIVTGVEQGR
E9QPR6;Q5U405	Transmembrane protease serine 13	NKPGVYTK
E9QPR7;Q4VA61	Down syndrome cell adhesion molecule-like protein 1 homolog	DSEDSAIPVSLDGHR
E9QPU1;Q8CIZ8	von Willebrand factor	YDEAQLR
E9QPX3	NADH dehydrogenase [ubiquinone] iron-sulfur protein 4, mitochondrial	NNNNSMVQGTR
F6QD74	Cytoplasmic FMR1-interacting protein 2 (Fragment)	SLLYMVR
F6QXA3;Q8BJK1	BTB/POZ domain-containing protein KCTD7 (Fragment);BTB/POZ domain-containing protein KCTD7	DGTHFGDVLNFLR
F6R4Z5;Q8VC29	Zinc finger protein 709	SNDYIQIR
F6RBL8;Q62559	Intraflagellar transport protein 52 homolog (Fragment);Intraflagellar transport protein 52 homolog	EVFTTNTGYK
F6RC04	Calcium-binding mitochondrial carrier protein SCaMC-2 (Fragment)	TGHFWGPVTYMDK
F6RDM4	Glutaminase kidney isoform, mitochondrial (Fragment)	HSFGPLDYESLQQELALK
F6RJV6	LanC-like protein 2 (Fragment)	IKELLQLMDEGQR
F6RQ26;F6Z2M6	Neurotrimin (Fragment)	TTALTPWK
F6RSR4;F8WI30;Q9CY18	Sorting nexin-7 (Fragment);Sorting nexin-7;Sorting nexin-7	LEEAHPTLIIPPLPEK
F6RV17	Serine/threonine-protein phosphatase 2A 55 kDa regulatory subunit B	DLMVEASPR
F6RV41;F6SBM1;F6W741;Q8VEL2	Myotubularin-related protein 14 (Fragment);Myotubularin-related protein 14 (Fragment);Myotubularin-related protein 14 (Fragment);Myotubularin-related protein 14	TPLFISLLR
F6RWZ9	Calcium/calmodulin-dependent protein kinase type II subunit delta (Fragment)	ENIPTPALESTESSNTTIEDEDVK
F6RYG0;G3UXG8;Q6PGD0	All-trans retinoic acid-induced differentiation factor (Fragment);All-trans retinoic acid-induced differentiation factor (Fragment);All-trans retinoic acid-induced differentiation factor	VAAYCEDTSK
F6SDD7;Q9Z321	DNA topoisomerase (Fragment);DNA topoisomerase 3-beta-1	SATEAELGGDAWR
F6SZ47	Serine/threonine-protein kinase B-raf (Fragment)	SSSAPNVHINTIEPVNIDDLIR
F6TVX7	Predicted gene 20671 (Fragment)	ILFQTGVR
F6U3S2	Major facilitator superfamily domain-containing protein 6 (Fragment)	ASEIQPLQLHIGK
F6U775	Dynamin-like 120 kDa protein, mitochondrial (Fragment)	AAGQYSTSYAQQK
F6UC55	Potassium voltage-gated channel subfamily KQT member 2 (Fragment)	KEPQPEPSPSQK
F6UMH9;F6Z1E7;Q8VDI7	Ubiquitin-associated domain-containing protein 1 (Fragment);Ubiquitin-associated domain-containing protein 1 (Fragment);Ubiquitin-associated domain-containing protein 1	LLALNPDAVELFK
F6UNW2	Transmembrane protein 161A (Fragment)	DQLYFTAPK
F6V5E7;Q8R1B0	SH3 and cysteine-rich domain-containing protein 2 (Fragment);SH3 and cysteine-rich domain-containing protein 2	SSFSSTSESPTR
F6VQ81;Q3TUJ9;Q8BKP1	Tumor protein D54 (Fragment);Tumor protein D52-like 2, isoform CRA_a;Tumor protein D52-like 2, isoform CRA_d	SWHDVQVSTAYK
F6W7D6;Q3UKG7;Q9R210	Transcription factor EB (Fragment);Transcription factor EB;Transcription factor EB	VHGLPTTSPSGVNMAELAQQVVK
F6W7I2;Q3TXU5	Deoxyhypusine synthase (Fragment);Deoxyhypusine synthase	GVDYHALLDAYR
F6WJB7;Q6ZQ93;Z4YLQ1	Ubiquitin carboxyl-terminal hydrolase 34 (Fragment);Ubiquitin carboxyl-terminal hydrolase 34;Ubiquitin carboxyl-terminal hydrolase 34 (Fragment)	EKPTMLQWIELLTK
F6WR04;O70370	Cathepsin S	DPTLDYHWDLWK
F6WT10;P61406	Telomerase-binding protein EST1A (Fragment);Telomerase-binding protein EST1A	SMICQGDISR
F6XD63	Engulfment and cell motility protein 2 (Fragment)	RQDMANAFAQK
F6XWD4	Protein phosphatase 1 regulatory subunit 12C (Fragment)	AEAPEGQGQGPQAAR
F6YRQ2	DnaJ homolog subfamily B member 6 (Fragment)	VPGNWDAPMTSAGVQK
F6YXW9	Dedicator of cytokinesis protein 3 (Fragment)	ELFGLLLLEK
F6Z1R4	Clathrin heavy chain 1 (Fragment)	EKVDKLDASESLR
F6Z595;Q3LR78	Zinc finger and BTB domain-containing 38;CtBP-interacting BTB zinc finger protein	YQMQEETLPR
F6ZAB0	Protein unc-80 homolog (Fragment)	FSSHVSSMSAPQAEVGMLPSQR
F6ZDS4;Q7M739	Nucleoprotein TPR;Nuclear pore complex-associated intranuclear coiled-coil protein TPR	GQNLLLTNLQTIQGILER
F6ZGI7;Q9Z224	Molybdopterin synthase sulfur carrier subunit	SETISVPQEIK
F6ZHD8;G3UW30	1,4-alpha-glucan-branching enzyme;1,4-alpha-glucan-branching enzyme	ELVDTAVGMHIVHVLDVLHSSASR
F7AME8;Q6ZWX0	Protein Asterix	STNNMSDPR
F7ASU3	Mitochondrial Rho GTPase 1 (Fragment)	IFTAVLNR
F7AX23;Q9WV89	Syntaxin-binding protein 4 (Fragment);Syntaxin-binding protein 4	AQLADYSDQNK
F7B7M8;Q9JMG4	Sodium/potassium-transporting ATPase subunit beta-1-interacting protein 4 (Fragment);Sodium/potassium-transporting ATPase subunit beta-1-interacting protein 4	DSELLTFNLSGHR
F7BME0;Q812F8	Alpha-1,3-mannosyl-glycoprotein 4-beta-N-acetylglucosaminyltransferase B (Fragment);Alpha-1,3-mannosyl-glycoprotein 4-beta-N-acetylglucosaminyltransferase B	ALFPTEIHSGLLEVISPSPHFYPDFSR
F7BWJ0	Vang-like protein 1 (Fragment)	ESAQAAFAIMPK
F7CFA5	Glutamate dehydrogenase 1, mitochondrial (Fragment)	DIVHSGLAYTM
F7CFT1;Q8BFR6	AN1-type zinc finger protein 1 (Fragment);AN1-type zinc finger protein 1	LCHVPSGEALPLDHTLER
F7CPX0	SH3-containing GRB2-like protein 3-interacting protein 1 (Fragment)	FYLTFEGSSR
F7CUQ1;O08734;Q91WX5	Bcl-2 homologous antagonist/killer (Fragment);Bcl-2 homologous antagonist/killer;Bak1 protein	QLALIGDDINR
F7D1I5;G3UXY6;Q78HU7	Glycophorin-C	GTEFAESADAALQSDPALQDAGDTSK
F7D1J2;Q60855	Receptor-interacting serine/threonine-protein kinase 1 (Fragment);Receptor-interacting serine/threonine-protein kinase 1	IDLLNHLIR
F7D4S5	SLAIN motif-containing protein 1 (Fragment)	LQLDDIVATQMK
F7D909;Q8R326	Paraspeckle component 1 (Fragment);Paraspeckle component 1	LFVGNLPTDITEEDFKR
F8VQJ2;Q810F0	Proline-rich membrane anchor 1	DENGTSVAEYPMSSSQSHK
F8WGM5	Syntaxin-binding protein 2 (Fragment)	AEDPPSGTGLER
F8WHK6;Q8R1K4	5-phosphohydroxy-L-lysine phospho-lyase	GQGQYLYDEQGR
F8WHT3;Q7TPM1	Protein PRRC2B	SSQGDSGVDLSAESR
F8WHU9	Zinc finger protein ZPR1 (Fragment)	AIGSDEQQLTPK
F8WHV1;Q9D187	Mitotic spindle-associated MMXD complex subunit MIP18	EIFDLIR
F8WIU1	RIKEN cDNA 1700037H04 gene	LHVDVVDSMLEQTNSVSFR
F8WJ05;Q61702	Inter-alpha-trypsin inhibitor heavy chain H1	ILEDMRPVDNFDLVLFGSK
G1K381;Q62413	Ephrin type-A receptor 6	EHEQLTYSSTR
G3UW39;Q8BMD5	Cytidine and dCMP deaminase domain-containing protein 1	GPLGDNEELTR
G3UW48	Coronin (Fragment)	SWRPQYR
G3UW87	MCG55969	ECMPHHPVSPSEPR
G3UWS4;H3BKU1;Q3TTF6	Serine/threonine-protein phosphatase 2A 65 kDa regulatory subunit A beta isoform;Protein phosphatase 2 (Formerly 2A), regulatory subunit A (PR 65), beta isoform, isoform CRA_b;Serine/threonine-protein phosphatase 2A 65 kDa regulatory subunit A beta isoform	EAANLTNMR
G3UXI2;Q8BGP5	Transmembrane protein 127 (Fragment);Transmembrane protein 127	MYAPGGAGLPGGR
G3UXT7;P56959	RNA-binding protein FUS (Fragment);RNA-binding protein FUS	APKNDGPGGPPGGSHGGMGYGDDK
G3UXZ5	Proteasome activator complex subunit 1 (Fragment)	APPIDPVLDPVR
G3UY38;G5E924	Heterogeneous nuclear ribonucleoprotein L;Heterogeneous nuclear ribonucleoprotein L (Fragment)	SQNYLDFGLLAMETHR
G3UY38;G5E924;Q8R081	Heterogeneous nuclear ribonucleoprotein L;Heterogeneous nuclear ribonucleoprotein L (Fragment);Heterogeneous nuclear ribonucleoprotein L	SDALETLGFLNHYQMK
G3UYP0;P63280	SUMO-conjugating enzyme UBC9 (Fragment);SUMO-conjugating enzyme UBC9	GTPWFLGGER
G3UZE9	Microtubule-associated protein 2 (Fragment)	EVTEVASEVK
G3UZN4	Serine/threonine-protein kinase BRSK2 (Fragment)	VVETIQAQLLSTHDQPSAQHLSDEK
G3X8P5;Q99PN0	Sodium/iodide cotransporter	EDTTTLEDSLVK
G3X8R8;P59759	MCG123888;MKL/myocardin-like protein 2	SHQIFPEAAR
G3X8X0;Q05BH3	DEAH (Asp-Glu-Ala-His) box polypeptide 16	SLPVFPFR
G3X8X1	RIKEN cDNA 2810439F02	EEGSDNFFDYK
G3X8Y8;Q9QUN7	Toll-like receptor 2	TLPDASLFPVLLVMK
G3X9A7	MCG49978	ALPAQWMMIK
G3X9C8;Q8BQ89	LIX1-like protein	VNVVEALQEFWQMK
G3X9M0	28S ribosomal protein S29, mitochondrial	NHNFVTPAAK
G3X9S1;Q8BLV7	Protein FAM13C;Family with sequence similarity 13, member C	LPVSDHLIYGETPEVK
G3X9V0	MCG22048, isoform CRA_a	TITESVATFKQR
G3XA61;Q9DAX2	Phosphatidic acid phosphatase type 2c, isoform CRA_a;Phospholipid phosphatase 2	VLGTFLFGAAVSQSLTDLAK
G5E861	Sodium channel and clathrin linker 1	HLLAAQQK
G5E889	Mitochondrial translation optimization 1 homolog (S. cerevisiae), isoform CRA_b	EVLQEQADLLIHEPDYQLTK
G5E8A7	Protein Smaug homolog 2	NALQELQQIIITPIK
G5E8G3	MCG9827	EGQGFVSEDEYLEISDIKR
G5E8J3	Bromodomain and WD repeat domain containing 2, isoform CRA_a	QTVEVDAELGAVESSVISLLQEASSR
G8JL85;Q3V1Z0;Q80U22	Iporin	AVNTAVDLIVAHFGTSR
H3BIX2;H3BK17;H3BKU0;Q9CZ00	Dysbindin domain-containing protein 1	TPVAEEEEEVGIPIPAPGFLQVTER
H3BIX9;H3BLL3;Q921G6	Leucine-rich repeat and calponin homology domain-containing protein 4	NQLSTLPDELGDLPLVR
H3BJ30;H3BJW3;H3BLM9;Q6NVF9	Cleavage and polyadenylation-specificity factor subunit 6;Cleavage and polyadenylation-specificity factor subunit 6;Cleavage and polyadenylation-specificity factor subunit 6 (Fragment);Cleavage and polyadenylation specificity factor subunit 6	GAAPNVVYTYTGK
H3BJ53	Rho guanine nucleotide exchange factor 6 (Fragment)	TENGSHQLIVK
H3BJ86;Q8VDR5	Transmembrane protein 267	FPIIQHNDWLR
H3BJB4	MCG121921, isoform CRA_b	SAGIESVSK
H3BJD6;H3BL28	Protein phosphatase 1, regulatory (inhibitor) subunit 9A;Protein phosphatase 1, regulatory (inhibitor) subunit 9A (Fragment)	AHGLQEVLQLVK
H3BJI5;O54998	Peptidylprolyl isomerase;Peptidyl-prolyl cis-trans isomerase FKBP7	WFVLGVGHVIK
H3BK03;P52430	Serum paraoxonase/arylesterase 1 (Fragment);Serum paraoxonase/arylesterase 1	YVYIAELLAHK
H3BL05;H3BLD9;Q8C1M2	Zinc finger protein 428 (Fragment);Zinc finger protein 428;Zinc finger protein 428	ALGEEEEEPSR
H3BLB7;P47879	Insulin-like growth factor-binding protein 4	EEPRPVPQGSCQSELHR
H3BLG3;Q504M8	Ras-related protein Rab-26	DAHALLLLYDITNK
H3BLR9;Q8K3C0	Ribonuclease kappa	ASLLCCGPK
H7BX02;Q4VGL6	Roquin-1	LQTPASFAQSVQELTIALQR
H7BX95;Q6PDM2	Serine/arginine-rich-splicing factor 1;Serine/arginine-rich splicing factor 1	SHEGETAYIR
H9KV12;Q8BUI3	Leucine-rich repeats and WD repeat domain-containing 1 (Fragment);Leucine-rich repeat and WD repeat-containing protein 1	VSFLLPK
I3ITR1	MCG50313	GDSDVEEIGDQVK
I7HLV2	60S ribosomal protein L10 (Fragment)	VHSIIVIMQGK
I7HPW4;J3JS84;Q8K3J9	G protein-coupled receptor, family C, group 5, member C;G protein-coupled receptor, family C, group 5, member C;G-protein coupled receptor family C group 5 member C	EQTGQSMFVENK
J3JS94;Q9CR70	EKC/KEOPS complex subunit Lage3	MQTAHTGLSHTADGADGQTSR
J3QK17;P14142	Solute carrier family 2, facilitated glucose transporter member 4;Solute carrier family 2, facilitated glucose transporter member 4	LTGWADVSDALAELKDEK
J3QM82;Q8BXA7	MCG16947;PH domain leucine-rich repeat-containing protein phosphatase 2	KLEILDISHNLLTEVPMR
J3QMK2	BBSome-interacting protein 1	MQQAAQDTVR
J3QNP2	Small integral membrane protein 18	SMMDNIR
J3QNW0;P13864	DNA (cytosine-5)-methyltransferase;DNA (cytosine-5)-methyltransferase 1	LPLFPEPLHVFAPR
J3QP41;O88668	Protein CREG1	FVTHVSDWGSLATISTIK
J3QP80;Q9CQL7	MCG15559;MORF4 family-associated protein 1	TQVEASEESALNHLQGAGGAEPR
J3QPU5	Coiled-coil glutamate-rich protein 2	ASDEETAQFQEEGK
O08692	Neutrophilic granule protein	YDIIGNILK
O08738	Caspase-6	FFWHLTLPER
O08859	Tumor necrosis factor-inducible gene 6 protein	YCGDELPEDIISTGNVMTLK
O08992	Syntenin-1	NGLLIIHHDCEINGQNVTGLR
O09044	Synaptosomal-associated protein 23	IGGYIQTGNQTAASTGQPR
O35089	Protein cornichon homolog 2	NPIDQGNPAR
O35111	Potassium channel subfamily K member 3	SAISSVSTGLHSLAAFR
O35174	Potassium voltage-gated channel subfamily S member 2	NPELFPYVLHFYHTGK
O35242	Protein FAN	VEDVVETLLQLHR
O35345	Importin subunit alpha-7	LLEYLNHMDVR
O35409	Glutamate carboxypeptidase 2	HSAIIPNSHYR
O35623	BET1 homolog	SLSIEIGHEVK
O35632	Hyaluronidase-2	LVPGHTPSEPQLRPEGQLSEADLNYLQK
O35659	Glucagon-like peptide 1 receptor	YLYEDEGCWTR
O35683	NADH dehydrogenase [ubiquinone] 1 alpha subcomplex subunit 1	VQYQWYLMER
O54785;Q5NC03	LIM domain kinase 2	QTSQTLQLLIEHDPVPQR
O54904	Beta-1,3-galactosyltransferase 1	IATLFLLGK
O54941	SWI/SNF-related matrix-associated actin-dependent regulator of chromatin subfamily E member 1	IAAEIAQAEEQAR
O55074	A-kinase anchor protein 7 isoform alpha	ATVQYLEEQQNR
O55176	E3 ubiquitin-protein ligase Praja-1	DSEEEGAGPVDR
O55186	CD59A glycoprotein	QSDCHGEIIMDQLEETK
O55201	Transcription elongation factor SPT5	VEENFVILFSDLTMHELK
O70299;Q8BPP1	Putative nucleotidyltransferase MAB21L1;Protein mab-21-like 2	YVVQITPAFK
O70493;Q3TGS7;Q3V2H3	Sorting nexin-12;Sorting nexin 12, isoform CRA_b;Sorting nexin-12	IAAHPGLQNEK
O70577	Solute carrier family 22 member 2	LNPSFLDLVR
O88454	Potassium channel subfamily K member 4	GIGHIEAIFLK
O88574	Histone deacetylase complex subunit SAP30	HLYICDYHK
O88809;Q6PGI2;Q9CXL6	Neuronal migration protein doublecortin;Dcx protein;Doublecortin, isoform CRA_a	SFDALLADLTR
O88843	Death domain-containing protein CRADD	ANHPHNVHSQVVEAFVR
O88856;Q3TQN1	Protein-tyrosine sulfotransferase 2	MRPEQEELVMLGADHVEYR
O89013	Leptin receptor gene-related protein	VTYDSDATSSACR
O89096	Fibroblast growth factor	NKNPTDPQLK
O89104	Synaptophysin-like protein 2	ETPWHGQGQDQGQGPSQESAAEQGAVEK
P00375	Dihydrofolate reductase	LIEQPELASK
P00416	Cytochrome c oxidase subunit 3	EGTYQGHHTPIVQK
P00520	Tyrosine-protein kinase ABL1	LAAAEEESGMSSSK
P01029	Complement C4-B	ILSLAQEQVGNSPEK
P01592	Immunoglobulin J chain	IIPSTEDPNEDIVER
P02088	Hemoglobin subunit beta-1	VNSDEVGGEALGR
P02089	Hemoglobin subunit beta-2	VNPDEVGGEALGR
P02798	Metallothionein-2	SCCSCCPVGCAK
P03899	NADH-ubiquinone oxidoreductase chain 3	ANPYECGFDPTSSAR
P05214	Tubulin alpha-3 chain	LIGQIVSSITASLR
P07744	Keratin, type II cytoskeletal 4	NEISELNR
P09041	Phosphoglycerate kinase 2	PERPFLAILGGAK
P09240	Cholecystokinin	NLQSLDPSHR
P0C027	Diphosphoinositol polyphosphate phosphohydrolase 3-alpha	SSREDEVLLSVESK
P0C0S6;Q3THW5	Histone H2A.Z;Histone H2A.V	GDEELDSLIK
P0C605	cGMP-dependent protein kinase 1	LADVLEETHYENGEYIIR
P0C8K7;S4R191;S4R1P3;S4R2T3	Small integral membrane protein 1;Small integral membrane protein 1 (Fragment);Small integral membrane protein 1 (Fragment);Small integral membrane protein 1	MQSQESGVHYSR
P0CG14	Chromosome transmission fidelity protein 8 homolog isoform 2	TLVPFPR
P0DJF2	Protein PET117 homolog, mitochondrial	LLGEQIILTK
P10404	MLV-related proviral Env polyprotein	PSSSWDLISLK
P10417	Apoptosis regulator Bcl-2	FATVVEELFR
P10925	Zinc finger Y-chromosomal protein 1	VNIYMSASDSQK
P11087	Collagen alpha-1(I) chain	GETGPAGPAGPIGPAGAR
P11688	Integrin alpha-5	FTVPHLQDTK
P11928;Q8K469	2'-5'-oligoadenylate synthase 1A;2'-5' oligoadenylate synthetase 1G	ARPVILDPADPTGNVAGGNPEGWR
P13516	Acyl-CoA desaturase 1	TVPLHLEEDIRPEMK
P14234	Tyrosine-protein kinase Fgr	WTAPEAALFGR
P15306	Thrombomodulin	EVVLQHVR
P17125;Q91YU7	Transforming growth factor beta-3	IELFQILRPDEHIAK
P17225;Q8BGJ5;Q8CB58;Q922I7	Polypyrimidine tract-binding protein 1;MCG13402, isoform CRA_a;MCG13402, isoform CRA_d;MCG13402, isoform CRA_c	IAIPGLAGAGNSVLLVSNLNPER
P17665	Cytochrome c oxidase subunit 7C, mitochondrial	NLPFSVENK
P18155	Bifunctional methylenetetrahydrofolate dehydrogenase/cyclohydrolase, mitochondrial	VLRPEELEVFK
P20934	Protein EVI2A	ELTGSNLLLQSPGVLTAAR
P25119	Tumor necrosis factor receptor superfamily member 1B	VMAEAQGFQEAR
P25446	Tumor necrosis factor receptor superfamily member 6	IAEDMTIQEAK
P26369;Q3KQM4	Splicing factor U2AF 65 kDa subunit;U2 snRNP auxiliary factor large subunit	NLFFFEAK
P26369;Q3KQM4;Q80XR5	Splicing factor U2AF 65 kDa subunit;U2 snRNP auxiliary factor large subunit;U2 snRNP auxiliary factor large subunit	NFAFLEFR
P27038	Activin receptor type-2A	HENILQFIGAEK
P27048;P63163	Small nuclear ribonucleoprotein-associated protein B;Small nuclear ribonucleoprotein-associated protein N	VLGLVLLR
P27661	Histone H2AX	LLGGVTIAQGGVLPNIQAVLLPK
P28229	Gap junction gamma-1 protein	SWSFLTR
P28651	Carbonic anhydrase-related protein	YPLTISQMQIEEFRR
P28653	Biglycan	IQAIELEDLLR
P28654	Decorin	ISPEAFKPLVK
P30412	Peptidyl-prolyl cis-trans isomerase C	TPFVVEVPDW
P30677	Guanine nucleotide-binding protein subunit alpha-14	EYQLSDSAK
P30935	Somatostatin receptor type 3	LSQIAQAGTSGQQPR
P30993	C5a anaphylatoxin chemotactic receptor 1	TFTPSTTDTSTR
P32211	Muscarinic acetylcholine receptor M4	ERPPTELSTTEAATTPALPAPTLQPR
P33267	Cytochrome P450 2F2	GTDVITLLNTVHYDSDQFK
P33587	Vitamin K-dependent protein C	LAQPATLSK
P34928	Apolipoprotein C-I	AWFSEAFGK
P35428	Transcription factor HES-1	ADILEMTVK
P39749;Q91Z50	Flap endonuclease 1	YPVPENWLHK
P40338	von Hippel-Lindau disease tumor suppressor	VVLPLWLNFDGEPQPYPILPPGTGR
P43275	Histone H1.1	KKPAGPSVSELIVQAVSSSK
P43276	Histone H1.5	ALAAGGYDVEK
P43277	Histone H1.3	SETAPAAPAAPAPVEK
P45377	Aldose reductase-related protein 2	LDYLDLYLIHWPQGLQPGK
P47212	Galanin peptides	ELQLEVEER
P47713	Cytosolic phospholipase A2	LHDFMILVLNNTIYNDR
P47877	Insulin-like growth factor-binding protein 2	ALVTGAGTCEK
P48030	Protransforming growth factor alpha	TACCHSETVV
P49282	Natural resistance-associated macrophage protein 2	GMFVPSCPGCR
P49582	Neuronal acetylcholine receptor subunit alpha-7	FPDGQIWKPDILLYNSADER
P50543	Protein S100-A11	TEFLSFMNTELAAFTK
P51791	H(+)/Cl(-) exchange transporter 3	LNGYPLADFR
P51807	Dynein light chain Tctex-type 1	VNQWTTNVLEQTLSQLTK
P51912;Q9ESU7	Neutral amino acid transporter B(0);Amino acid transporter	QYQGPTGDSSATFEK
P54276	DNA mismatch repair protein Msh6	IIDFLSALEGFK
P55099	Tachykinin-3	PVSLEGLLK
P56481	Gastrin/cholecystokinin type B receptor	LEMTTLTTPTTGPGPGPRPNQAK
P56726	Smoothened homolog	LVLWSGLR
P57722	Poly(rC)-binding protein 3	IANATEGSSER
P57774	Pro-neuropeptide Y	SSPETLISDLLMK
P58058	NAD kinase	ACVLQNPQTIMHIQDPASQR
P58545;Q3TSN9	BTB/POZ domain-containing protein 3	IPDVEPAAFLAMLK
P58686	UPF0184 protein C9orf16 homolog	LQELLESNR
P59114	Phosphorylated CTD-interacting factor 1	LVQDLPEELVHAGWEK
P60041	Somatostatin	SANSNPAMAPR
P60191	Regulating synaptic membrane exocytosis protein 4	STETGLAVEMPSR
P60603	Reactive oxygen species modulator 1	PVAVGPYGQSQPSCFDR
P60710	Actin, cytoplasmic 1	DDDIAALVVDNGSGMCK
P61166	Transmembrane protein 258	MELEAMSR
P61460	GATOR complex protein DEPDC5	HPSQGVLLQSETR
P62274	40S ribosomal protein S29	GHQQLYWSHPR
P62307	Small nuclear ribonucleoprotein F	GVEEEEEDGEMRE
P62311	U6 snRNA-associated Sm-like protein LSm3	GDGVVLVAPPLR
P62315	Small nuclear ribonucleoprotein Sm D1	NREPVQLETLSIR
P62317	Small nuclear ribonucleoprotein Sm D2	SLLNKPK
P62492	Ras-related protein Rab-11A	ENDMSPSNNVVPIHVPPTTENKPK
P62983	Ubiquitin-40S ribosomal protein S27a	CCLTYCFNKPEDK
P63001	Ras-related C3 botulinum toxin substrate 1	HHCPLTPIIGVNTR
P63024	Vesicle-associated membrane protein 3	LQQTQNQVDEVVDIMR
P63078	Guanine nucleotide-binding protein G(I)/G(S)/G(O) subunit gamma-8	DDPLVTPVPAAENPFR
P63166	Small ubiquitin-related modifier 1	VIGQDSSEIHFK
P63330	Serine/threonine-protein phosphatase 2A catalytic subunit alpha isoform	ELDQWIEQLNECK
P70126	Alpha-2,8-sialyltransferase 8E	EINSADFVFR
P70169	Double C2-like domain-containing protein beta	HNEFIGETR
P70187	Hippocampus abundant transcript 1 protein	MRPASWGAPISWEQADPFASLK
P70275	Semaphorin-3E	MDLGLLFLR
P70333	Heterogeneous nuclear ribonucleoprotein H2	ATENDIYNFFSPLNPMR
P70372	ELAV-like protein 1	VLVDQTTGLSR
P70445	Eukaryotic translation initiation factor 4E-binding protein 2	VEVNNLNNLNNHDR
P81615	Urocortin	ALLLLLAER
P83870	PHD finger-like domain-containing protein 5A	ICDECNYGSYQGR
P97288	5-hydroxytryptamine receptor 4	AGATSESRPQPADQHSTHR
P97466	Noggin	PAPSDNLPLVDLIEHPDPIFDPK
P97468	Chemokine-like receptor 1	LANALSEDTGPSSYPSHR
P97717	Alpha-1B adrenergic receptor	TLLASSPPGSGPYK
P97872	Dimethylaniline monooxygenase [N-oxide-forming] 5	ALSQHPTVNDDLPNR
P98083	SHC-transforming protein 1	HLLLVDPEGVVR
Q00977	Gap junction beta-2 protein	MDWGTLQSILGGVNK
Q01149	Collagen alpha-2(I) chain	GEAGAAGPSGPAGPR
Q01338	Alpha-2A adrenergic receptor	GGGPLAAETEPTPAQPPAAPGEPGLAGNK
Q03963	Interferon-induced, double-stranded RNA-activated protein kinase	ELSTSGPPHDR
Q05144	Ras-related C3 botulinum toxin substrate 2	HHCPSTPIILVGTK
Q05BF0;Q9CQA6	Chchd1 protein;Coiled-coil-helix-coiled-coil-helix domain-containing protein 1	SIQESLGQSESLSPHK
Q0PD20	Rab34	VALPLEQCLR
Q0PHV7	Dapper homolog 3	GIYASERPK
Q0QWG9	Delphilin	SLSQHFPELLGFAQDLPTVPLAAK
Q0VAW6	RIKEN cDNA 8030462N17 gene	VEELAPSIAPER
Q0VBK2	Keratin, type II cytoskeletal 80	GQLEANLLQVLEK
Q0VG49	Uncharacterized protein C15orf61 homolog	ASEVLTQHLLQR
Q14DH7	Acyl-CoA synthetase short-chain family member 3, mitochondrial	VTPTIEDPSIFGHIEEVLK
Q2PZL6	Protocadherin Fat 4	LSQVNESDADDEDNYGAR
Q2VLH6	Scavenger receptor cysteine-rich type 1 protein M130	QLGCPTAISAIGR
Q3KNJ2	Non-homologous end-joining factor 1	LTAPPAALLCHLDEALRPLFK
Q3TA40	RIKEN cDNA 6430548M08 gene	QAIVQNLDEEGYR
Q3TAP4	AP-5 complex subunit beta-1	GLMPSLLHDPTVLLAR
Q3TBN1	Transmembrane protein 248	LTVVVPDDDR
Q3TBU7;Q3U2K8	Arf-GAP domain and FG repeat-containing protein 2 (Fragment);Arf-GAP domain and FG repeat-containing protein 2	TSTGPPVPSDLDLQSSPSQSGLASQAK
Q3TDM6;Q8BHT7	RAB6A-GEF complex partner protein 2	SLHLYNISDGR
Q3TL26	Dimethyladenosine transferase 2, mitochondrial	YQEVVRPDVSSQAIFQNLGIK
Q3TMP1	General transcription factor IIIC, polypeptide 3	ISDNNEQETSNYDAK
Q3TPR7	Transmembrane protein 184C	LLNPGQDVTINIPEEQQK
Q3TRG0	Gene model 1604B, (NCBI)	PIAQLLELWK
Q3U0S6	Ras-interacting protein 1	DAVDTGDIFESFSSHPPLILPLGSSR
Q3U132	Protein TESPA1	SLNLPTIQQK
Q3U3C9	Genetic suppressor element 1	ALEPTTFLPVAELHGLR
Q3U5F4	YrdC domain-containing protein, mitochondrial	LPESEPVEAASPER
Q3U699;Q8C6G1	RIKEN cDNA 1810043G02 gene;Protein C21orf2 homolog	IPSLNELFYLK
Q3U6N9	UPF0488 protein C8orf33 homolog	QKEQAVGAIR
Q3U816;Q9Z2G9	Oxidoreductase HTATIP2	LTFEEEAYK
Q3UD01	Ataxin-7-like protein 3B	DFGIQPVEDK
Q3UDD3;Q8BG81	Polymerase delta-interacting protein 3	SSGASVTTQPTEFK
Q3UF25	Store-operated calcium entry regulator STIMATE	IWFLDTSK
Q3UFY4;Q9DA80	Radial spoke head protein 3 homolog A;Radial spoke head protein 3 homolog B	TVLDMLIR
Q3UGB5;Q9JII5	DAZ associated protein 1, isoform CRA_b;DAZ-associated protein 1	NQAPGQPGASQWGSR
Q3UID4;Q3UKX1;Q9R144	Protein arginine N-methyltransferase 2	GDGIIWPTTAALHLVPCSAEK
Q3UJB0	Splicing factor 3b, subunit 2	FTVAELK
Q3UKJ7	WD40 repeat-containing protein SMU1	YIHLENLLAR
Q3UMG6;Q8BUH2	Non-metastatic cells 7, protein expressed in, isoform CRA_c;Nucleoside diphosphate kinase 7	NAPHDAAFAGTASK
Q3UPH1	Protein PRRC1	LEAFTQATPVPLEFVQQAQSLTPQDYNLR
Q3UPZ0	Sema domain, seven thrombospondin repeats (Type 1 and type 1-like), transmembrane domain (TM) and short cytoplasmic domain, (Semaphorin) 5A, isoform CRA_a	FSDVAVHLVQGK
Q3UQ44	Ras GTPase-activating-like protein IQGAP2	ITLEDVISHR
Q3UR78	Neuropeptide-like protein C4orf48 homolog	PCVDCHAFEFMQR
Q3UW64;Q91WG8	Bifunctional UDP-N-acetylglucosamine 2-epimerase/N-acetylmannosamine kinase	VNPQEGVVLHSTK
Q3UX10	Tubulin alpha chain-like 3	SFGGGTGSGFTSLLMER
Q3V0A7;Q7TT23	RIKEN cDNA 4930402H24 gene;Uncharacterized protein C20orf194 homolog	DNLSAGSFNFPSEGHLVR
Q3V1K7	Solute carrier organic anion transporter family member	KASAAVALTSSR
Q3V3C7;Q99JR6	Nicotinamide/nicotinic acid mononucleotide adenylyltransferase 3	YLLPEAVITYIR
Q3V441;Q61152	Tyrosine-protein phosphatase;Tyrosine-protein phosphatase non-receptor type 18	APTSTDTPIYSQVAPR
Q4G5Y1	Kelch domain-containing protein 2	GLYDFYLPR
Q4R1J7;Q9DCZ9	Anterior pharynx defective 1b putative splice variant;Putative gamma-secretase subunit APH-1C	SINPEEDIAPSMR
Q4VBE8	WD repeat-containing protein 18	VFDLEDEVR
Q544E8	RAB37, member of RAS oncogene family	SYVHTYAK
Q561M1	Acp1 protein	VSDNWAIDSSAVSDWNVGRPPDPR
Q5DU02	Ubiquitin carboxyl-terminal hydrolase 22	HLAGYEQQDAHEFLIAALDVLHR
Q5DU31	Interactor protein for cytohesin exchange factors 1	SLEQASLSPLGDR
Q5DU37	Zinc finger FYVE domain-containing protein 26	IENQNSDGGNNTIR
Q5F201	Cilia- and flagella-associated protein 52	IISGGGEGEVR
Q5F285	Transmembrane protein 256	LGALSGAGALGLASYGAHGAQFPDAYGK
Q5F2D9	Arrestin, beta 2	VDTITPLNSYLK
Q5GH64	XK-related protein 7	SDGAAAVAGPGPEGPAGADR
Q5NBU8	XIAP-associated factor 1	ILLPLPILNEHQEK
Q5NCQ5	2-(3-amino-3-carboxypropyl)histidine synthase subunit 1	LLLSEIFPSK
Q5ND52	rRNA methyltransferase 3, mitochondrial	DPGNLGTILR
Q5PT53	Sodium/bile acid cotransporter 7	SLTLGIPMLK
Q5RJH6	Protein SMG7	MLVTDLEYALDKK
Q5S006	Leucine-rich repeat serine/threonine-protein kinase 2	SETQEQSEEEDSEK
Q5SS00	DBF4-type zinc finger-containing protein 2 homolog	AVGQGNEEQPSSAEAHPER
Q5SWN2;Q8VEE4	Replication protein A subunit;Replication protein A 70 kDa DNA-binding subunit	VVTTTLWGEDADKFDGSR
Q5SX75	Procollagen-proline, 2-oxoglutarate 4-dioxygenase (Proline 4-hydroxylase), alpha II polypeptide, isoform CRA_f	VPSLLIAPFKHEDEWDQPEIVK
Q5SX75;Q60716	Procollagen-proline, 2-oxoglutarate 4-dioxygenase (Proline 4-hydroxylase), alpha II polypeptide, isoform CRA_f;Prolyl 4-hydroxylase subunit alpha-2	VPQLLIAPFKEEDEWDSPHIVR
Q5SX79	Protein Shroom1	DQLDTIWSDLSHHPLSPR
Q60590	Alpha-1-acid glycoprotein 1	YEGGVETFAHLIVLR
Q60720	Cytochrome b561	RPSQAEEQALSMDFK
Q60749	KH domain-containing, RNA-binding, signal transduction-associated protein 1	KDDEENYLDLFSHK
Q60787	Lymphocyte cytosolic protein 2	GKEDFLSVSDIIDYFR
Q61164	Transcriptional repressor CTCF	YALIQHQK
Q61193	Ral guanine nucleotide dissociation stimulator-like 2	EFAILSELLR
Q61292	Laminin subunit beta-2	SLADVDTILAHTMGDVR
Q61549	Adhesion G protein-coupled receptor E1	VVGGTVTGEK
Q61646	Haptoglobin	AEGDGVYTLNDEK
Q61765;Q61897;Q6IFX3	Keratin, type I cuticular Ha1;Keratin, type I cuticular Ha3-II;Keratin, type I cytoskeletal 40	ETMQFLNDR
Q61823	Programmed cell death protein 4	GDSVSDNGSEAVR
Q62093	Serine/arginine-rich splicing factor 2	SYGRPPPDVEGMTSLK
Q62159	Rho-related GTP-binding protein RhoC	ISAFGYLECSAK
Q62241	U1 small nuclear ribonucleoprotein C	WMEEQAQSLIDK
Q62361	Pro-thyrotropin-releasing hormone	EEKEEDVEAEER
Q62392	Pleckstrin homology-like domain family A member 1	SDGLLQLWK
Q62523	Zyxin	GPPSQPTPLAAR
Q64152	Transcription factor BTF3	ETIMNQEK
Q64327	Male-enhanced antigen 1	EISDAQWEDVVQK
Q64339	Ubiquitin-like protein ISG15	GHSNIYEVFLTQTVDTLK
Q64524;Q8CGP0	Histone H2B type 2-E;Histone H2B type 3-B	LGLEPLLAR
Q65Z93	Protein yippee-like 4	YEQAFETSQK
Q68EG2	Calcium/calmodulin-dependent protein kinase type II subunit beta	GSLPPAALESSDSTNTTIEDEDAK
Q6A044	Protein FAM189A1	ERPHSLVESK
Q6GQT2	Nrip3 protein	LDCQVAVDADNER
Q6GQT2;Q9JJR9	Nrip3 protein;Nuclear receptor-interacting protein 3	LDCQAAVVDDNEK
Q6GTI0;Q9QYJ1	Alpha-N-acetylgalactosaminide alpha-2,6-sialyltransferase 5;Alpha-N-acetylgalactosaminide alpha-2,6-sialyltransferase 5	GQAYNNLQLLSQVLPR
Q6GTN1;Q9D844	DnaJ (Hsp40) homolog, subfamily C, member 4;DnaJ homolog subfamily C member 4	FVELNEAYR
Q6NSU3	Glycosyltransferase 8 domain-containing protein 1	FYLPILVPSAK
Q6NVF4	DNA helicase B	KLIFAVGDK
Q6NVG5	Melanoregulin	LIALDAAEDFFK
Q6NVH0	Golgi apparatus membrane protein TVP23 homolog	VSANHMAATEAEAR
Q6NXH9	Keratin, type II cytoskeletal 73	KDVDAAYMSK
Q6NXJ0	Protein WWC2	GGYIPSGPITTIHENEVVK
Q6P1E1;Q8CIE2	Zinc finger MIZ domain-containing protein 1;Zinc finger MIZ domain-containing protein 2	SVLQGLLK
Q6P1G0	HEAT repeat-containing protein 6	LEALQVLAHLAR
Q6P5E6	ADP-ribosylation factor-binding protein GGA2	LPAFSPLMPPAVISQTLLLDNPHKEPIR
Q6P8G8	Protein orai-3	HKQELEELSR
Q6P8J2	Diamine acetyltransferase 2	LAVLDWNK
Q6P8N8	ATP-dependent Clp protease ATP-binding subunit clpX-like, mitochondrial	DLVEFEIGPIMFGK
Q6P9Q4	FH1/FH2 domain-containing protein 1	LEDGDMEEAAAAAAAGGR
Q6PAQ9	Transmembrane gamma-carboxyglutamic acid protein 3	EAGNNPQIVMGPSR
Q6PFX6	Cadherin-24	APGTLVGQISASDLDSPASPIR
Q6PFY1	F-BAR and double SH3 domains protein 1	WLKPAMTQAQDEVEQER
Q6PGF2	MORN repeat-containing protein 4	GSFTYSSGEEYR
Q6PGH1	Protein BUD31 homolog	YIFDLFYK
Q6Q477	Plasma membrane calcium-transporting ATPase 4	LFHNNHEVAHKPK
Q6RI63	Constitutive coactivator of peroxisome proliferator-activated receptor gamma	EELQAVESPLR
Q6RUT7	Protein CCSMST1	SPAQPADREEEDDDPNLPIQFSGSK
Q6SJQ0	CMRF35-like molecule 8	AEYSEIQKPR
Q6W8Q3	Purkinje cell protein 4-like protein 1	TPPAANQASDPEEK
Q6ZPK7	Lateral signaling target protein 2 homolog	DLLQALTEEELHTLER
Q6ZQ73	Cullin-associated NEDD8-dissociated protein 2	AVAALLTNPEVR
Q76EC5;Q8BQ86	Carbohydrate sulfotransferase 9;Carbohydrate sulfotransferase 8	DKFEHPNSYYHPVFGK
Q78YZ6	Short coiled-coil protein	LINQVLELQHTLEDLSAR
Q7M6U3	Inactive serine/threonine-protein kinase TEX14	QSTGEQLPSTQEAR
Q7TPG8	Protein FAM19A1	NRPSCVDASIVIGK
Q7TQA3	Epidermal retinol dehydrogenase 2	NLLVFLGK
Q80T54	G protein-coupled receptor 15-like (Fragment)	LWIQNAIGDASAR
Q80U44	Zinc finger FYVE domain-containing protein 16	DHGGFLFITPTFQNLDGLPVPR
Q80UC6	G-protein coupled receptor 62	LSFLPPLRPR
Q80V94	AP-4 complex subunit epsilon-1	ISEPGVALTSVLTELQQNLR
Q80VP8	Transmembrane protein 106C	GSQHSSALTFCQR
Q80W65	Proprotein convertase subtilisin/kexin type 9	GTVSGTLIGLEFIR
Q80WT4	G-protein coupled receptor 176	YYSVLYPLER
Q80XC3	USP6 N-terminal-like protein	GSNASQYDNVPGGESEHGASAEEGPER
Q80YA8	Protein crumbs homolog 2	QSEGTYSPSQQEVAGAR
Q80YS3;Q8C2F6	Phtf1 protein;Putative homeodomain transcription factor 1	SSVGANSYVGDEER
Q80ZE5	Membrane progestin receptor beta	LSTLSMSGQQLR
Q80ZK9	WD and tetratricopeptide repeats protein 1	VVEDMEGASQANQR
Q80ZU5	Coiled-coil domain-containing protein 181	GHVLPISPAGEPLAQVPQLLPNPK
Q810A7	ATP-dependent RNA helicase DDX42	IIDPLPPIDHSEIDYPPFEK
Q810I0	Vacuolar protein sorting-associated protein 37D	DLLQDEPK
Q810Q5	Normal mucosa of esophagus-specific gene 1 protein	LITINQQWKPVEELQK
Q8BG84	Leukocyte-associated immunoglobulin-like receptor 1	WTETWTPVAGDLQEVTYIQLDHHSLTQR
Q8BGF8	Solute carrier family 35 member D3	QSNYEDLESQAEGEER
Q8BGR8	GSK3B-interacting protein	EAFGNALLQR
Q8BGT7	Survival of motor neuron-related-splicing factor 30	SIFASPESVTGK
Q8BGZ7	Keratin, type II cytoskeletal 75	NMQEVVEDFK
Q8BH26	Transmembrane protein 251	LALEHILQHPEEPR
Q8BH61	Coagulation factor XIII A chain	DYLNVTAVHLFK
Q8BH69	Selenide, water dikinase 1	VIPLIIQGFK
Q8BHB9	Chloride intracellular channel protein 6	LQEETGEEEARPEPELK
Q8BHD4	FERM domain-containing protein 3	VNITQSR
Q8BHK3	Proton-coupled amino acid transporter 2	GITGFQTLVHLVK
Q8BIQ6	MCG23335	STSVESSNLSR
Q8BKL6;Q8BYN2	Gamma-tubulin complex component	VAVFWHPQLTPLLIER
Q8BKN5	Gamma-tubulin complex component 5	HLELDDIHDPLLAINFAR
Q8BKX6	Serine/threonine-protein kinase SMG1	YSEHTQLQTQQR
Q8BM47	Pleckstrin homology domain-containing family M member 3	SVNDLLDETTTFKPGHAR
Q8BMC0	Lysophosphatidic acid receptor 6	FSEVQGTENFIQHNLQTLK
Q8BMJ7	Cell growth regulator with RING finger domain protein 1	VGLAGNDGDPVEESSR
Q8BMN7;Q8CFB4	Guanylate-binding protein 5	VQLPTETLQELLDLHR
Q8BNL5	BTB/POZ domain-containing protein KCTD6	VHSLLEGISNYFTK
Q8BQB4	Four-jointed box protein 1	FPELAELSEPHAQLLQR
Q8BQQ1	Probable palmitoyltransferase ZDHHC14	ATPDEAADLER
Q8BS45	Intraflagellar transport protein 56	GGEGALQVLPPLVDVIPEAR
Q8BSK8	Ribosomal protein S6 kinase beta-1	FSPGDFWGR
Q8BSL7	ADP-ribosylation factor 2	DAVLLVFVNK
Q8BTE5	Protein CEBPZOS	SIEQSGMYGVR
Q8BTG6	UPF0454 protein C12orf49 homolog	EQPIPWK
Q8BTR5	Dual specificity phosphatase 28	AAGATELLVR
Q8BTS3	Guanylate-binding protein 9	IAFFWLK
Q8BTW9	Serine/threonine-protein kinase PAK 4	GAPSPGVLGPHASEPQLAPPAR
Q8BUB6	Uronyl 2-sulfotransferase	IPLLPFLR
Q8BUM6	Protein FAM163B	SCSHYEPPTFFLQEPEDEDFEGVR
Q8BUN5	Mothers against decapentaplegic homolog 3	SSILPFTPPIVK
Q8BUY9	Geranylgeranyl transferase type-1 subunit beta	NYILSTQDR
Q8BW00	Probable peptidyl-tRNA hydrolase	AAELFGLTAEEIYLVHDELDKPLGK
Q8BZA7	G-protein coupled receptor 26	LVELFSTAPIGSHWGVLSK
Q8BZF2	Magnesium transporter NIPA4	NFFQGLPVVR
Q8BZR6;Q923U0	TOM1-like protein 1	QEAGQISPNRPTSVPTAPALSSIIAPK
Q8C013	Trophoblast glycoprotein-like	AAAFAGGGEGATDGVR
Q8C0T7	Major facilitator superfamily domain-containing protein 9	SEGTLQGAATTSTAR
Q8C110	SLIT and NTRK-like protein 6	LILAGNIIHTLMK
Q8C119	Protein NDNF	PGLDFNPFDFAHFGFPTDNLGK
Q8C142	Low density lipoprotein receptor adapter protein 1	ANQEGGDVPGTR
Q8C2E4	Pentatricopeptide repeat-containing protein 1, mitochondrial	AMPAEEAPHPWQEFQNKPVGDQDTTDK
Q8C2Q8	ATP synthase subunit gamma	LLNTFTK
Q8C398	Phosphatidylinositol-glycan biosynthesis class W protein	NHSESLILEAEK
Q8C428	Transmembrane channel-like protein 7	SEGSAGDPGHGSSR
Q8C4N4	Lysosomal amino acid transporter 1 homolog	SHETAAASEREPLLPS
Q8C5H1	Anoctamin-4	SEPEGDSSEGSFTPLR
Q8C635	Glycerol kinase-like 1	TGLPISTYFSAVK
Q8C767	Protein phosphatase 1 regulatory subunit 3B	AVDIQYSYSSMAPSLR
Q8C7V8	Coiled-coil domain-containing protein 134	ILDVMLK
Q8C985	Neurexin-3-beta	GGHAGATYIFGK
Q8C9H6	Striatin-interacting proteins 2	YISIADIQIK
Q8CAD1	Ras-binding protein DA-Raf	QQEAPSNLSVNELLTPQGPR
Q8CB27	Ubiquitin thioesterase OTU1	VLLIYDGIHYDPLQR
Q8CC12;Z4YL55	Codanin-1	AAVLESLLR
Q8CD92	Tetratricopeptide repeat protein 27	PGMMWTPELALLR
Q8CDT8;Q9DCM4	Dynein light chain;Dynein light chain 4, axonemal	HSDMPEEMR
Q8CFR0	Complement C1q-like protein 2	IAFYVGLK
Q8CFY5	Protoheme IX farnesyltransferase, mitochondrial	LHTDDLPGILAR
Q8CH09	SURP and G-patch domain-containing protein 2	LNHSWPIVER
Q8CHK2	Relaxin-3	ASWQGSPGVVR
Q8CI61	BAG family molecular chaperone regulator 4	DPSYSYNPSGQGLSR
Q8CIA5	UDP-xylose and UDP-N-acetylglucosamine transporter	MGIFQETLYR
Q8CIA9	Hippocampus abundant transcript-like protein 1	NAESDQQGVAQGIVTGIR
Q8CID3	Pseudokinase FAM20A	ESLLEDQLSPVLTEPHLLALDR
Q8CIT0	Corticoliberin	APQPLNFLQPEQPQQPQPVLIR
Q8CJ96	Ras association domain-containing protein 8	EVQEAQVNEEEVK
Q8JZL2	Melanin-concentrating hormone receptor 1	TVSNAQTADEER
Q8JZX5	Leucine rich repeat containing 57	EYEDLGR
Q8K0C1	Importin-13	PVYFQLVDVLLHK
Q8K0V4	CCR4-NOT transcription complex subunit 3	EQLYQQAMEEAAWHHMPHPSDSER
Q8K0W3	RING finger protein 208	FISCPTCHR
Q8K126	Peptide chain release factor 1, mitochondrial	LLQSADEEAISEFLDESLQSVK
Q8K1T1	Leucine-rich repeat-containing protein 25	AQMSPHDIPKPVTDFLPR
Q8K249	CMRF35-like molecule 2	VQCQYSPSYK
Q8K2T4	Ubiquinol-cytochrome-c reductase complex assembly factor 3	QSMLQEMPER
Q8K2W3	Thioredoxin domain-containing protein 11	YPGDLPITLPNLLR
Q8K304	E3 ubiquitin-protein ligase TM129	VASTSPGTQPFDIR
Q8K3B1	F-box/SPRY domain-containing protein 1	GYEFLGVAFR
Q8K3M5	CDK5 and ABL1 enzyme substrate 2	AAAAAGGAPGPAPGPSR
Q8K4Z2	Fibronectin type III domain-containing protein 5	SASETSTPEHQGGGLLR
Q8QZS3	Folliculin	YEFVVTSGSPVAADR
Q8R034	Anaphase-promoting complex subunit 13	ILDLIDDAWR
Q8R0G9	Nuclear pore complex protein Nup133	FLLHQETLPEQLLTER
Q8R0I4	TM2 domain-containing protein 2	ALEGIECASPR
Q8R0J2	Mannose-P-dolichol utilization defect 1	GLLLLIVPPER
Q8R124	Kelch-like protein 36	AVQVYDSEANR
Q8R139	Equilibrative nucleoside transporter 4	DSRPVQAGYR
Q8R216	NAD-dependent protein lipoamidase sirtuin-4, mitochondrial	LPIAILNIGPTR
Q8R242	Di-N-acetylchitobiase	ETTESFQR
Q8R2X8	Golgin-45	LLVASVGDDPQYHFER
Q8R2Z3	Anion exchange transporter	TEMHDETSQQIK
Q8R493	Neuronal acetylcholine receptor subunit beta-4	LPTFLFMK
Q8R4I7	Neuropilin and tolloid-like protein 1	GTGATADFADVAEDFENYHK
Q8R4R6	Nucleoporin NUP35	TLGTPTQSGSTPR
Q8R5A0	N-lysine methyltransferase SMYD2	DLIQSDIAALHQFYSK
Q8R5F3	O-acetyl-ADP-ribose deacetylase 1	LNEDPEGSR
Q8VBT6	Apolipoprotein B receptor	AEGSITPMETEGLLR
Q8VBZ0	Dehydrogenase/reductase SDR family member on chromosome X homolog	AHFLPLDLASLASVR
Q8VC82;V9GX09;V9GX92	Rhomboid-related protein 1;Rhomboid-like protein (Fragment);Rhomboid-like protein	SPLVYHPGHR
Q8VCA4;Q99N18	Cyp4f15 protein;Cytochrome P450 CYP4F15	AEGWGLLK
Q8VCB3	Glycogen [starch] synthase, liver	LPIATVFTTHATLLGR
Q8VCK3	Tubulin gamma-2 chain	LYNPENIYLSEHGGGAGNNWGR
Q8VCM4	Lipoyltransferase 1, mitochondrial	APDHWLPLEIGEK
Q8VCN5	Cystathionine gamma-lyase	AVVLPISLATTFK
Q8VCN6	CD99 antigen	PHGDSGGISDSDLADAAGQGGGGAGR
Q8VCQ3	Nuclear receptor-binding factor 2	HVEFLVAENER
Q8VCR3	Transmembrane protein 242	MQSIFPPIPK
Q8VCU0	Protein angel homolog 1	SSSPQVEGNFAMAPR
Q8VDM6	Heterogeneous nuclear ribonucleoprotein U-like protein 1	NYILDQTNVYGSAQR
Q8VDP4	Cell cycle and apoptosis regulator protein 2	GLVPHNGSLINVGSLLQR
Q8VDV7	TBC1 domain family, member 19	VLAQQDSAAAQQYIR
Q8VE18;Q99LS6	Protein SMG8;1200011M11Rik protein (Fragment)	LDHINFPVFEPSTPDPAPAK
Q8VE42	Ankyrin repeat domain-containing protein 49	GLLTPLHLAAGNR
Q8VE98	CD276 antigen	GLFDVHSVLR
Q8VEB3	UNC119-binding protein C5orf30 homolog	EPADTEVLQYQLQHLTLR
Q8VIJ6	Splicing factor, proline- and glutamine-rich	LFVGNLPADITEDEFKR
Q91UZ8;Q91VE5;Q91XZ2;Q91XZ6	MCG141285;Protocadherin beta 10;Protocadherin beta-8;Protocadherin beta 4	KYPLEDVLK
Q91V83	TELO2-interacting protein 1 homolog	ALADILSESLHSLATSLPR
Q91VJ4	Serine/threonine-protein kinase 38	NLNHSLPSDFTFQNMNSK
Q91VP7	Transmembrane protein 101	RVEFWNQMK
Q91VR7	Microtubule-associated proteins 1A/1B light chain 3A	FLVPDHVNMSELVK
Q91W63	Nicotinamide riboside kinase 1	SEEDLFSQVYEDVKQELEK
Q91W69	Epsin-3	TPESFLGPSASSLVNLDSLVK
Q91WB2	Inactive phospholipid phosphatase 7	ASGPSTQPPPSSDGAR
Q91WK5	Glycine cleavage system H protein, mitochondrial	SCYEDGWLIK
Q91X86	Transmembrane protein 98	NACHLTGGLDWIDQSLSAAEEHLEVLR
Q91XA2	Golgi membrane protein 1	GIINVPVGSER
Q91XB7	Protein YIF1A	AYHSAYGVHGSK
Q91XW8	Inactive peptidyl-prolyl cis-trans isomerase FKBP6	EQPCNHDINNELKK
Q91XY3	MCG133388, isoform CRA_w	VSVPENTPVGTR
Q91XY7	Protocadherin gamma A12	VMVVDANDNAPAFAR
Q91XZ9	Protocadherin beta 20	ILCSIQDDLPFILKPSFK
Q91Y00	Protocadherin beta 2	LILTALDGGNPPR
Q91Y03	MCG141291	LTLTAQDGGSLPR
Q91Y11;Q91Y16	Protocadherin alpha-9;Protocadherin alpha 3	IAQDLGLELAELVPR
Q91YA2	Serine/threonine-protein kinase H1	MTALQALR
Q91YE3	Egl nine homolog 1	FTDGQLVSQK
Q91YI1	Autophagy-related protein 13	DDILPMDLGTFYR
Q91YR9	Prostaglandin reductase 1	ALTELMNWVSEGK
Q91ZB7	Mas-related G-protein coupled receptor member E	ALGDEAELGAGR
Q91ZE0	Trimethyllysine dioxygenase, mitochondrial	TLLVDGFYAAQQVLQK
Q921I0	ORM1-like protein 1	MPQLHGVR
Q921P9	Transcription elongation factor A protein-like 1	SENEEQPESTLK
Q922Z1	Promethin	KLGLLLESFLNNSK
Q923D3	Prostate androgen-regulated mucin-like protein 1 homolog	EKSPQDTEPGK
Q923G2	DNA-directed RNA polymerases I, II, and III subunit RPABC3	IEGDETSTEAATR
Q923W1	Trimethylguanosine synthase	VDEETSQDSLSQNK
Q99J19	Small integral membrane protein 11A	VLEHVPLLLYILAAK
Q99JP4	Anaphase-promoting complex subunit CDC26	QKEDVEGVGTSDGEGAAGLSSDPK
Q99KD5	Protein unc-45 homolog A	AVPMIEGYMFEEHEMIR
Q99LC8	Translation initiation factor eIF-2B subunit alpha	ALSHLNVPVTVVLDAAVGYIMEK
Q99LG4	Tetratricopeptide repeat protein 5	EQQLLEFLSR
Q99LJ8	Dehydrodolichyl diphosphate synthase complex subunit Nus1	YSAEFANSNDKDDQDLNCPSAVK
Q99LU0	Charged multivesicular body protein 1b-1	NQGVNFLR
Q99M07	Cytochrome c oxidase assembly factor 5	YYEDKPEGGACAGVK
Q99ME6	Protein ATP1B4	YYPYYGK
Q99MH5	Nucleoside diphosphate kinase homolog 5	EKPPDPYLWLADWLMK
Q99MP8	BRCA1-associated protein	LSTELQEEQELNK
Q99MU1	Transmembrane protein adipocyte-associated 1	GFFGSEPK
Q99N69	Leupaxin	TSAAAQLDELMAHLSEMQAK
Q9CPN9	RIKEN cDNA 2210010C04 gene	YVNWIQQTIAAN
Q9CPW3	39S ribosomal protein L54, mitochondrial	KLEELEPESR
Q9CPW7	Zinc finger matrin-type protein 2	DSINFLDHINGK
Q9CPX8	Cytochrome b-c1 complex subunit 10	LILDWVPYINGK
Q9CQ13	Coordinator of PRMT5 and differentiation stimulator	LASGAQSIPADIPAHAEGPSSEEEGFAVEK
Q9CQ25	Mitotic-spindle organizing protein 2	GGPILGNVTISAER
Q9CQ71	Replication protein A 14 kDa subunit	IINELPQFFPVGLPQHE
Q9CQ74	Leptin receptor overlapping transcript-like 1	LVDDTDAMSNACK
Q9CQE2	Transmembrane protein 223	FYFLLDK
Q9CQF8	Ribosomal protein 63, mitochondrial	YIADQLDHLNISK
Q9CQH7	Transcription factor BTF3 homolog 4	PITEMLPGILSQLGADSLTSLR
Q9CQN3	Mitochondrial import receptor subunit TOM6 homolog	NLSDIDLMAPQPGV
Q9CQQ0	Small integral membrane protein 8	DLYEAIDSEGHR
Q9CQX6	MCG141091, isoform CRA_a	AMIENFSAK
Q9CQY1	Ubiquitin-like protein ATG12	TIQGLIDFIK
Q9CR13	Protein FMC1 homolog	QHVALHQEFHGK
Q9CR27;S4R287	WASH complex subunit 3	MVQVGVPVMAIR
Q9CR48;Q9D835	DNA damage-regulated autophagy modulator protein 2	VEANLHGLTLYDTVPCPVNNER
Q9CRC0	Vitamin K epoxide reductase complex subunit 1	ALCDVGTAISCSR
Q9CRC3	UPF0235 protein C15orf40 homolog	LLASTTPEEVLEK
Q9CRD4	Dysbindin domain-containing protein 2	TSSLSSDSSNLR
Q9CTN4	Rho-related BTB domain-containing protein 3	SPADIQDSSIIR
Q9CWB7	Glutaredoxin-like protein C5orf63 homolog	ALPVLTLFTK
Q9CWF2	Tubulin beta-2B chain	INVYYNEATGNK
Q9CWQ0	Diphthine methyl ester synthase	YMSVNQAAQQLLEIVQNHR
Q9CWR1	WD repeat-containing protein 73	MELAEDWLVESLR
Q9CX86	Heterogeneous nuclear ribonucleoprotein A0	EDIHAGGGGAR
Q9CY24	Transmembrane protein 179B	GDQEWSSETDALVGHHQSHS
Q9CY97	RNA polymerase II subunit A C-terminal domain phosphatase SSU72	SFGTGTHVK
Q9CZ57	5-methylcytosine rRNA methyltransferase NSUN4	VQVEDLSHFR
Q9CZH3	Proteasome assembly chaperone 3	VLLGQDEPLIHVFAK
Q9CZK6	Ankyrin repeat and SAM domain-containing protein 3	KDIHAQLQEAQTLAQDAALVLDQLR
Q9CZP0	Ufm1-specific protease 1	LYSHFTTGGGPVMVGGDADAQSK
Q9CZT5	Vasorin	LLNLHDLDVSDNQLEHMPSVIQGLR
Q9D035	Sodium/potassium-transporting ATPase subunit beta-1-interacting protein 1	TSHLQLQPLYTSG
Q9D115	Zinc finger protein 706	AALIYTCTVCR
Q9D173	Mitochondrial import receptor subunit TOM7 homolog	GADPGMPEPSVLSLLWG
Q9D1F0	CAAX box 1 homolog A (Human)	VTFLITR
Q9D1R2	Protein KTI12 homolog	WDRPLFTVVGLEEPLPLAEIR
Q9D2Q8	Protein S100-A14	SANAEDAQEFSDVER
Q9D2U5	N-alpha-acetyltransferase 38, NatC auxiliary subunit	VLGLAMVPGHHIVSIEVQR
Q9D2V5	Protein AAR2 homolog	HSMDLSYALETVLSK
Q9D4H2	GRIP and coiled-coil domain-containing protein 1	QLLQYQAR
Q9D4J3	Discoidin, CUB and LCCL domain-containing protein 1	DPASQSQMTSGGDDGYSAPR
Q9D513	Meiosis-specific with OB domain-containing protein	WQLLLER
Q9D6I0	Cxx1c protein	VMFLITR
Q9D6K5	Synaptojanin-2-binding protein	LPVQNGPIVHR
Q9D6L8	Peptidyl-prolyl cis-trans isomerase-like 3	VIDGLETLDELEKLPVNEK
Q9D7F2	Ly6/PLAUR domain-containing protein 6B	CFTCENAGDNYNCNR
Q9D7I5	Phospholysine phosphohistidine inorganic pyrophosphate phosphatase	FRPGDEHHPEVQADGYVDNLAEAVDLLLK
Q9D883	Splicing factor U2AF 35 kDa subunit	NPQNSSQSADGLR
Q9D8L0	Uncharacterized protein C11orf52 homolog	TSNSTSEESDLHYADIHVLR
Q9D8M3	Heme transporter HRG1	ADFADISILSDF
Q9D8Z1	Activating signal cointegrator 1 complex subunit 1	FQSLGLIVK
Q9D8Z2	TP53-regulated inhibitor of apoptosis 1	GDGSGDPCTDLFK
Q9D9U9	Ccdc19 protein	AQDYQAEQDALR
Q9D9V4	Radial spoke head protein 9 homolog	ASLLTSLMLVK
Q9DAX9	Amyloid protein-binding protein 2	AIGIITHILPEDHLLLASSK
Q9DAY5	UPF0669 protein C6orf120 homolog	PVGIGIYGHPSHHESDFEMR
Q9DB07	Intraflagellar transport protein 46 homolog	LKPFIPDFIPAVGDIDAFLK
Q9DBJ6	Josephin-1	ELCALHALNNVFQDSNAFTR
Q9DBX2	Phosducin-like protein	NALPALLIYK
Q9DCC7	Isochorismatase domain-containing protein 2B	EPVTDIGLLGFFQGK
Q9DCE5	p21-activated protein kinase-interacting protein 1	ESGDTVQEETSEPNSEK
Q9DCF9	Translocon-associated protein subunit gamma	QQSEEDLLLQDFSR
Q9DCL2	MIP18 family protein FAM96A	ALEVYDLIR
Q9EQ32	Phosphoinositide 3-kinase adapter protein 1	TDSMSSTASSTSNR
Q9EQC0	Carbohydrate sulfotransferase 1	MANSEEELKNPAISLVEER
Q9ERE9	C-Jun-amino-terminal kinase-interacting protein 2	SSQELSSPGSDSEDAGGAR
Q9ERS6	X-linked interleukin-1 receptor accessory protein-like 2	FIEELAGHIR
Q9ESG2	Ropporin-1	VNDFTQNPR
Q9ESL4	Mitogen-activated protein kinase kinase kinase 20	GMHYLHMEAPVK
Q9ET80	Junctophilin-1	SEQSNGSVLHEAAAAAADSPAGTR
Q9JHE4	Galactosylceramide sulfotransferase	TASSTLLNILFR
Q9JHF7	Hematopoietic prostaglandin D synthase	MFNELLTHQAPR
Q9JHI9	Solute carrier family 40 member 1	DTEPKPLEGTHLMGEK
Q9JIP6	Frizzled-2	VPSYLSYK
Q9JJ06	Glycoprotein-N-acetylgalactosamine 3-beta-galactosyltransferase 1	GQMNFNADSSQHKDENIDVAENLYQK
Q9JJE7	Fatty acid desaturase 3	LIGHHGAEDATDAFHAFHQDLHFVR
Q9JJN6	Beta-catenin-interacting protein 1	MGSNLTASEEEFLR
Q9JJV4	Voltage-dependent calcium channel gamma-4 subunit	VCCIEGIYR
Q9JJV5	Voltage-dependent calcium channel gamma-3 subunit	IYLTYEEFDLAADQDEDHPK
Q9JKB3	Y-box-binding protein 3	GAEAANVTGPDGVPVEGSR
Q9JKV5	Secretory carrier-associated membrane protein 4	AQTEWSAGTWR
Q9JLJ0	Lipopolysaccharide-induced tumor necrosis factor-alpha factor homolog	ALLGTYK
Q9JLJ4	Elongation of very long chain fatty acids protein 2	AFDNEVNAFLDNMFGPR
Q9JLL0	Cysteine-rich motor neuron 1 protein	FCPLGFLK
Q9JMK0	Beta-1,4-galactosyltransferase 5	VQNAGYSVSRPEGDTGK
Q9QUQ5	Short transient receptor potential channel 4	FEVLGLLR
Q9QX29	Short transient receptor potential channel 5	ALASPSLIALSSEDPILTAFR
Q9QYK7	RING finger protein 11	AEPGETTQHPPSQPQPQYFEVYVPITEGPDSPPK
Q9QZ03	Zinc transporter ZIP1	EQTSPPHPEETR
Q9QZ26	Potassium voltage-gated channel subfamily E regulatory beta subunit 5	LLLELHHR
Q9QZA0	Carbonic anhydrase 5B, mitochondrial	MAVMNHLR
Q9QZN1	F-box/LRR-repeat protein 17	EITDQGATLIAQSSK
Q9QZS5	Serine/threonine-protein kinase Sgk2	NHMFFSPINWDDLYHK
Q9R060	Cytosolic Fe-S cluster assembly factor NUBP1	LCASGAGAAPDPAVEEIR
Q9R0C8	Guanine nucleotide exchange factor VAV3	TLDTTLQFPYKEPEQPAGQR
Q9R0M5	Thiamin pyrophosphokinase 1	MEHAFTPLEPLLPTGNLK
Q9R0N4	Synaptotagmin-10	KPITHWHPLLELPGR
Q9R1Q7	Proteolipid protein 2	HTAAPTDPTDGP
Q9R1W5	Calcitonin gene-related peptide type 1 receptor	SIQDIENVALK
Q9WTZ2	Membrane-bound transcription factor site-1 protease	MDVLNLSIGGPDFMDHPFVDK
Q9WUE4	GATOR complex protein NPRL2	VIEQRPDPPVAQEYDVPVFTK
Q9WV31	Activity-regulated cytoskeleton-associated protein	EFLSHLEEYLR
Q9WVL1	AP-4 complex subunit sigma-1	ILAPLLILDK
Q9Z0E6	Guanylate-binding protein 2	ADVVETLLQTDQSLTEAAK
Q9Z0J1	Reversion-inducing cysteine-rich protein with Kazal motifs	MPFISIPVLDIK
Q9Z0L8	Gamma-glutamyl hydrolase	VVPIRPDLSDAEYEELFR
Q9Z0N2	Eukaryotic translation initiation factor 2 subunit 3, Y-linked	SCGSSTPDEFPSDIPGTK
Q9Z188	Dual specificity tyrosine-phosphorylation-regulated kinase 1B	ISPLGALQHGFFR
Q9Z1R9	MCG124046	LGEHNINVLEGNEQFIDAAK
Q9Z1W8	Potassium-transporting ATPase alpha chain 2	VDNSSLTGESEPQAR
Q9Z2B9	Ribosomal protein S6 kinase alpha-4	VYGGEIVLALEHLHK
S4R2V4	Sodium/calcium exchanger 3 (Fragment)	GISEVTDR
V9GWU5	Tumor protein D54 (Fragment)	MTDVPVDPGVVHR
V9GXA7	Predicted gene 15294	IVSNASCTTNCLAPLAKVIHDNFDNVEGLMTTVHAITATQK
Z4YLP1	E3 ubiquitin-protein ligase UBR4 (Fragment)	LPQMETDCFSPR
