# Supplementary material for: The ultrastructural and proteomic analysis of mitochondria‐associated endoplasmic reticulum membrane in the midbrain of a Parkinson's disease mouse model
Source: Aging Cell. 2024 Nov 29;24(4):e14436. doi: 10.1111/acel.14436 (PMC11984660; doi:10.1111/acel.14436)
Supplement: Supplementary file 11 — Table S5. List of DEPs and consensus MAM proteins identified based on a single unique peptide in MAM proteomics. [file ACEL-24-e14436-s004.xlsx]

## Sheet: Sheet1
Supplementary Table 5 List of DEPs and consensus MAM proteins identified based on a single unique peptide in MAM proteomics
Protein accession number	Protein accession gene	Protein accession name	Molecular weight
P34928	Apoc1	Apolipoprotein C-I	9696.41
Q8VBT6	Apobr	Apolipoprotein B receptor	102705
E0CX98;E0CXR0;E0CZE8;Q9D2C7	Tmbim6	Bax inhibitor 1 (Fragment);Bax inhibitor 1 (Fragment);Bax inhibitor 1 (Fragment);Bax inhibitor 1	26221.28;22397.66;3805.45;26477.62
P13516	Scd1	Acyl-CoA desaturase 1	41046.4
I7HLV2;Q6ZWV3	Rpl10	60S ribosomal protein L10 (Fragment);60S ribosomal protein L10	23072.15;24603.89
Q8C2Q8;Q91VR2	Atp5c1	ATP synthase subunit gamma;ATP synthase subunit gamma, mitochondrial	30255.81;32885.9
B1AU25;Q9Z0X1	Aifm1	Apoptosis-inducing factor 1, mitochondrial;Apoptosis-inducing factor 1, mitochondrial	66113.69;66765.49
E9Q309	Cep350	Centrosome-associated protein 350	346456
H3BJ53	Arhgef6	Rho guanine nucleotide exchange factor 6 (Fragment)	34571.5
P62274	Rps29	40S ribosomal protein S29	6676.76
Q8C428	Tmc7	Transmembrane channel-like protein 7	83336.6
P62983	Rps27a	Ubiquitin-40S ribosomal protein S27a	17950.9
A0A0G2JGE9	Efna3	Ephrin-A3	22857.2
Q6GTN1;Q9D844	Dnajc4	DnaJ (Hsp40) homolog, subfamily C, member 4;DnaJ homolog subfamily C member 4	28292.98;28205.9
F6RYG0;G3UXG8;Q6PGD0	Atraid	All-trans retinoic acid-induced differentiation factor (Fragment);All-trans retinoic acid-induced differentiation factor (Fragment);All-trans retinoic acid-induced differentiation factor	NaN;15138.39;23857.51
H3BLR9;Q8K3C0	Rnasek	Ribonuclease kappa	3688.58;10992.04
O89013	Leprot	Leptin receptor gene-related protein	14315.9
Q6Q477	Atp2b4	Plasma membrane calcium-transporting ATPase 4	133069
A0A087WNS9;A0A087WNT2;A0A087WPY4;A0A087WQ65;A0A087WRZ2;Q64253;Q99JA5	Ly6e	Lymphocyte antigen 6E (Fragment);Lymphocyte antigen 6E (Fragment);Lymphocyte antigen 6E (Fragment);Lymphocyte antigen 6E (Fragment);Lymphocyte antigen 6E (Fragment);Lymphocyte antigen 6E;Ly6e protein	6954.15;12465.38;12675.66;12360.34;12781.83;13800.2;14391.84
A0A087WRI3;B2RWG1	Cfap77	Cilia and flagella-associated protein 77;1700101E01Rik protein	32727.91;31641.9
Q8CH09	Sugp2	SURP and G-patch domain-containing protein 2	118103
Q9D9U9	Cfap45	Ccdc19 protein	65825.6
Q8CIA9	Mfsd14b	Hippocampus abundant transcript-like protein 1	55086.8
Q9CQ74	Leprotl1	Leptin receptor overlapping transcript-like 1	14414.1
A0A0A6YX21;A0A0A6YY20;Q8VD57	Sft2d2	Vesicle transport protein;Vesicle transport protein;Vesicle transport protein SFT2B	6933.97;12192.52;17499.14
P0C0S6;Q3THW5	H2afz	Histone H2A.Z;Histone H2A.V	13552.73;13508.68
A2AQI7	Slc1a2	Amino acid transporter (Fragment)	16889.4
Q9D115	Znf706	Zinc finger protein 706	8497.82
Q8K249	Cd300e	CMRF35-like molecule 2	21822.3
Q5S006	Lrrk2	Leucine-rich repeat serine/threonine-protein kinase 2	284732
D3YYI6;F8WJA7;P51827	Aff3	AF4/FMR2 family member 3	133331.71;133203.58;136130.76
A0A1B0GSF9	Gm19935	Predicted gene, 19935	5385.7
P30677	Gna14	Guanine nucleotide-binding protein subunit alpha-14	41527.7
G5E861	Sclt1	Sodium channel and clathrin linker 1	80492.2
P25119	Tnfrsf1b	Tumor necrosis factor receptor superfamily member 1B	50319.9
O35632	Hyal2	Hyaluronidase-2	53617.7
Q9Z0J1	Reck	Reversion-inducing cysteine-rich protein with Kazal motifs	106082
B7ZNX6	Erbin	Erbb2ip protein	157890
Q3TBN1	Tmem248	Transmembrane protein 248	35041.3
Q5PT53	Slc10a7	Sodium/bile acid cotransporter 7	37255.6
A0A0R4J100;Q8CIM5	Gpr84	G-protein-coupled receptor 84;G-protein coupled receptor 84	43731.04;43717.01
Q5NCQ5	Dph1	2-(3-amino-3-carboxypropyl)histidine synthase subunit 1	48004.2
A0A1W2P7Y1;B2RRF0;P35822	Ptprk	Receptor-type tyrosine-protein phosphatase kappa;Ptprk protein;Receptor-type tyrosine-protein phosphatase kappa	166011.72;163003.25;164185.63
Q8BSK8	Rps6kb1	Ribosomal protein S6 kinase beta-1	59145.6
E9PUL7;G3UWY7;Q9JIZ0	Nat8f1	N-acetyltransferase 8 (GCN5-related) family member 1;N-acetyltransferase 8 (GCN5-related) family member 1 (Fragment);Probable N-acetyltransferase CML1	26215.99;13490.21;25013.6
A0A0R4J0J0;Q3UVT7;Q9JHU2	Palmd	Palmdelphin	62644.91;62616.73;62699.94
A0A0G2JEH5;Q9D081	Alg14	UDP-N-acetylglucosamine transferase subunit ALG14 homolog (Fragment);UDP-N-acetylglucosamine transferase subunit ALG14 homolog	15326.73;24428.81
A2A880;Q91WL6	Snx11	Sorting nexin-11 (Fragment);Sorting nexin-11	22392.45;30431.28
A0A1B0GRJ7;O70354	Car11	Carbonic anhydrase 11 (Fragment);Carbonic anhydrase-related protein 11	NaN;36050.98
Q8BZR6;Q923U0	Tom1l1	TOM1-like protein 1	44086.86;52694.71
G5E8G3	Opcml	MCG9827	38011.5
D3YUD2;D3Z7L2	Afdn	Afadin (Fragment)	26647.95;25564.63
